# Supplementary material for: Age‐Associated Decline in Autophagy Pathways in the Retinal Pigment Epithelium and Protective Effects of Topical Trehalose in Light‐Induced Outer Retinal Degeneration in Mice
Source: Aging Cell. 2025 Apr 28;24(7):e70081. doi: 10.1111/acel.70081 (PMC12266760; doi:10.1111/acel.70081)
Supplement: Supplementary file 4 — Appendix S4. [file ACEL-24-e70081-s006.xlsx]

## Sheet: Mouse RPE sample information
	Sample name	Batch #	Mouse #	Eye	Age (months)
	5m_1	1	1	left	5
	5m_2	1	1	right	5
	5m_3	1	2	left	5
	5m_4	1	2	right	5
	22m_1	1	3	left	22
	22m_2	1	3	right	22
	22m_3	1	4	left	22
	22m_4	1	4	right	22
	5m_5	2	5	left	5
	5m_6	2	5	right	5
	22m_5	2	6	left	22
	22m_6	2	6	right	22

## Sheet: Rawcounts
Geneid	5m_1	5m_2	5m_3	5m_4	5m_5	5m_6	22m_1	22m_2	22m_3	22m_4	22m_5	22m_6
100008567	17	7	8	2	16	7	16	14	10	11	10	24
100009600	6	3	5	6	3	1	2	5	5	3	1	2
100009609	0	0	0	1	0	0	0	0	0	0	0	0
100009614	0	0	0	0	0	0	0	0	0	0	0	0
100009664	0	0	0	0	0	0	0	0	2	1	1	0
100012	0	0	0	0	0	0	0	0	0	0	0	0
100017	354	284	328	297	396	374	377	266	397	307	350	390
100019	858	664	726	654	408	458	992	1041	910	841	377	405
100033459	7	3	14	6	10	6	35	19	13	19	13	25
100034251	106	97	138	114	458	590	303	141	332	147	358	426
100034361	63	56	63	66	159	154	74	92	78	56	158	119
100034363	0	0	1	0	4	0	0	1	0	0	3	3
100034684	12	7	1	0	0	2	17	7	16	3	0	13
100034726	26	13	14	16	75	70	17	34	37	23	57	78
100034729	0	0	0	0	0	0	0	0	0	0	0	0
100034739	36	22	25	17	19	15	43	57	41	35	13	14
100034748	20	5	6	0	0	3	16	24	16	12	2	1
100036518	0	0	0	0	0	0	0	0	0	0	0	0
100036520	0	0	0	0	0	0	0	0	0	0	0	0
100036521	119	117	148	120	210	212	145	146	135	121	165	151
100036523	48	23	39	15	2	4	61	87	45	61	6	3
100036537	6	6	7	4	0	0	5	14	5	11	1	1
100036568	0	0	0	0	0	0	0	0	0	0	0	1
100036571	0	0	0	0	1	0	0	0	0	0	0	0
100036572	0	0	0	0	0	0	0	0	0	0	0	0
100036768	38	29	39	25	40	44	30	70	47	43	48	37
100037258	2621	2683	2557	2972	4007	4101	2485	1678	2741	1840	4005	3972
100037260	7	5	8	3	0	1	12	14	7	8	0	0
100037262	13	21	15	27	20	10	19	19	20	14	13	11
100037278	16	27	10	19	15	20	18	26	17	22	19	19
100037282	102	68	83	75	92	151	98	55	76	66	136	85
100037283	40	38	24	42	57	77	40	25	529	31	68	147
100037396	39	23	28	17	3	6	41	85	61	68	13	13
100038347	914	738	826	829	1321	1359	544	461	555	419	677	842
100038349	11	3	11	4	0	0	10	15	7	13	0	0
100038353	6	9	6	7	1	0	7	16	3	7	0	1
100038356	37	39	19	13	16	19	45	40	40	48	43	19
100038357	0	0	1	0	0	0	0	0	0	0	0	0
100038358	0	2	3	0	1	0	8	12	6	8	0	1
100038359	3	1	2	0	0	0	6	10	7	4	2	0
100038361	1	2	0	1	0	0	0	1	0	1	0	0
100038363	24	19	15	25	14	12	54	43	29	52	8	12
100038371	4	5	3	2	8	3	4	6	10	3	7	6
100038374	1	1	0	0	1	0	0	1	0	1	1	0
100038376	1	0	0	0	0	1	0	0	0	0	0	1
100038378	9	4	8	3	8	10	3	1	4	2	5	10
100038380	0	0	0	0	0	0	1	1	0	0	0	0
100038381	14	20	14	15	2	4	9	4	5	7	2	3
100038382	9	4	6	5	10	7	4	1	2	3	5	7
100038383	0	0	0	0	0	0	0	0	0	0	0	0
100038384	0	1	0	0	0	0	0	0	0	0	0	0
100038388	1	2	4	2	1	1	5	1	6	2	10	3
100038391	4	2	3	2	0	3	8	13	9	16	0	0
100038392	34	20	19	13	7	4	38	33	22	22	18	13
100038394	0	0	0	0	0	0	0	0	0	0	0	0
100038395	2	0	0	0	1	0	2	7	0	1	2	3
100038398	45	31	34	35	34	54	50	54	53	37	41	51
100038399	3	0	0	2	0	0	0	0	1	0	0	0
100038410	2	4	2	1	2	0	7	2	5	5	2	3
100038411	5	6	6	11	13	9	5	7	9	10	5	11
100038412	4	1	6	0	0	0	3	5	3	4	2	1
100038413	19	5	13	5	0	0	26	40	14	28	0	0
100038414	10	12	3	6	3	5	8	4	7	8	3	7
100038416	33	21	28	31	20	23	15	15	20	18	33	18
100038417	1	1	1	0	0	0	1	0	1	2	0	0
100038419	2	4	1	7	3	2	2	2	3	1	2	1
100038420	0	0	0	0	0	0	0	0	0	0	0	0
100038421	0	0	0	0	0	0	0	0	0	0	0	0
100038424	6	6	1	3	1	1	12	5	1	3	0	0
100038425	6	6	18	10	1	8	9	14	9	5	6	4
100038429	0	0	1	0	0	0	2	0	1	1	1	1
100038431	0	0	0	0	0	0	0	0	0	0	0	0
100038433	7	6	13	12	10	15	6	7	14	15	5	10
100038436	0	0	0	0	0	0	0	0	0	0	0	0
100038439	0	0	0	0	0	0	2	0	0	0	1	1
100038440	0	0	0	0	0	0	0	0	0	0	0	0
100038452	9	10	5	3	2	3	6	3	4	7	2	0
100038453	40	34	26	44	22	24	35	23	29	35	34	34
100038454	10	8	11	11	0	0	11	7	8	9	1	0
100038460	20	19	23	8	1	0	26	30	16	27	0	0
100038464	4	5	3	3	4	5	1	0	4	1	5	7
100038467	1	4	3	1	0	0	4	1	0	1	0	0
100038468	0	0	0	0	0	0	0	0	0	0	0	0
100038470	68	48	43	70	26	30	68	42	76	47	37	30
100038478	2	1	8	1	1	0	1	3	0	2	2	0
100038479	1	0	1	0	3	3	0	1	1	0	1	3
100038481	0	0	0	0	0	0	0	0	0	0	0	0
100038486	166	39	119	9	18	3	191	570	290	292	51	21
100038487	6	1	3	3	0	1	5	4	4	2	0	0
100038489	5	4	4	1	1	1	26	42	20	22	3	0
100038493	12	8	3	6	2	2	10	4	10	4	2	3
100038494	0	0	0	0	0	0	0	0	0	0	0	0
100038496	1	0	1	1	0	1	2	2	0	3	0	2
100038498	0	0	0	0	0	0	0	1	1	2	0	0
100038504	10	5	9	9	1	11	10	5	14	2	2	8
100038506	0	0	0	0	0	0	0	0	0	0	0	0
100038508	0	1	1	1	0	0	1	2	0	0	0	0
100038509	60	57	82	41	45	45	41	66	43	41	63	52
100038513	0	0	0	0	0	0	0	0	0	0	0	0
100038514	37	24	19	24	36	40	22	15	19	21	22	33
100038516	4	0	1	1	1	0	1	2	0	1	3	0
100038522	18	16	9	16	4	7	19	23	17	15	2	3
100038525	17	11	14	14	0	0	10	4	5	4	1	2
100038526	112	92	92	96	79	67	87	98	87	60	118	137
100038528	4	1	0	1	0	0	1	1	0	1	0	3
100038529	0	0	0	0	0	0	0	0	1	0	0	0
100038532	12	7	9	9	0	0	11	11	12	8	4	1
100038537	22	18	12	7	4	5	24	22	14	13	8	6
100038538	35	31	25	18	16	19	28	18	20	24	22	22
100038541	123	96	95	135	93	113	105	90	159	117	145	190
100038545	0	0	0	0	0	0	0	1	0	0	0	0
100038546	0	0	0	0	0	0	0	0	1	1	0	0
100038547	9	6	7	11	2	6	7	5	8	5	4	8
100038548	20	6	8	14	10	10	40	25	22	35	6	12
100038551	0	0	0	0	0	0	0	0	0	0	0	0
100038554	31	37	22	30	35	30	22	35	31	18	26	23
100038555	6	5	1	1	0	0	11	4	5	3	0	2
100038556	0	0	0	0	0	0	0	0	0	0	0	0
100038558	2	2	0	5	3	1	3	7	8	5	4	2
100038560	38	15	16	10	23	31	21	20	10	18	32	26
100038561	4	7	9	10	0	1	4	2	5	2	2	1
100038563	0	0	0	0	0	0	0	0	0	0	0	0
100038566	9	11	11	10	9	13	18	6	11	15	13	11
100038569	9	4	8	3	1	0	8	5	6	11	0	0
100038570	305	279	352	345	895	763	323	586	447	343	710	526
100038571	0	0	0	0	0	0	0	0	0	0	0	0
100038573	23	20	20	23	1	1	10	11	8	8	0	0
100038574	0	0	0	0	0	0	0	1	0	0	1	0
100038575	3	4	4	7	0	1	3	1	3	3	2	0
100038577	0	4	0	2	2	3	3	1	1	2	2	1
100038582	0	0	0	2	0	2	3	1	0	4	0	1
100038584	6	1	1	2	0	3	4	0	1	1	1	0
100038587	187	68	113	47	35	7	156	302	184	164	39	24
100038589	1	1	1	0	0	0	1	0	0	0	0	0
100038590	0	0	0	0	0	0	0	1	0	1	0	0
100038591	105	75	95	97	39	29	92	106	77	90	59	59
100038595	2	1	0	2	1	1	0	1	4	1	3	0
100038596	1	4	1	2	2	0	3	1	2	2	1	0
100038599	21	26	13	27	7	6	17	26	14	14	6	1
100038600	0	0	0	0	0	0	0	0	0	0	0	0
100038602	6	3	4	6	2	0	4	7	1	1	1	1
100038605	38	21	21	29	2	1	46	54	34	27	1	4
100038606	19	8	11	5	1	0	34	73	32	36	1	1
100038607	1	3	0	7	5	1	1	1	0	1	3	2
100038608	17	24	17	13	1	2	13	14	12	15	2	0
100038610	3	0	3	1	0	0	6	3	2	3	0	0
100038614	34	49	21	37	3	7	42	29	27	26	8	13
100038617	6	8	8	7	1	1	5	10	4	3	1	1
100038618	13	12	3	12	1	0	18	15	12	16	0	0
100038621	0	0	0	0	0	0	0	0	0	0	0	0
100038623	0	0	0	0	0	0	0	0	0	0	0	0
100038625	0	0	1	0	0	0	0	0	0	1	0	0
100038627	3	1	0	2	0	1	1	2	4	6	0	0
100038628	2	2	3	3	0	3	3	3	1	4	2	1
100038629	2	0	1	2	2	2	3	1	2	4	1	0
100038636	3	1	2	1	1	0	0	2	2	2	0	3
100038638	0	1	0	0	1	1	3	0	1	2	1	0
100038644	0	5	5	3	0	0	6	3	1	2	1	4
100038647	30	29	39	28	12	14	20	16	25	23	14	2
100038648	0	0	0	0	0	0	0	0	0	0	0	0
100038649	3	0	6	4	0	3	10	6	9	4	4	1
100038651	4	9	7	8	0	0	10	7	7	11	0	0
100038652	0	0	0	0	0	0	0	0	0	0	0	0
100038653	17	8	9	3	0	0	29	44	19	13	0	0
100038657	7	6	2	4	7	3	11	8	8	13	13	11
100038659	0	0	0	0	0	1	1	0	0	0	0	0
100038662	3	4	3	2	1	0	2	1	2	0	0	0
100038666	0	0	0	0	0	0	0	0	0	0	0	0
100038667	11	6	6	4	0	0	7	17	9	7	0	0
100038668	2	0	2	3	1	0	0	1	8	7	0	0
100038671	0	0	0	1	0	0	0	0	0	1	0	0
100038674	0	0	0	0	0	0	0	0	0	0	0	0
100038681	3	5	3	7	1	2	7	4	4	5	5	5
100038683	5	4	1	4	0	0	1	5	4	3	0	0
100038688	2	4	3	9	2	3	1	4	6	6	3	4
100038689	0	0	0	0	0	0	0	0	0	0	0	0
100038691	3	3	7	4	3	2	5	1	1	2	4	1
100038693	31	30	23	28	34	28	31	19	21	18	22	18
100038695	0	0	1	0	0	0	0	1	0	1	0	0
100038696	10	8	9	4	8	7	10	3	7	11	6	6
100038697	5	10	5	3	0	0	4	7	4	5	0	1
100038699	2	3	0	1	0	2	0	0	2	1	1	1
100038700	6	3	2	1	2	0	3	9	3	5	3	3
100038706	1	1	2	0	0	0	0	0	1	4	0	0
100038707	5	1	3	2	0	0	5	6	4	6	0	3
100038708	7	9	6	5	0	0	15	4	5	9	0	0
100038709	1	0	2	1	0	1	5	2	2	1	0	0
100038711	9	4	6	5	3	0	9	13	5	11	0	1
100038712	86	68	59	89	80	77	67	63	73	67	77	70
100038713	0	0	6	3	1	0	4	3	3	5	1	0
100038714	2	5	3	7	0	1	9	5	3	4	3	3
100038717	9	8	9	5	0	0	9	6	4	10	0	0
100038718	1	1	0	1	2	0	2	0	0	1	0	0
100038722	8	9	5	8	0	0	9	19	10	12	0	0
100038724	1	1	1	0	0	0	1	3	1	1	0	0
100038725	257	153	223	195	142	111	204	183	158	174	81	104
100038728	1	0	2	2	2	1	3	1	0	0	5	4
100038730	5	0	2	1	0	1	2	7	0	3	1	3
100038732	11	8	10	13	29	12	11	6	8	8	19	20
100038734	1	0	0	0	0	0	1	0	1	0	0	0
100038735	9	0	4	4	1	6	2	4	0	4	4	5
100038739	35	19	27	25	12	10	32	27	20	28	16	13
100038743	4	3	2	0	0	0	9	11	5	13	2	1
100038746	80	50	50	39	45	54	73	85	74	61	39	28
100038752	22	31	13	18	25	19	15	8	18	17	18	14
100038846	0	0	0	0	0	0	0	0	0	0	0	0
100038847	0	0	0	0	1	0	0	0	0	0	1	0
100038850	0	0	0	0	0	0	0	0	0	0	0	0
100038852	0	0	0	0	0	0	0	0	0	0	0	0
100038854	0	0	0	0	0	0	0	0	0	0	0	0
100038859	0	0	1	0	0	0	0	1	0	0	0	0
100038860	0	1	0	0	0	0	0	0	0	0	0	0
100038862	0	0	0	0	0	0	1	0	1	0	0	2
100038882	39	38	65	48	127	124	78	46	50	46	132	163
100038909	2	3	1	0	7	14	8	9	11	10	9	9
100038912	0	0	0	0	0	1	0	0	0	0	0	0
100038914	0	0	0	0	0	0	0	0	0	0	0	0
100038927	0	0	0	0	0	0	0	0	0	0	0	0
100038937	0	0	0	0	0	0	0	0	0	0	0	0
100038941	0	0	0	0	0	0	0	1	0	0	0	0
100038944	0	0	0	0	0	0	0	0	0	0	0	0
100038947	2	2	4	5	15	16	9	5	11	9	9	16
100038948	0	0	0	0	0	0	0	0	0	0	0	0
100038949	0	0	0	0	0	0	0	0	0	0	0	0
100038967	0	0	0	0	0	0	0	0	0	0	0	0
100038969	0	0	0	0	0	0	0	0	0	0	0	0
100038971	0	0	0	0	0	0	0	0	0	0	0	0
100038977	0	0	0	0	0	0	0	0	0	0	0	0
100038982	0	0	1	0	0	0	0	0	0	0	0	0
100038987	0	0	0	0	0	0	0	0	0	0	0	0
100038992	0	0	0	0	0	0	0	0	0	0	0	0
100038993	0	0	0	0	0	0	0	0	0	0	0	0
100038995	0	0	0	0	0	0	0	0	0	0	0	0
100038997	0	0	0	0	0	0	0	0	0	0	0	0
100038999	3	4	3	4	9	4	3	2	3	5	2	3
100039008	0	0	0	0	0	0	0	0	0	0	0	0
100039010	0	0	0	0	0	0	0	0	0	0	0	0
100039014	0	0	0	0	0	0	0	0	0	0	0	0
100039017	0	0	0	0	0	0	0	0	1	0	0	0
100039019	0	0	0	0	0	0	0	0	0	0	0	0
100039027	28	20	21	18	10	21	33	43	18	31	26	25
100039028	0	0	0	0	0	0	0	0	0	0	0	0
100039029	0	0	0	0	0	0	0	0	0	0	0	0
100039030	0	0	0	0	0	0	0	0	0	0	0	0
100039032	0	0	0	0	0	0	0	0	0	0	0	0
100039034	0	0	0	0	0	0	0	0	0	0	0	0
100039042	0	0	0	0	0	0	0	0	0	0	0	0
100039043	1	1	1	0	0	0	3	2	1	1	0	1
100039044	0	0	0	0	0	0	0	0	2	0	0	0
100039045	0	0	0	0	0	0	1	0	0	0	0	0
100039052	0	0	0	0	0	0	0	0	0	0	0	0
100039053	0	0	0	0	0	0	0	0	0	0	0	0
100039054	0	0	0	0	0	0	0	0	0	0	0	0
100039055	0	0	0	0	0	0	0	0	0	0	0	0
100039060	0	2	0	0	0	2	3	0	0	0	9	2
100039062	22	9	13	7	11	8	17	47	21	21	13	14
100039065	0	0	0	0	0	0	0	0	0	0	0	0
100039068	0	0	0	0	0	0	0	0	0	0	0	0
100039076	0	0	0	0	0	0	0	0	0	0	0	0
100039078	0	0	4	0	3	0	1	0	0	0	2	0
100039086	0	0	0	1	0	0	0	0	2	0	0	0
100039087	0	0	0	0	0	0	0	0	1	0	0	0
100039089	0	0	0	0	0	0	0	0	0	0	0	0
100039100	0	0	0	0	0	0	0	0	0	0	0	0
100039116	0	0	0	0	0	0	0	0	0	0	0	0
100039120	0	0	0	0	0	0	0	0	0	0	0	0
100039123	20	6	13	6	12	16	21	22	15	18	9	7
100039129	0	0	0	0	0	0	0	0	0	0	0	0
100039138	3	0	5	0	0	0	2	4	0	2	3	0
100039139	107	86	112	102	97	107	116	87	115	80	77	126
100039150	0	0	0	0	0	0	0	0	0	0	0	0
100039151	0	0	0	0	0	0	0	0	0	0	0	0
100039162	0	0	0	0	0	0	0	0	0	0	0	0
100039175	0	0	1	1	0	12	0	0	0	0	0	1
100039176	1	1	0	0	0	0	2	4	2	2	0	0
100039177	0	0	0	0	0	0	0	0	0	0	0	0
100039179	0	0	0	0	0	0	0	0	0	0	0	0
100039192	0	0	0	0	1	0	0	0	0	2	0	0
100039194	0	0	0	0	0	0	0	0	0	0	0	0
100039206	0	0	0	0	0	0	0	0	0	0	0	0
100039208	0	0	0	0	0	0	0	0	0	0	0	0
100039209	0	0	0	0	0	0	0	0	0	0	0	0
100039210	2	0	1	1	0	0	0	4	3	2	0	0
100039211	3	1	1	2	0	0	0	6	4	6	2	0
100039213	0	0	0	0	0	0	0	0	0	0	0	0
100039222	6	3	2	0	0	0	6	9	1	3	0	0
100039227	0	0	0	0	0	0	0	0	0	0	0	0
100039239	487	305	370	418	308	311	189	163	219	196	134	189
100039240	0	0	0	0	0	0	0	0	0	0	0	0
100039246	0	0	0	0	0	0	0	0	0	0	0	0
100039252	15	23	23	19	44	36	16	21	20	20	40	55
100039257	0	1	0	0	0	0	0	0	0	0	0	0
100039269	1	0	0	0	0	0	0	0	0	0	0	0
100039271	0	0	0	0	0	0	0	0	0	0	0	0
100039280	0	0	0	0	0	0	0	0	0	0	0	0
100039293	0	0	0	0	0	0	0	0	0	0	0	0
100039294	0	0	0	0	0	0	0	0	0	0	0	0
100039304	3	3	1	3	4	5	0	3	3	2	6	1
100039307	0	0	1	0	0	0	0	0	1	0	0	0
100039315	0	0	0	0	0	0	0	0	0	0	0	0
100039319	0	0	0	0	0	0	1	0	0	0	0	0
100039324	0	0	0	0	0	0	0	0	0	0	0	0
100039331	1	1	0	2	0	0	1	0	0	0	0	0
100039334	0	0	0	0	0	0	0	0	0	0	0	0
100039344	0	0	0	0	0	0	0	0	0	0	0	0
100039348	2	1	0	2	0	2	0	0	2	0	0	1
100039350	0	0	0	0	1	1	0	0	0	1	0	0
100039353	7	4	7	9	0	1	8	1	2	7	1	0
100039374	0	0	0	0	0	0	0	0	0	0	0	0
100039377	0	0	0	0	0	0	0	0	0	0	0	0
100039393	0	0	0	0	0	0	0	0	0	0	0	0
100039419	93	83	71	80	92	116	84	66	104	60	85	106
100039422	21	19	19	14	44	44	24	25	21	24	30	40
100039436	0	0	0	0	0	0	0	0	0	0	0	0
100039444	0	0	0	0	0	0	0	0	0	0	0	0
100039446	17	8	8	10	3	4	7	3	4	6	2	4
100039452	1	0	0	0	0	0	0	0	0	0	0	0
100039467	0	0	0	0	0	0	0	0	0	0	0	0
100039478	0	0	0	0	1	0	1	0	0	0	0	0
100039479	0	0	0	0	0	0	0	0	0	0	0	0
100039484	0	0	0	0	5	0	0	0	0	0	1	0
100039495	71	24	48	19	33	26	93	213	108	123	52	22
100039499	0	0	0	0	0	0	0	0	0	0	0	0
100039503	1	0	0	0	0	1	0	0	0	0	0	0
100039521	1	0	0	0	0	0	0	0	1	0	0	0
100039522	0	0	0	0	0	0	0	0	0	0	0	0
100039523	0	0	0	0	0	0	0	0	0	0	0	0
100039532	3	7	2	2	5	8	1	3	3	1	8	7
100039545	0	0	0	0	0	0	0	0	0	0	0	0
100039550	0	0	0	0	0	0	0	0	0	0	0	0
100039551	0	0	0	0	0	0	0	0	0	0	0	0
100039571	26	13	20	19	99	82	20	21	39	19	59	74
100039573	0	0	0	0	0	0	0	0	0	0	0	0
100039574	0	0	0	0	0	0	0	0	0	0	0	0
100039585	0	0	0	0	0	0	0	0	0	0	0	0
100039589	0	0	0	0	0	0	0	1	1	1	0	0
100039595	0	0	0	0	0	0	0	0	0	0	0	0
100039596	3	4	7	10	4	8	9	13	9	8	6	4
100039602	0	0	0	0	0	0	0	0	0	0	0	0
100039614	0	0	0	0	0	0	0	0	0	0	0	0
100039636	104	115	149	135	192	176	112	110	165	111	131	145
100039641	0	1	0	0	0	0	1	2	0	0	0	0
100039655	0	0	0	0	0	0	0	0	0	0	0	0
100039659	0	0	0	0	0	0	0	0	0	0	0	0
100039672	0	0	0	0	0	0	0	0	0	0	0	0
100039673	4	5	1	0	1	1	6	4	2	4	0	0
100039674	1	1	2	4	1	0	4	13	6	4	0	3
100039675	0	0	0	0	0	0	0	0	0	0	0	0
100039681	6	4	6	5	0	2	4	9	8	9	1	1
100039684	6	11	12	11	13	10	19	19	16	8	16	16
100039691	2	3	3	3	0	1	4	1	5	3	0	3
100039693	0	0	0	0	0	0	0	0	0	0	0	0
100039706	1	0	0	1	0	0	0	0	1	0	0	0
100039707	70	60	60	73	102	147	85	75	95	62	91	95
100039719	0	0	0	0	0	0	0	0	0	0	0	0
100039724	0	1	0	0	0	0	0	0	0	0	0	0
100039727	0	0	2	0	0	0	0	0	0	0	0	0
100039728	0	0	0	0	0	0	0	3	1	1	0	0
100039731	8	3	8	12	11	11	7	7	15	5	4	13
100039732	0	0	0	0	0	0	0	0	0	0	0	0
100039739	0	0	0	0	0	0	0	0	0	0	0	1
100039741	1	1	0	0	0	0	0	0	0	0	0	0
100039746	5	2	11	9	1	0	8	23	12	15	2	1
100039748	3	4	2	5	10	12	1	6	4	3	10	10
100039752	0	0	0	0	0	0	0	0	0	0	0	0
100039753	0	0	0	0	0	0	0	0	0	0	0	0
100039757	0	0	0	0	0	0	0	0	0	0	0	0
100039763	0	0	0	0	0	0	0	0	0	0	0	0
100039768	76	88	76	79	154	175	86	66	81	60	133	112
100039781	41	29	23	29	55	41	61	41	55	33	38	60
100039786	19	22	31	27	63	80	31	34	27	23	45	44
100039789	0	1	1	2	4	3	4	1	0	1	2	0
100039790	0	0	0	0	2	2	1	1	1	0	1	2
100039794	6	4	4	7	0	0	1	7	6	1	0	1
100039795	2806	2773	2713	2771	3038	2819	1925	1349	2514	1621	3078	2888
100039796	56	50	64	63	61	50	166	70	46	43	136	179
100039801	0	0	1	1	1	2	1	0	0	1	1	1
100039805	4	2	1	4	5	4	6	4	8	2	5	3
100039810	0	0	0	0	0	0	0	0	0	0	0	0
100039815	0	0	0	0	0	0	0	0	0	1	0	0
100039826	9	7	5	5	18	8	8	7	10	7	11	7
100039830	0	0	1	0	0	0	0	0	1	0	1	0
100039842	0	0	0	0	0	0	0	0	0	0	0	0
100039848	0	1	4	0	0	0	1	0	2	0	3	0
100039863	0	0	0	0	0	0	0	0	0	0	0	0
100039864	61	46	54	41	88	61	65	92	56	52	98	104
100039876	0	0	0	0	0	0	0	0	0	0	0	0
100039890	0	0	0	0	0	0	0	0	0	0	0	0
100039895	2	2	1	2	2	0	1	0	3	0	0	0
100039897	0	0	0	0	0	0	0	0	0	0	0	0
100039899	0	0	0	0	0	0	0	0	0	0	0	0
100039901	2	1	1	1	2	1	0	0	1	1	2	0
100039904	0	0	0	0	0	0	0	0	0	0	0	0
100039905	0	0	0	0	0	0	0	0	0	0	0	0
100039913	0	0	0	0	0	0	0	0	0	0	0	0
100039914	0	0	0	0	0	0	0	0	0	0	0	0
100039934	0	0	0	0	0	0	0	0	0	0	0	0
100039939	0	0	0	0	0	0	0	0	0	0	0	0
100039948	0	0	0	0	0	0	0	0	0	0	0	0
100039954	3	3	1	0	0	1	2	11	3	4	0	0
100039957	10	10	12	10	2	2	17	18	21	17	4	6
100039968	76	91	82	74	112	151	90	52	97	75	125	93
100039973	0	0	0	0	0	0	0	0	0	0	0	0
100039988	11	12	3	5	31	24	2	11	7	7	31	33
100040000	11	19	12	13	3	2	12	25	9	11	5	7
100040016	0	0	0	0	0	0	0	0	0	0	0	0
100040018	1	1	2	1	0	2	1	1	1	2	1	2
100040020	0	0	0	0	0	0	0	0	0	0	0	0
100040022	0	0	0	0	0	0	0	0	0	0	0	0
100040031	0	0	0	0	0	0	0	0	0	0	0	0
100040035	0	0	0	0	0	0	0	0	0	0	0	0
100040044	0	0	0	0	0	0	0	0	0	0	0	0
100040048	0	0	0	0	0	0	0	1	0	0	0	0
100040049	2	2	0	1	2	0	5	2	2	2	1	1
100040052	7	8	10	8	7	5	5	8	10	7	12	8
100040054	0	0	0	0	0	0	0	0	0	0	0	0
100040083	0	0	0	0	0	0	0	0	0	0	0	0
100040110	7	3	2	5	1	1	10	7	5	3	1	1
100040123	4	2	5	5	16	11	7	4	7	2	11	16
100040135	0	0	0	0	0	0	0	0	0	0	1	1
100040160	0	0	0	0	0	0	0	0	0	0	0	0
100040171	0	0	0	0	0	0	0	0	0	0	0	0
100040187	0	0	0	0	0	0	0	0	0	0	0	0
100040196	0	0	0	0	0	0	0	0	0	0	0	0
100040201	0	0	0	0	0	0	0	0	0	0	0	0
100040208	0	0	0	0	0	0	0	0	0	0	0	0
100040213	0	0	0	0	0	0	0	0	1	0	1	0
100040214	0	0	0	0	0	0	0	0	0	0	0	0
100040220	85	112	92	66	228	177	102	90	122	67	195	204
100040223	0	0	0	0	0	0	0	0	0	0	0	0
100040233	0	0	0	0	0	0	0	0	0	0	0	0
100040244	44	37	41	24	36	30	58	70	66	43	32	26
100040248	0	0	0	0	0	0	0	0	0	0	0	0
100040249	0	0	0	0	0	0	0	0	0	0	0	0
100040260	11	2	8	3	3	7	8	4	7	6	5	10
100040262	0	0	0	0	0	0	0	0	0	0	0	0
100040263	0	0	0	0	0	0	0	0	0	0	0	0
100040264	0	0	0	0	0	0	0	0	0	0	0	0
100040268	0	0	0	0	0	0	0	0	0	0	0	0
100040276	0	0	0	0	0	0	0	0	0	0	0	0
100040293	4	0	1	0	0	0	13	19	5	6	2	1
100040294	1	0	1	0	0	0	3	3	1	1	0	2
100040297	301	299	343	327	631	481	361	306	353	268	460	424
100040298	17	12	13	25	30	25	18	25	17	8	40	22
100040299	0	0	0	0	0	0	0	0	0	0	0	0
100040317	0	0	0	0	0	0	0	0	0	0	0	0
100040320	3	4	3	3	0	7	3	3	0	4	1	2
100040322	35	52	31	42	36	38	43	59	42	32	26	55
100040335	0	0	0	0	0	0	0	0	0	0	0	0
100040339	0	0	0	0	0	0	0	0	0	0	0	0
100040357	0	0	0	0	0	0	0	0	0	0	0	0
100040363	0	0	0	0	0	0	0	0	0	0	0	0
100040377	13	9	14	20	4	8	11	20	13	10	3	7
100040382	0	1	0	0	0	0	1	0	0	0	0	0
100040392	0	0	0	0	0	0	0	0	0	0	0	0
100040400	0	0	0	0	0	0	0	0	0	0	0	0
100040410	1	1	1	0	1	1	0	0	1	0	0	1
100040416	6	6	10	5	28	37	6	13	6	8	19	17
100040417	0	0	0	0	0	0	0	0	0	0	0	0
100040418	0	0	0	0	0	0	0	0	0	0	0	0
100040421	0	1	0	0	0	0	4	0	0	1	0	2
100040429	0	0	0	0	0	0	0	0	0	0	0	0
100040447	2	0	0	0	1	0	1	2	1	0	0	1
100040448	0	0	0	0	0	0	0	0	0	0	0	0
100040458	0	0	0	0	0	0	0	0	0	0	0	0
100040462	118	94	119	95	149	102	200	103	131	133	160	184
100040465	0	0	0	0	0	2	1	0	1	0	1	2
100040467	0	0	0	0	0	0	0	0	0	0	0	0
100040482	0	0	0	0	0	0	0	0	0	0	0	0
100040483	0	0	0	0	0	0	0	0	0	0	0	0
100040489	0	0	0	0	0	0	0	0	0	0	0	0
100040494	0	0	0	0	0	0	0	0	0	0	0	0
100040500	14	4	5	10	2	5	4	12	8	4	7	12
100040505	25	24	25	26	34	32	19	25	28	18	25	19
100040509	0	0	0	0	0	0	0	0	0	0	0	0
100040525	14	8	4	4	4	3	15	12	8	8	9	8
100040529	0	0	0	0	0	0	2	0	0	0	0	0
100040531	29	24	18	17	28	21	18	13	13	7	18	24
100040533	0	0	0	0	0	0	0	0	0	0	0	0
100040543	155	122	181	116	123	123	186	181	216	102	121	115
100040552	0	0	0	0	0	0	0	0	0	0	0	0
100040557	0	0	0	0	0	0	1	0	0	0	0	0
100040563	10	26	13	18	115	34	40	14	40	6	32	55
100040564	0	0	0	0	0	0	0	0	0	0	0	0
100040567	3	1	1	1	0	4	0	0	1	1	2	5
100040572	0	0	0	1	0	1	1	0	1	2	2	0
100040591	6536	6865	7262	7914	10638	10792	4003	2187	5681	3397	7272	6699
100040595	0	0	0	0	0	0	0	0	0	0	0	0
100040599	6	7	3	5	1	2	12	10	5	11	1	2
100040606	0	0	0	0	0	0	0	0	0	0	0	0
100040608	53	34	48	37	29	35	41	49	51	39	24	28
100040617	12	8	9	7	17	21	7	1	4	3	14	19
100040635	0	0	0	0	0	0	0	0	1	0	0	0
100040636	0	0	0	0	0	0	0	0	0	0	0	0
100040654	15	17	19	10	9	13	13	24	26	5	12	19
100040657	0	0	0	0	0	0	0	0	0	0	0	0
100040667	6	3	6	1	2	0	2	10	3	6	2	1
100040671	0	0	0	0	0	1	2	1	0	1	0	0
100040673	0	0	0	0	0	0	0	0	0	0	0	0
100040682	2	1	1	2	2	5	5	2	1	1	2	4
100040697	0	0	0	0	0	0	0	0	0	0	0	0
100040698	0	0	0	0	0	0	0	0	0	0	0	0
100040711	9	5	8	3	11	3	6	12	5	9	6	6
100040712	0	0	0	0	0	0	0	0	0	0	0	0
100040714	0	0	0	0	0	0	0	0	0	0	0	0
100040724	9	8	8	7	10	16	15	25	16	22	4	5
100040732	0	0	0	0	0	0	0	0	0	0	0	0
100040736	77	71	79	84	96	110	66	62	66	50	80	111
100040766	5	1	1	2	2	0	2	2	1	3	0	1
100040771	0	0	0	0	0	0	0	0	0	0	0	0
100040781	0	0	0	0	0	0	0	0	0	0	0	0
100040786	0	0	0	0	0	0	0	0	0	0	0	0
100040792	3	5	3	1	6	4	2	0	5	0	9	1
100040822	3	1	0	0	0	0	1	0	0	1	0	0
100040843	4	7	0	3	3	9	3	1	3	4	2	0
100040851	0	0	0	0	0	0	0	0	0	1	1	0
100040852	0	0	0	0	0	0	0	0	0	0	0	0
100040854	0	0	0	0	0	0	0	0	0	0	0	0
100040859	0	0	0	0	0	0	0	0	0	0	0	0
100040861	0	0	0	0	0	0	0	0	0	0	0	0
100040867	0	0	0	0	0	0	0	0	0	0	0	0
100040870	0	0	0	0	0	0	0	0	0	0	0	0
100040873	0	0	0	0	0	0	0	0	0	0	0	0
100040880	0	0	0	0	0	0	0	0	0	0	0	0
100040882	8	2	6	7	7	7	11	12	16	10	10	15
100040885	0	0	0	0	0	0	0	0	0	0	0	0
100040894	0	0	0	0	0	0	0	0	0	0	0	0
100040897	0	0	0	0	0	0	0	0	0	0	0	0
100040899	0	0	0	0	0	0	0	0	0	0	0	0
100040911	0	0	0	0	0	0	0	0	0	0	0	0
100040923	0	0	0	0	0	0	0	0	0	0	0	0
100040926	0	0	0	0	0	0	0	0	0	0	0	0
100040928	0	0	0	0	0	0	0	0	0	0	0	0
100040929	8	7	7	6	11	15	8	8	10	7	11	7
100040937	0	0	0	0	0	0	0	0	0	0	0	0
100040944	11	7	11	5	5	8	4	13	8	6	6	6
100040961	29	25	24	15	34	24	21	24	23	24	44	52
100040963	0	0	0	0	0	0	0	0	0	0	0	0
100040972	22	20	15	5	23	1	19	19	11	23	11	15
100040974	0	0	0	0	0	0	0	0	0	0	0	0
100040981	0	0	0	0	0	0	0	0	0	0	0	0
100040991	0	0	0	0	0	0	0	0	0	0	0	0
100040997	0	0	0	0	0	0	0	0	0	0	0	0
100040999	6	6	3	3	0	2	6	5	8	3	1	1
100041003	0	0	0	0	0	0	0	0	0	0	0	0
100041012	0	0	0	0	0	0	0	0	0	0	0	0
100041014	0	0	0	0	0	0	0	0	0	0	0	0
100041019	0	0	0	0	0	0	0	0	0	0	0	0
100041032	0	0	0	0	0	0	0	0	0	0	0	0
100041033	0	0	0	0	0	0	0	0	0	0	0	0
100041054	0	0	0	0	0	0	0	0	0	0	0	0
100041057	0	0	0	0	0	0	0	0	0	0	0	0
100041062	0	0	0	0	0	0	0	0	0	0	0	0
100041076	0	0	0	0	0	0	0	0	0	0	0	0
100041077	0	0	0	0	0	0	0	0	0	0	0	0
100041080	0	0	0	0	0	0	0	0	0	0	0	0
100041085	5	4	8	4	5	6	5	7	12	5	2	8
100041089	0	0	1	0	2	0	1	1	3	2	0	0
100041096	0	0	0	0	0	0	0	0	0	0	0	0
100041098	150	107	122	100	392	322	149	367	216	198	363	260
100041102	0	0	0	0	0	0	0	0	0	0	0	0
100041106	23	27	27	29	35	30	20	16	17	14	24	52
100041107	0	0	0	0	1	0	0	0	0	0	0	0
100041108	0	0	0	0	0	0	0	0	1	0	0	0
100041115	0	0	0	0	0	0	0	0	0	0	0	0
100041117	0	0	0	0	0	0	0	0	0	0	0	0
100041119	0	0	0	0	0	0	0	0	0	0	0	0
100041120	9	2	9	3	9	11	7	1	14	7	9	4
100041121	1	0	1	0	0	0	0	0	2	2	2	1
100041139	0	0	0	0	0	0	0	0	0	0	0	0
100041141	0	0	0	0	0	0	0	0	0	0	0	0
100041142	0	0	0	0	0	0	0	0	0	0	0	0
100041146	2	1	1	0	4	5	6	4	1	8	1	4
100041151	0	3	2	4	0	0	1	0	1	1	0	2
100041168	0	0	0	0	0	0	0	0	0	0	0	0
100041177	0	0	0	0	0	0	0	0	0	0	0	0
100041179	0	0	0	0	0	0	0	0	0	0	0	0
100041184	0	0	0	0	0	0	0	0	0	0	0	0
100041187	0	0	0	0	0	0	0	0	0	0	0	0
100041194	1076	896	895	1044	688	727	1765	1299	1721	1392	566	913
100041207	0	0	0	0	0	0	0	0	0	0	0	0
100041223	0	0	0	0	0	0	0	0	0	0	0	0
100041224	0	1	0	0	0	0	1	0	0	0	0	0
100041230	33	30	32	39	3	1	54	42	49	24	1	0
100041231	9	10	14	10	13	11	6	18	11	5	10	8
100041241	6	5	10	4	0	0	8	17	16	10	0	1
100041244	16	10	12	15	14	19	12	12	14	10	11	19
100041250	0	0	0	0	0	0	0	0	0	0	0	0
100041253	0	0	0	0	0	0	0	0	0	0	0	0
100041255	0	0	0	0	0	0	0	0	0	0	0	0
100041256	0	0	0	0	0	0	0	0	0	0	0	0
100041261	0	0	0	0	0	0	0	0	0	0	0	0
100041262	0	0	0	0	0	0	0	0	0	0	0	0
100041264	0	0	0	0	0	0	0	0	0	0	0	0
100041273	10	9	13	5	13	7	6	4	9	10	7	9
100041279	1	0	2	1	2	2	2	0	1	0	0	2
100041281	0	0	0	0	0	0	0	0	0	0	0	0
100041283	1	0	1	0	0	0	1	0	0	0	0	0
100041284	0	0	0	0	0	0	0	0	0	0	0	0
100041286	14	5	8	16	22	18	21	34	21	10	22	23
100041290	4	2	4	3	1	1	4	3	3	4	0	0
100041293	25	17	32	8	1	0	42	58	32	42	6	7
100041294	9	6	5	4	7	6	4	0	1	7	6	5
100041296	0	0	0	0	0	0	0	0	0	0	0	0
100041306	0	0	0	0	0	0	0	0	0	0	0	0
100041309	0	0	0	0	0	0	0	0	0	0	0	0
100041311	0	0	5	2	0	0	2	2	1	1	0	0
100041317	0	0	0	0	0	0	0	0	0	0	0	0
100041336	0	0	0	0	0	0	0	0	0	0	0	0
100041339	0	0	0	0	0	0	0	0	0	0	0	0
100041345	0	0	0	0	0	0	0	0	0	0	0	0
100041346	0	0	0	0	0	0	0	0	0	0	0	0
100041347	1	0	0	0	0	0	5	5	5	3	1	0
100041351	0	0	0	0	0	0	0	0	0	0	0	0
100041352	3	1	0	0	0	2	0	0	1	0	2	2
100041354	0	0	0	0	0	0	0	0	0	0	0	0
100041362	0	0	0	0	0	0	0	0	0	0	0	0
100041373	3	10	1	3	1	4	11	10	5	5	1	2
100041374	2	1	0	0	0	0	0	0	0	0	0	0
100041375	0	0	0	0	0	0	0	0	0	0	0	0
100041379	1	2	2	2	0	0	2	1	0	1	0	1
100041380	0	0	0	0	0	0	0	0	0	0	0	0
100041412	0	0	0	0	0	0	0	0	0	0	0	0
100041433	1	5	2	1	0	1	0	2	2	2	1	1
100041440	0	0	0	0	0	0	0	0	0	0	0	0
100041449	0	0	0	0	0	0	0	0	0	0	0	0
100041450	5	3	2	1	5	0	16	5	0	4	2	5
100041478	19	23	20	14	53	57	30	20	29	26	66	78
100041480	44	32	58	42	60	75	44	86	73	53	67	44
100041481	4	1	3	0	0	0	4	3	5	3	0	0
100041488	0	0	0	0	0	0	0	0	0	0	0	0
100041490	0	0	0	0	0	0	0	0	0	0	1	0
100041504	0	0	0	0	0	0	0	0	0	0	0	0
100041505	0	0	0	0	0	0	0	0	0	0	0	0
100041515	0	0	0	0	0	0	0	0	0	0	0	0
100041516	0	0	0	0	0	0	0	0	0	0	0	0
100041536	0	0	0	0	0	0	0	0	0	0	0	0
100041546	1	6	6	4	5	18	33	19	10	9	12	17
100041548	0	0	0	0	0	0	0	0	0	0	0	0
100041549	0	0	0	0	0	0	0	0	0	0	0	0
100041550	0	0	0	0	0	0	0	0	0	0	0	0
100041554	0	0	0	0	0	0	0	0	0	0	0	0
100041562	0	3	1	3	0	0	4	1	0	2	0	1
100041566	0	0	0	0	0	0	0	0	0	0	0	0
100041574	13	9	13	21	16	3	11	21	16	8	14	14
100041576	131	110	102	87	49	61	114	168	134	136	37	44
100041578	0	0	0	0	0	0	0	0	0	0	0	0
100041579	0	0	0	0	0	0	0	0	0	0	0	0
100041581	103	105	82	88	92	107	153	143	123	97	102	80
100041585	22	20	15	25	37	35	19	20	21	19	27	22
100041586	0	0	1	0	0	0	0	0	1	0	0	0
100041593	0	0	0	0	0	0	0	0	0	0	0	0
100041594	0	0	0	0	0	0	0	0	0	0	0	0
100041596	0	0	0	0	2	0	0	0	0	1	0	1
100041598	0	0	0	0	0	0	0	0	0	0	0	0
100041599	0	0	0	0	0	0	0	0	0	0	0	0
100041605	1	0	0	1	0	0	0	0	0	1	0	0
100041618	0	0	0	0	0	0	0	0	0	0	0	0
100041621	10	3	6	4	6	2	6	8	6	7	12	12
100041631	0	0	0	0	0	0	0	0	0	0	0	0
100041639	0	0	0	0	0	0	0	0	0	0	0	0
100041642	0	0	0	0	0	0	0	0	0	0	0	0
100041649	130	132	126	127	185	169	123	101	138	81	158	168
100041651	0	0	0	0	0	0	0	0	0	0	0	0
100041654	0	0	0	0	0	0	0	0	0	0	0	0
100041655	44	31	35	45	31	34	12	20	22	12	21	22
100041658	0	0	0	0	0	0	0	0	0	0	0	0
100041662	0	0	0	0	0	0	0	0	0	0	0	0
100041664	0	0	0	0	0	0	0	0	0	0	0	0
100041672	0	0	0	0	0	0	0	0	0	0	0	0
100041677	120	96	98	88	174	170	144	96	129	105	114	125
100041678	0	0	0	0	0	0	0	0	0	0	0	0
100041680	3	3	8	7	5	6	3	8	13	4	6	2
100041682	0	0	0	0	0	0	0	0	0	0	0	0
100041683	0	0	0	0	0	0	0	0	0	0	0	0
100041687	0	0	0	0	0	0	0	0	0	0	0	0
100041688	0	0	0	0	0	0	0	0	0	0	0	0
100041694	9	6	4	4	8	10	5	1	4	7	10	9
100041697	17	14	21	23	21	21	19	12	14	5	29	9
100041698	0	0	0	0	0	0	0	0	0	0	0	0
100041702	0	0	0	0	0	0	0	0	0	0	0	0
100041703	7	13	12	8	19	26	15	2	15	6	24	29
100041708	0	0	0	0	0	0	0	0	0	0	0	0
100041712	0	0	0	0	0	0	0	0	0	0	0	0
100041714	0	0	0	0	0	0	0	0	0	0	0	0
100041722	0	0	0	0	0	0	0	0	0	0	0	0
100041724	12	6	13	15	12	8	5	2	7	3	7	4
100041749	0	0	0	0	0	0	0	0	0	0	0	0
100041751	0	0	0	0	0	0	0	0	0	0	0	0
100041759	0	0	0	0	0	0	0	0	0	0	0	0
100041776	0	0	0	0	0	0	0	0	0	0	0	0
100041781	1	3	0	0	0	0	2	2	3	2	1	2
100041787	0	0	0	0	0	0	0	0	0	0	0	0
100041789	0	0	0	0	0	0	0	0	0	0	0	0
100041797	13	11	10	14	19	29	21	18	30	14	25	16
100041806	0	0	0	0	0	0	0	0	0	0	0	0
100041809	0	0	0	1	0	0	0	2	1	0	0	2
100041811	0	0	0	0	0	0	0	0	0	0	0	0
100041812	0	0	0	0	0	0	0	0	0	0	0	0
100041813	0	0	0	0	0	0	0	0	0	0	0	0
100041818	1	1	2	1	0	0	1	1	0	0	0	0
100041824	0	0	0	0	0	0	0	0	0	0	0	0
100041825	0	0	0	0	0	0	0	0	0	0	0	0
100041840	0	0	0	0	0	0	0	0	0	0	0	0
100041864	23	43	40	32	5	6	41	43	24	33	10	4
100041874	1	1	0	1	0	0	2	2	1	0	1	2
100041877	0	0	0	0	0	0	0	0	0	0	0	0
100041890	0	0	0	0	0	0	0	0	0	0	0	0
100041895	0	0	0	0	0	0	0	0	0	0	0	0
100041897	0	0	0	0	0	0	0	0	0	0	0	0
100041903	0	0	0	0	0	0	0	0	0	0	0	0
100041913	0	0	0	0	0	0	0	0	0	0	0	0
100041922	0	0	0	0	0	0	0	0	0	0	0	0
100041925	177	149	193	169	331	325	196	157	204	167	271	287
100041934	0	0	0	0	0	0	0	0	0	0	0	0
100041948	150	108	139	151	348	419	165	136	191	112	282	324
100041952	0	0	0	0	0	0	0	0	0	0	0	0
100041953	61	36	54	61	232	244	51	49	95	42	178	211
100041958	0	0	0	0	0	0	0	0	0	1	0	0
100041964	0	0	0	0	0	0	0	0	0	0	0	0
100041965	57	74	70	63	120	138	53	77	84	59	126	111
100041966	0	0	0	0	0	0	0	0	0	0	0	0
100041973	0	0	0	0	0	0	0	0	0	0	0	0
100041975	0	0	1	1	1	1	2	0	2	1	3	3
100041979	36	23	23	24	36	23	21	33	33	37	29	28
100041986	6	2	1	1	1	1	8	3	1	2	4	3
100041987	0	0	0	0	0	0	0	0	0	0	0	0
100041995	12	8	12	11	1	6	22	19	13	12	4	4
100042008	349	320	381	362	1687	1725	467	354	513	307	1461	1723
100042012	0	0	0	0	0	0	0	0	0	0	0	0
100042013	0	0	0	0	0	0	0	0	0	0	0	0
100042014	5	7	4	2	2	4	10	18	5	3	3	1
100042019	0	0	0	0	0	0	0	0	0	0	0	0
100042023	3	0	1	3	2	3	0	0	5	0	3	4
100042024	0	0	0	0	0	0	0	0	0	0	0	0
100042025	15	8	14	16	17	11	20	17	23	15	16	20
100042049	17	15	10	20	13	22	14	11	6	11	15	15
100042054	1	1	1	0	0	0	0	1	1	1	0	1
100042055	0	0	0	0	0	0	0	0	0	0	0	0
100042056	54	66	56	70	42	57	53	41	57	39	33	19
100042057	3	2	2	1	0	0	4	7	2	6	0	0
100042065	0	0	0	0	0	0	0	0	1	0	0	1
100042069	106	99	83	99	150	112	102	97	128	103	121	152
100042074	2	6	3	1	5	4	2	3	6	2	6	3
100042079	0	0	0	0	0	0	0	0	0	0	0	0
100042080	0	0	0	0	0	0	0	0	0	0	0	0
100042087	0	0	0	0	0	0	0	0	0	0	0	0
100042100	0	2	0	0	0	1	0	0	0	0	0	0
100042103	0	0	0	0	0	0	0	0	0	0	0	0
100042109	0	0	0	0	0	0	0	0	0	0	0	0
100042110	0	0	0	0	0	0	0	0	0	0	0	0
100042114	0	0	0	0	0	0	0	0	0	0	0	0
100042116	0	0	0	0	0	0	0	0	0	0	0	0
100042122	0	0	0	0	0	0	0	0	0	0	0	0
100042125	4	5	0	2	3	1	4	15	5	8	4	1
100042129	0	0	0	0	0	0	0	0	0	0	0	0
100042130	0	0	0	0	0	0	0	0	0	0	0	0
100042132	2	0	0	0	0	0	1	8	4	0	1	0
100042143	10	5	8	3	0	0	14	23	8	15	0	0
100042144	0	0	0	0	0	0	0	0	0	0	0	0
100042149	2	0	1	0	0	1	2	0	0	3	0	0
100042150	23	24	24	16	18	10	31	55	48	27	13	13
100042159	0	0	0	0	0	0	0	0	0	0	0	0
100042165	213	173	168	115	124	105	218	238	190	178	99	124
100042168	0	0	0	0	0	0	0	0	0	0	0	0
100042173	20	14	12	17	23	24	11	13	20	18	20	16
100042175	0	0	0	0	0	0	0	0	0	0	0	0
100042178	703	775	813	1022	1363	1412	456	215	627	392	1080	1005
100042182	0	0	0	0	0	0	0	0	0	0	0	0
100042194	11	3	10	5	5	6	13	29	24	12	10	10
100042195	0	0	0	0	0	0	0	0	0	0	0	0
100042198	7	9	8	1	6	8	11	19	16	17	11	6
100042201	0	0	0	0	0	0	0	0	0	0	0	0
100042217	0	0	0	0	0	0	0	0	0	0	0	0
100042235	0	1	1	0	0	0	0	1	0	0	0	0
100042254	0	0	0	0	0	0	0	0	0	0	0	0
100042268	0	0	0	0	0	0	0	0	0	0	0	0
100042275	0	0	0	0	0	0	0	0	0	0	0	0
100042277	290	277	266	284	185	207	250	149	186	184	518	487
100042279	0	0	0	0	0	0	0	0	0	0	0	0
100042295	80	20	99	22	30	38	20	16	15	12	12	29
100042304	0	0	0	0	0	0	0	0	0	0	0	0
100042311	1	1	0	0	0	0	2	0	0	1	2	2
100042314	28	29	32	31	85	92	15	11	19	12	37	65
100042318	0	0	0	0	0	0	0	0	0	0	0	0
100042321	0	0	0	0	0	0	0	0	0	0	0	0
100042332	98	81	79	63	105	116	78	80	81	58	90	78
100042335	10	21	23	29	56	59	24	19	32	22	43	61
100042337	0	0	0	0	0	0	0	0	0	0	0	0
100042342	0	0	0	0	0	0	0	0	0	0	0	0
100042355	93	98	84	66	168	134	92	77	113	76	148	135
100042357	0	0	0	0	0	0	0	0	0	0	0	0
100042372	0	0	0	0	0	0	0	0	0	0	0	0
100042391	0	0	0	0	0	0	0	0	0	0	0	0
100042395	0	0	0	0	0	0	0	0	0	0	0	0
100042401	0	1	0	0	0	0	0	0	0	0	0	0
100042410	0	0	0	0	0	0	0	0	0	0	0	0
100042411	1	0	0	0	0	0	0	0	0	0	0	0
100042415	2	3	1	0	0	0	1	3	2	1	2	0
100042417	0	0	0	0	0	0	0	0	0	0	0	0
100042419	0	0	0	0	0	0	0	0	0	0	0	0
100042424	13	10	19	21	128	133	28	23	17	16	123	82
100042428	0	0	0	0	0	0	0	0	0	0	0	0
100042435	0	0	0	0	0	0	0	0	0	0	0	0
100042437	0	0	0	0	0	0	0	0	0	0	0	0
100042440	0	0	0	0	0	0	0	0	0	0	0	0
100042443	0	0	0	0	0	0	0	0	0	0	0	0
100042444	0	0	0	0	0	0	0	0	0	0	0	0
100042450	23	1	8	0	0	0	29	39	22	28	1	3
100042453	0	0	0	0	0	0	0	0	0	0	0	0
100042464	198	236	142	149	121	137	227	182	188	186	242	249
100042470	0	0	0	0	0	0	0	0	0	0	0	0
100042475	0	0	0	0	0	0	0	0	0	0	0	0
100042479	0	0	0	0	0	0	0	0	0	0	0	0
100042480	575	522	450	518	311	317	571	532	593	446	223	329
100042493	0	0	0	0	0	0	0	0	0	0	0	0
100042494	0	0	0	0	0	0	0	0	0	0	0	0
100042498	205	225	235	241	271	298	232	155	223	186	458	459
100042499	0	0	1	0	0	0	0	0	1	0	0	0
100042503	18	24	33	25	53	31	19	18	14	12	24	31
100042509	0	0	0	0	0	0	0	0	0	0	0	0
100042512	0	0	0	0	0	0	0	0	0	0	0	0
100042513	0	0	0	0	0	0	0	0	0	0	0	0
100042514	0	0	0	0	0	0	0	0	1	0	0	0
100042519	0	1	0	1	0	1	1	0	0	2	0	0
100042524	0	0	0	0	0	0	0	0	0	0	0	0
100042533	7	3	4	0	2	0	2	8	6	1	1	3
100042537	0	0	0	0	0	0	0	0	0	0	0	0
100042539	0	0	0	0	0	0	0	1	0	0	0	1
100042547	40	44	40	36	21	27	35	35	31	41	27	46
100042548	1	0	1	0	0	0	4	9	2	4	2	0
100042550	0	0	0	0	0	0	0	0	0	0	0	0
100042554	10	10	3	10	1	1	12	18	3	7	1	2
100042555	0	0	0	0	0	0	0	0	0	0	0	1
100042560	0	0	0	0	0	0	0	0	0	0	0	0
100042561	51	41	46	43	113	116	42	34	44	31	104	95
100042563	0	0	0	0	0	0	0	0	0	0	0	0
100042565	0	0	0	0	0	0	0	0	0	0	0	0
100042568	0	0	0	0	0	0	0	0	0	0	0	0
100042574	0	0	0	0	0	0	0	0	0	0	0	0
100042578	0	0	0	0	0	0	0	0	0	0	0	0
100042579	0	0	0	0	0	0	0	0	0	0	0	0
100042584	19	18	16	10	0	0	20	19	25	21	0	0
100042585	0	0	0	0	0	0	0	0	0	0	0	0
100042588	1	1	2	0	0	0	4	5	0	3	0	0
100042591	0	0	0	0	0	0	0	0	0	0	0	0
100042593	0	0	0	0	0	0	0	0	0	0	0	0
100042594	0	0	0	0	0	0	0	0	0	0	0	0
100042605	1	1	0	1	0	1	1	0	0	1	1	1
100042607	0	0	0	0	0	0	0	0	0	0	0	0
100042614	0	0	0	0	0	0	0	0	0	0	0	0
100042619	0	0	0	0	0	0	0	0	0	0	0	0
100042625	357	260	377	366	446	498	270	251	310	230	206	321
100042634	2	0	2	1	2	0	0	0	2	0	1	0
100042636	0	0	0	0	0	0	0	0	0	0	1	0
100042648	27	16	17	2	2	0	30	42	24	41	5	10
100042649	0	0	0	0	0	0	0	0	0	0	0	0
100042653	0	0	0	0	0	0	0	0	0	0	0	0
100042659	0	0	0	0	0	0	0	0	0	1	0	0
100042663	0	0	0	0	0	0	0	0	0	0	0	0
100042669	0	0	0	0	0	0	0	0	0	0	0	0
100042679	16	20	12	12	8	21	22	23	7	14	16	10
100042682	0	0	0	0	0	0	0	0	0	0	0	0
100042688	0	0	0	0	0	0	0	0	0	0	0	0
100042689	0	0	0	0	0	0	0	0	0	0	0	0
100042690	0	0	0	0	0	0	0	0	0	0	0	0
100042706	0	0	1	0	1	0	0	0	0	0	0	0
100042709	0	0	0	0	0	0	0	0	0	0	0	0
100042715	0	1	0	0	0	0	2	1	0	3	0	0
100042727	0	0	0	0	0	0	1	0	0	0	0	1
100042740	4	1	9	0	39	22	4	4	6	7	20	17
100042757	15	16	22	22	55	49	16	12	20	8	35	42
100042761	0	0	0	0	0	0	0	0	0	0	0	0
100042773	148	125	169	161	246	257	149	104	192	124	227	210
100042776	0	0	0	0	0	0	0	0	0	0	0	0
100042781	0	0	0	0	0	0	0	0	0	0	0	0
100042782	0	0	0	0	0	0	0	0	0	0	0	0
100042784	58	52	53	54	39	44	50	49	45	54	43	34
100042786	0	0	0	0	0	0	0	0	0	0	0	0
100042802	0	0	0	0	0	0	1	0	0	0	0	0
100042807	19	21	26	18	46	59	34	18	30	22	46	45
100042810	0	0	0	0	0	0	0	0	0	0	0	0
100042814	0	0	0	1	0	2	0	0	1	1	0	0
100042840	0	0	0	0	0	0	0	0	0	0	0	0
100042848	0	0	0	0	0	0	0	0	0	0	0	0
100042849	0	0	0	0	0	0	0	0	0	0	0	0
100042855	0	0	0	0	0	0	0	0	0	0	0	0
100042856	14	8	13	18	6	1	20	14	12	17	19	38
100042874	0	0	0	0	0	0	0	0	0	0	0	0
100042875	26	11	30	13	20	20	27	32	40	20	26	18
100042880	178	180	191	192	236	220	206	169	198	148	210	220
100042881	0	0	0	0	0	0	0	0	0	0	0	0
100042889	14	13	12	31	27	12	16	12	19	14	24	23
100042891	0	0	0	0	0	0	0	0	0	0	0	0
100042894	0	0	0	0	0	0	0	0	0	0	0	0
100042918	6	3	6	0	6	3	2	2	2	1	2	2
100042921	0	0	0	0	0	0	0	0	0	0	0	0
100042922	0	0	0	0	0	0	0	0	0	0	0	0
100042926	1	0	0	0	0	0	0	0	1	0	1	0
100042927	0	0	0	0	0	0	0	0	0	0	0	0
100042929	0	0	0	0	0	0	0	0	0	0	0	0
100042931	0	0	0	0	0	0	0	0	0	0	0	0
100042939	0	0	0	0	0	0	0	0	0	0	0	0
100042940	8	22	7	3	4	9	23	2	7	5	34	6
100042943	0	0	0	0	0	0	0	0	0	0	0	0
100042944	0	0	0	0	0	0	0	0	0	0	0	0
100042946	0	0	0	0	0	0	0	0	0	0	0	0
100042947	0	0	0	0	0	0	0	0	0	1	0	0
100042948	36	45	44	36	25	19	34	51	40	33	22	21
100042958	2	3	2	2	3	2	0	1	1	0	1	3
100042959	37	45	55	57	111	74	47	37	54	38	81	87
100042964	0	0	0	0	0	0	0	0	0	0	0	0
100042966	0	0	0	0	0	0	0	0	0	0	0	0
100042968	0	0	0	0	0	0	0	0	0	0	0	0
100042971	0	0	0	0	0	0	0	0	0	0	0	0
100042976	0	0	0	0	0	0	0	0	0	0	0	0
100042996	0	0	0	0	0	0	0	0	0	0	0	0
100043002	3	6	7	14	30	21	5	6	12	3	11	23
100043013	0	0	0	0	0	0	0	0	0	0	0	0
100043016	0	0	0	0	0	0	0	0	0	0	0	0
100043019	0	0	0	0	0	0	0	0	0	0	0	0
100043025	0	0	0	0	0	0	0	0	0	0	0	0
100043027	2	1	1	5	0	1	0	5	2	3	1	1
100043029	0	0	0	0	0	0	0	0	0	0	0	0
100043033	0	0	0	0	0	0	0	0	0	0	0	0
100043034	1	0	0	0	0	0	0	0	0	0	0	0
100043037	0	0	0	0	0	0	0	0	0	0	0	0
100043039	0	2	1	1	1	2	2	1	1	3	0	0
100043040	65	36	52	35	69	58	45	84	65	59	40	35
100043043	0	0	0	0	0	0	0	0	0	0	0	0
100043051	0	0	0	0	0	0	0	0	0	0	0	0
100043057	0	0	0	0	0	0	0	0	0	0	0	0
100043058	0	0	0	0	0	0	0	0	0	0	0	0
100043059	7	4	10	10	11	4	6	3	8	7	11	8
100043061	0	0	0	0	0	0	0	0	0	0	0	0
100043067	0	0	0	0	0	0	0	0	0	0	0	0
100043072	9	4	1	0	0	1	10	10	4	6	1	0
100043074	8	11	8	6	5	12	14	10	6	9	5	9
100043079	0	0	0	0	0	0	0	0	0	0	0	0
100043083	0	0	0	0	0	0	0	0	0	0	0	0
100043088	0	0	0	0	0	0	0	0	0	0	0	0
100043092	0	0	0	0	0	0	0	0	0	0	0	0
100043101	0	0	0	0	0	0	0	0	0	0	0	0
100043102	71	75	59	75	149	136	84	65	88	54	119	140
100043103	0	0	0	0	0	0	0	0	0	0	0	0
100043108	0	0	0	0	1	0	0	0	0	0	0	0
100043120	0	0	0	0	0	0	0	0	0	0	0	0
100043121	4	2	1	4	2	4	3	6	2	1	3	4
100043123	1	0	1	1	0	1	0	0	0	0	0	0
100043125	0	0	0	0	0	0	0	0	2	0	0	0
100043126	1	0	1	1	0	1	0	1	3	0	6	0
100043132	0	0	0	0	0	0	0	0	0	0	0	0
100043133	142	146	157	130	92	105	155	139	162	138	97	88
100043147	3	3	8	3	7	8	11	6	9	7	7	7
100043150	0	0	0	0	0	0	0	0	0	2	0	0
100043158	0	0	0	0	0	0	0	0	0	0	0	0
100043160	17	28	31	26	15	16	33	15	26	15	14	8
100043169	0	0	0	0	0	0	0	0	0	0	0	0
100043172	22	22	28	21	181	166	28	11	24	20	126	111
100043176	0	1	0	1	0	0	0	0	1	1	0	0
100043177	0	0	0	0	0	0	0	0	0	0	0	0
100043184	3	1	5	4	22	23	7	3	5	1	30	27
100043188	0	0	0	0	0	0	0	0	0	0	0	0
100043189	38	32	53	36	56	53	49	49	52	39	61	44
100043194	0	0	0	0	0	0	0	0	0	0	0	0
100043197	0	0	0	0	0	0	0	0	0	0	0	0
100043200	0	0	0	0	0	0	0	0	0	0	0	0
100043202	0	0	0	0	0	0	0	0	0	0	0	0
100043204	0	0	0	0	0	0	0	0	0	0	0	0
100043205	1	0	2	0	0	0	0	0	1	1	1	0
100043207	0	0	0	0	0	0	0	0	0	0	0	0
100043213	27	16	18	2	1	1	29	36	37	40	2	3
100043214	0	0	0	0	0	0	0	0	0	0	0	0
100043216	0	0	0	0	0	0	0	0	0	0	0	0
100043217	0	0	1	1	0	0	0	0	0	1	1	0
100043218	0	0	0	0	0	0	0	0	0	0	0	0
100043224	0	0	0	0	0	0	0	0	0	0	0	0
100043227	0	0	0	0	0	0	0	0	0	0	0	0
100043229	6	5	1	2	3	2	4	2	4	2	4	6
100043231	0	0	0	0	0	0	0	0	0	0	0	0
100043232	0	0	0	0	0	0	0	0	0	0	0	2
100043235	0	0	0	0	0	0	0	0	0	0	0	0
100043239	0	0	0	0	0	0	0	0	0	0	0	0
100043240	0	1	2	0	0	0	3	0	0	1	0	1
100043247	0	0	0	0	0	0	0	0	0	0	0	0
100043254	0	0	1	0	0	0	0	0	0	1	1	0
100043257	51	49	46	49	94	94	77	82	71	36	134	114
100043261	1	0	1	0	0	0	0	0	1	2	0	0
100043270	0	0	0	0	0	0	0	0	0	0	0	0
100043272	330	343	335	338	316	287	370	538	503	378	332	279
100043274	0	0	0	0	0	0	0	0	0	0	0	0
100043282	0	0	0	0	0	0	0	0	0	0	0	0
100043292	0	0	0	0	0	0	0	1	0	0	0	0
100043296	4	2	5	7	10	3	5	10	12	5	5	8
100043300	0	0	0	0	0	0	0	0	0	0	0	0
100043305	4	0	0	1	2	0	3	4	0	3	1	1
100043308	0	0	0	0	0	0	2	2	1	0	3	0
100043314	1	0	2	3	2	1	13	8	3	2	3	6
100043315	0	1	0	0	0	0	0	0	0	0	0	0
100043322	0	0	0	0	0	0	1	0	0	1	0	1
100043324	119	108	110	119	238	177	102	76	135	87	171	189
100043326	0	0	0	0	0	0	0	0	0	0	0	0
100043332	1	1	0	2	1	1	5	2	0	1	2	2
100043335	5	8	4	5	8	10	10	0	3	3	15	7
100043338	2	1	4	0	5	1	2	2	2	5	4	3
100043348	2	1	2	0	5	4	1	2	0	3	4	5
100043355	0	0	0	0	0	0	0	0	0	0	0	0
100043364	106	87	94	85	24	27	98	93	98	87	18	18
100043376	0	0	0	0	0	0	0	0	0	0	0	0
100043381	0	0	1	0	3	0	0	1	0	5	0	1
100043387	76	83	59	47	67	77	61	62	84	47	67	99
100043388	0	0	0	0	0	0	0	0	0	0	0	0
100043404	0	0	0	0	1	0	0	0	0	0	0	0
100043407	10	3	8	2	6	6	8	14	7	10	3	7
100043416	0	0	0	0	0	0	1	0	0	0	0	0
100043424	27	19	12	19	24	23	34	26	34	22	24	33
100043450	1	2	2	1	0	1	0	0	1	2	0	0
100043456	0	0	0	0	0	0	0	0	0	0	0	0
100043461	0	0	1	0	0	0	0	1	0	0	0	1
100043462	31	12	27	28	113	42	27	5	14	12	77	54
100043467	0	0	0	0	0	0	0	0	0	0	0	0
100043468	270	184	207	206	192	179	230	289	272	217	180	182
100043474	1	0	0	0	0	0	0	1	0	0	0	2
100043489	151	114	154	119	121	101	153	175	147	151	139	150
100043497	0	3	0	1	0	1	1	0	0	2	0	4
100043507	2	3	1	1	3	3	3	2	2	1	6	1
100043508	376	319	371	399	306	277	343	392	440	347	219	207
100043513	1	0	1	1	0	0	0	2	1	2	0	1
100043523	0	0	0	0	0	0	0	0	0	0	0	0
100043534	0	0	2	0	1	0	0	0	0	0	0	0
100043536	0	0	0	0	0	0	0	0	0	0	0	0
100043541	2	4	2	4	0	2	3	1	1	9	1	2
100043550	0	0	0	0	0	0	0	0	0	0	0	0
100043566	0	0	0	0	0	0	0	0	0	0	0	0
100043569	0	0	0	0	0	0	0	0	0	0	0	0
100043571	72	78	67	68	79	90	144	75	127	85	94	96
100043580	5	4	5	0	2	6	2	3	9	6	14	3
100043582	0	0	0	0	0	0	0	0	0	0	0	0
100043595	0	0	0	0	0	0	0	0	0	0	0	0
100043596	0	0	0	0	0	0	0	0	0	0	0	0
100043597	3453	3021	3285	3138	1464	1610	3759	3668	3957	3173	1467	1480
100043600	15	21	22	9	13	5	15	11	14	19	12	8
100043604	0	0	0	0	0	0	0	0	0	0	0	0
100043609	4	6	1	2	3	3	8	2	1	2	0	7
100043614	0	0	0	0	0	0	0	0	0	0	0	0
100043617	0	0	0	0	0	0	0	0	0	0	0	0
100043625	0	0	0	0	0	0	0	0	0	0	0	0
100043627	0	0	0	0	0	0	0	0	0	0	0	0
100043636	40	31	37	36	101	123	67	39	69	36	72	126
100043638	0	0	0	0	0	0	0	0	0	0	0	0
100043644	0	0	0	0	1	0	0	0	0	1	0	0
100043645	0	0	0	0	0	0	0	0	0	0	0	0
100043665	0	0	0	0	0	0	0	0	0	0	0	0
100043667	0	0	0	0	0	0	0	0	0	0	0	0
100043670	8	3	6	4	9	11	8	8	3	6	10	9
100043674	9	7	7	8	19	7	12	15	17	17	20	4
100043676	4	8	5	8	0	0	19	15	9	7	0	3
100043682	2	8	7	6	4	2	7	10	11	8	6	6
100043684	0	0	0	0	0	0	0	0	0	0	0	0
100043686	0	0	0	0	0	0	0	0	0	0	0	0
100043688	0	0	0	0	0	0	0	0	0	0	0	0
100043695	4	4	3	2	7	3	5	3	3	3	2	1
100043706	1	0	0	0	0	0	0	0	1	0	0	0
100043718	27	32	33	31	76	65	29	22	33	21	61	62
100043726	0	3	0	0	0	0	0	1	0	0	0	0
100043755	10	13	16	8	57	54	15	7	17	13	39	61
100043757	3	6	2	3	4	3	29	14	12	5	4	11
100043761	75	62	56	53	36	48	64	58	59	54	39	47
100043764	1	4	0	1	3	0	1	0	0	0	1	1
100043766	22	17	12	17	5	8	13	15	12	24	5	3
100043771	13	10	11	19	25	29	19	19	19	9	19	17
100043772	58	42	44	33	47	45	65	101	93	71	32	30
100043801	0	0	0	0	0	0	0	0	0	0	0	0
100043805	1	4	1	3	5	4	2	1	4	3	4	11
100043809	0	0	0	0	0	0	0	0	0	0	0	0
100043811	0	0	0	0	0	0	0	0	0	0	0	0
100043813	15	30	21	22	63	81	24	11	24	20	55	59
100043814	0	0	0	0	0	0	0	0	0	0	0	0
100043823	109	91	127	125	29	37	146	124	107	88	48	51
100043836	0	0	0	0	0	0	0	0	0	0	0	0
100043842	0	0	0	0	0	0	0	0	0	0	0	0
100043856	0	0	0	0	0	0	0	0	0	0	0	0
100043860	0	0	0	0	0	0	0	0	0	0	0	0
100043861	0	0	0	0	0	0	0	0	0	0	0	0
100043868	2	0	0	3	0	0	1	1	0	1	0	0
100043871	0	0	0	0	0	0	0	0	0	0	0	0
100043872	17	19	15	19	49	72	23	16	10	9	58	49
100043876	10	3	7	2	17	18	8	10	9	7	13	13
100043882	8	3	15	7	6	10	10	6	8	4	7	7
100043885	0	0	0	0	0	0	0	1	1	0	0	0
100043899	1	0	2	0	0	0	3	6	3	5	0	0
100043902	1816	1806	1675	1823	2000	1952	1289	978	1322	1101	1991	1926
100043904	0	0	0	0	0	0	0	0	0	0	0	0
100043910	5	2	2	3	4	3	2	1	7	5	2	6
100043911	111	88	95	87	114	87	99	107	88	95	131	116
100043914	0	1	0	0	0	0	0	0	1	2	3	1
100043915	0	3	1	2	1	3	0	0	0	0	0	1
100043918	0	0	0	0	0	0	0	0	0	0	0	0
100043920	0	0	0	0	0	0	0	0	0	1	0	0
100043921	0	0	0	0	0	0	0	0	0	0	0	0
100043946	0	0	0	0	0	0	0	0	0	0	0	0
100044193	41	32	36	30	28	49	29	28	40	28	33	49
100044509	90	71	86	53	39	40	104	107	94	71	68	48
100044526	0	0	1	0	0	0	1	0	0	1	0	0
100045066	0	2	0	1	2	1	0	3	0	1	0	0
100045125	0	0	0	0	0	0	0	0	0	0	0	0
100045469	37	5	28	1	1	0	42	80	42	46	7	5
100045653	21	14	17	15	15	12	24	38	33	28	10	21
100045778	4	3	6	4	3	2	5	9	4	5	3	3
100045792	2	0	1	3	2	2	5	5	2	0	0	2
100046034	1	3	0	1	0	2	0	2	1	0	2	0
100046078	0	0	0	0	0	0	0	0	0	0	0	0
100046095	2	2	1	3	1	3	0	1	0	3	4	0
100046579	1	0	1	1	8	10	0	2	1	0	5	9
100046763	6	8	6	0	0	0	13	21	13	15	0	1
100046950	90	53	77	86	67	107	20	19	28	20	47	67
100047133	3	1	3	0	1	1	7	5	1	5	2	0
100047183	437	312	341	427	171	225	559	474	626	480	116	216
100047282	3	7	9	4	13	10	11	10	14	5	8	7
100047482	133	40	94	34	61	21	141	262	165	150	64	40
100047671	0	0	0	0	0	1	0	0	0	0	0	0
100048471	0	0	0	0	0	0	0	0	0	0	0	0
100048534	30	33	26	29	24	26	32	25	28	22	19	21
100048644	0	0	0	0	0	0	0	0	0	1	0	0
100048658	20	7	11	6	4	8	19	19	10	17	8	14
100048701	154	36	92	15	55	13	126	361	204	183	78	29
100048884	0	0	0	0	0	0	1	0	0	1	0	0
100048895	33	23	33	29	22	24	28	65	47	33	33	29
100048926	9	4	3	9	2	3	4	5	2	6	1	7
100049161	6	9	3	2	9	7	1	9	5	2	5	4
100049164	11	11	6	11	9	2	12	14	7	11	11	9
100049545	0	0	0	0	0	0	0	0	0	0	0	0
100049546	0	0	0	0	0	0	0	0	0	0	0	0
100049547	0	0	0	0	0	0	1	1	0	2	0	0
100049548	0	0	0	0	0	0	0	0	0	0	0	0
100049549	0	0	0	0	0	0	1	0	0	0	0	0
100049710	0	0	0	0	0	0	0	0	0	0	0	0
100049711	0	0	0	0	0	0	0	0	0	0	0	0
100049712	0	0	0	0	0	0	0	0	0	0	0	0
100049713	0	0	0	0	0	0	0	0	0	0	0	0
100049714	0	0	0	0	0	0	0	0	0	0	0	0
100049715	0	0	0	0	0	0	0	0	0	0	0	0
100061	16	12	7	7	0	2	16	22	7	13	1	1
100066	0	0	0	0	0	1	0	0	0	0	0	0
100072	695	278	498	176	154	100	866	1792	1049	1042	205	149
100073351	31	48	41	35	42	35	50	47	56	47	47	44
100087	106	86	99	88	124	104	81	94	93	92	88	73
100088	55	45	52	55	83	78	72	80	71	56	46	72
100090	113	83	82	94	109	109	102	107	97	68	81	82
100093700	12	12	9	5	0	0	12	11	11	10	0	0
100101484	6	7	7	5	3	8	55	29	21	10	14	24
100101486	0	0	0	0	0	0	0	0	0	0	0	0
100101491	0	0	0	0	0	0	0	0	0	0	0	0
100101806	145	139	108	135	238	224	138	190	241	132	249	215
100101807	1	0	1	1	2	4	0	0	3	0	6	1
100101919	28	26	42	24	7	11	56	91	78	72	18	16
100101940	0	0	0	0	0	0	0	0	0	0	2	0
100101942	0	0	0	0	0	0	0	0	0	0	0	0
100102	17	12	8	6	2	5	25	28	19	14	10	4
100113364	1	0	1	2	2	0	0	0	1	1	1	0
100113398	11	9	5	6	3	4	14	10	12	6	1	5
100113412	0	3	3	0	1	3	4	2	4	4	3	0
100113413	0	0	0	0	0	0	0	0	0	0	0	0
100113414	0	0	2	1	2	1	1	0	2	0	1	0
100114901	4	6	6	3	9	7	3	4	12	7	7	6
100114902	0	0	0	0	0	0	0	0	0	0	0	0
100114904	0	1	0	0	0	0	0	0	0	0	0	0
100115376	0	0	0	0	0	0	1	0	0	0	0	0
100118398	0	0	0	0	0	0	0	0	0	0	0	0
100121	1502	1132	1409	1159	1583	1499	1555	2689	2101	1582	1753	1402
100123473	2	3	0	1	8	1	10	2	6	16	6	4
100124293	0	0	0	0	0	0	0	0	0	0	0	0
100124294	0	0	0	0	0	0	0	0	0	0	0	0
100124295	0	0	0	0	1	0	0	0	0	0	0	0
100124296	0	1	0	0	0	0	0	0	0	0	0	0
100124335	3	0	0	0	0	0	0	0	0	0	0	0
100124336	0	0	0	0	0	0	0	0	0	0	0	0
100124338	0	0	0	0	0	0	0	0	0	0	0	0
100124339	0	0	0	0	0	0	0	0	0	0	0	0
100124340	0	0	0	0	0	0	0	0	0	0	0	0
100124341	0	0	0	0	0	0	0	0	0	0	0	0
100124342	1	0	0	0	0	0	0	0	0	0	0	0
100124343	0	0	0	0	0	0	0	0	0	0	0	0
100124344	0	0	0	0	0	0	0	1	0	0	0	0
100124345	0	0	0	0	0	0	0	0	0	0	0	0
100124346	0	0	0	0	0	0	2	0	0	0	0	0
100124347	0	0	0	0	1	1	0	0	0	0	0	0
100124348	0	0	0	0	0	0	0	0	1	0	0	0
100124349	0	0	0	0	0	0	0	0	0	0	0	0
100124351	0	0	0	0	0	0	0	0	0	0	0	0
100124352	0	0	0	0	0	0	0	0	0	0	0	0
100124354	0	0	0	0	0	0	1	2	0	0	0	0
100124355	0	0	0	0	0	0	0	0	0	0	0	0
100124356	0	0	0	0	0	0	0	1	1	0	0	0
100124357	0	0	0	0	0	0	0	1	1	0	0	0
100124358	2	0	0	0	0	0	0	0	0	0	0	0
100124359	0	0	0	0	0	0	0	0	0	0	0	0
100124360	0	0	0	0	0	0	1	0	0	0	0	0
100124361	0	0	0	0	0	0	0	0	0	0	0	0
100124362	0	0	0	0	0	0	0	0	0	0	0	0
100124363	0	0	0	0	0	0	0	1	0	0	0	0
100124364	0	0	0	0	0	0	1	0	0	0	0	0
100124365	0	0	0	0	0	0	1	1	0	0	0	0
100124366	0	0	0	0	0	0	2	0	0	1	0	0
100124367	0	0	0	0	0	0	0	0	0	0	0	0
100124368	0	0	0	0	0	0	2	0	0	0	0	0
100124369	0	0	0	0	0	0	1	0	0	0	0	0
100124370	0	0	0	0	0	0	1	0	0	0	0	0
100124371	0	0	0	0	0	0	2	1	0	0	0	0
100124372	0	0	0	0	0	0	1	1	0	0	0	0
100124387	0	0	0	0	0	0	0	2	0	0	0	0
100124388	0	0	0	0	0	0	0	1	0	0	0	0
100124390	0	0	0	1	0	0	0	0	0	1	0	0
100124391	0	0	0	0	0	0	0	0	0	0	0	0
100124392	0	0	0	0	0	0	0	0	0	0	1	0
100124393	0	0	0	0	0	0	2	0	0	0	0	0
100124396	0	0	0	1	0	0	0	0	0	0	0	0
100124397	0	0	0	0	0	0	0	0	0	1	0	0
100124398	0	0	0	0	0	0	0	0	0	0	0	0
100124399	0	0	1	0	0	0	1	0	0	0	0	0
100124431	0	0	0	2	0	0	0	0	0	0	0	0
100124432	0	0	0	0	0	0	0	0	0	0	0	0
100124433	0	0	0	0	0	0	0	0	0	0	0	0
100124437	0	0	0	0	0	0	0	0	0	0	0	0
100124438	8	2	4	0	1	0	7	5	6	3	2	4
100124439	2	2	3	1	0	0	2	10	3	12	0	0
100124440	0	0	0	0	0	0	0	0	0	0	0	0
100124441	0	0	0	0	0	0	0	0	0	0	0	0
100124442	0	0	0	0	0	0	0	0	0	0	0	0
100124447	0	0	0	0	0	0	0	0	0	0	0	0
100124449	0	0	0	0	0	0	0	0	0	0	0	0
100124450	0	0	0	0	0	0	1	0	1	0	0	0
100124451	0	0	1	0	0	0	0	0	0	1	0	1
100124452	0	0	0	0	0	0	0	0	0	0	0	0
100124453	1	1	0	0	0	0	1	1	2	0	0	0
100124456	1	1	1	0	0	0	0	1	2	3	0	0
100124457	0	0	0	0	0	0	0	0	1	2	0	0
100124458	0	0	1	0	0	0	0	1	0	0	0	0
100124459	1	0	0	0	0	0	0	0	0	0	0	0
100124460	0	0	0	0	0	0	0	0	0	0	0	0
100124461	1	0	1	0	0	0	0	0	0	0	0	0
100124462	0	0	0	0	0	0	0	0	0	0	0	0
100124463	0	0	0	0	0	0	0	0	0	0	0	0
100124464	0	0	0	0	0	0	0	0	0	0	0	0
100124466	0	3	1	0	0	0	2	0	2	1	0	0
100124467	80	77	65	81	49	60	75	36	63	54	50	68
100124468	0	0	0	0	0	0	0	0	0	0	0	0
100124469	0	0	0	0	0	0	0	0	0	0	0	0
100124470	0	0	0	0	0	0	0	0	0	0	0	0
100124471	0	0	0	0	0	0	0	0	0	0	0	0
100124473	0	0	0	0	0	0	0	0	0	0	0	0
100124474	0	1	0	0	0	0	0	0	0	0	0	0
100124476	0	0	0	0	0	0	0	0	0	0	0	0
100124478	0	0	0	0	0	0	0	0	0	0	0	0
100124479	0	0	0	0	0	0	0	0	0	0	0	0
100124480	0	0	0	0	0	0	0	0	0	0	0	0
100124481	0	0	0	0	0	0	0	0	1	0	0	0
100124484	0	1	1	0	0	0	1	1	1	3	0	0
100124487	0	0	0	0	0	0	0	0	0	0	0	0
100124488	0	0	0	0	0	0	3	0	0	1	0	0
100124489	3	0	0	0	0	0	0	2	1	0	0	0
100124491	3	2	2	0	0	0	3	3	1	2	0	1
100124492	0	0	0	0	0	0	0	0	0	0	0	0
100124493	0	0	0	0	0	0	0	0	0	0	0	0
100124494	3	6	3	1	0	0	2	8	4	4	0	0
100124495	0	0	0	0	0	0	0	0	0	0	0	0
100124496	0	0	0	0	0	0	0	0	0	0	0	0
100124624	0	0	0	0	0	0	0	0	0	0	0	0
100124625	0	0	0	0	0	0	0	0	0	0	0	0
100124626	0	0	0	0	0	0	0	0	0	0	0	0
100124627	0	0	0	0	0	0	0	0	0	0	0	0
100124642	0	0	0	0	0	0	0	0	0	0	0	0
100124643	0	0	0	0	0	0	0	0	0	0	0	0
100124649	0	0	0	0	0	0	0	0	0	0	0	0
100124659	0	0	0	0	0	0	1	0	0	0	0	1
100124660	0	1	0	0	0	0	3	0	0	0	0	0
100124661	0	0	0	0	0	0	1	0	0	0	2	0
100124671	0	0	0	0	0	0	0	0	0	0	0	0
100124672	0	0	0	0	3	0	0	0	0	0	1	0
100124673	0	0	0	0	0	0	1	0	0	0	2	1
100124674	0	0	0	0	0	0	3	0	1	0	3	2
100124675	0	0	1	0	0	2	2	0	1	1	1	1
100124677	0	0	0	0	0	0	1	0	1	1	1	0
100124678	0	0	0	1	0	0	2	0	0	0	0	0
100124679	0	1	0	0	0	0	2	0	1	1	0	0
100124680	0	0	0	0	0	0	11	2	0	0	0	3
100124681	0	0	0	0	0	0	0	2	0	0	1	1
100124682	0	0	0	0	0	0	0	0	0	0	0	0
100124684	0	0	0	0	0	0	2	0	0	0	0	2
100124685	0	0	0	0	0	0	1	0	0	0	0	0
100124686	0	0	0	0	0	0	1	0	0	0	0	0
100124688	0	0	0	0	0	0	0	0	0	0	0	0
100124689	0	0	0	0	0	0	0	0	0	0	0	0
100124699	0	0	0	0	0	0	0	0	0	0	0	0
100125246	0	0	0	1	0	0	0	0	0	0	0	2
100125247	0	0	0	0	0	0	1	0	0	0	1	0
100125248	0	0	0	1	0	0	0	0	0	0	0	0
100125249	0	0	0	0	0	0	0	0	0	0	0	0
100125250	0	0	0	0	0	0	0	0	0	0	0	0
100125251	0	0	0	1	0	0	0	0	0	0	0	1
100125252	0	1	0	0	0	0	0	0	0	0	0	1
100125253	0	0	0	0	0	0	1	0	0	1	0	0
100125254	1	0	0	0	0	0	0	0	0	0	0	0
100125255	0	0	0	0	0	1	0	0	0	0	0	1
100125256	0	0	0	0	0	0	0	0	0	0	0	0
100125257	0	0	0	0	0	0	0	0	0	0	0	0
100125258	0	0	0	0	0	0	0	0	0	0	0	0
100125259	0	0	0	0	0	0	0	0	0	0	1	0
100125261	0	0	0	0	0	0	0	0	0	0	0	0
100125262	2	3	1	2	1	3	17	5	3	7	2	12
100125263	0	0	3	3	2	2	45	18	9	7	7	14
100125339	6	3	2	1	0	4	4	5	3	4	3	5
100125586	0	1	1	0	0	0	0	2	0	0	0	0
100125594	0	0	0	0	0	0	0	0	0	0	0	0
100125929	17	14	12	10	14	13	8	13	9	8	16	11
100125931	11	11	8	9	1	9	15	14	7	16	1	2
100126034	65	60	76	73	99	99	43	49	57	40	71	78
100126203	0	0	0	0	0	0	0	0	0	0	0	0
100126224	0	0	0	0	0	0	1	1	0	0	0	0
100126226	0	0	0	0	1	0	2	0	0	0	2	0
100126227	24	9	14	9	12	13	15	5	9	11	7	10
100126229	32	18	18	21	8	6	28	40	34	23	11	5
100126242	9	7	11	5	3	3	8	4	6	6	6	9
100126243	34	29	28	22	38	32	22	35	35	43	32	35
100126244	0	0	2	0	0	0	5	4	0	4	0	0
100126269	0	0	0	0	0	0	0	0	0	0	0	0
100126431	0	0	0	1	0	0	0	0	0	0	0	0
100126432	0	0	0	0	0	0	0	0	0	0	0	0
100126433	0	0	0	0	0	0	0	1	0	1	0	0
100126434	0	0	0	0	0	0	0	0	0	1	0	0
100126451	0	0	0	0	0	0	0	0	0	0	0	0
100126452	0	0	0	0	0	0	0	0	0	0	0	0
100126454	0	0	0	0	0	0	0	0	0	0	0	0
100126456	0	0	0	0	0	0	0	0	0	0	0	0
100126457	0	0	0	0	0	0	0	0	0	0	0	0
100126458	0	0	0	0	0	0	0	0	0	0	0	0
100126459	0	0	0	0	0	0	1	1	0	0	0	1
100126460	0	0	0	0	0	0	1	0	1	0	0	0
100126462	0	0	0	0	0	0	0	0	0	0	0	0
100126463	0	0	0	0	0	0	0	0	0	0	0	0
100126464	0	0	0	0	0	0	0	0	0	0	0	0
100126465	0	0	0	0	0	0	0	0	0	0	0	0
100126466	0	0	0	0	0	0	0	0	0	0	0	0
100126469	0	0	0	0	0	0	1	1	0	0	0	0
100126471	0	0	0	0	0	0	0	1	0	0	0	0
100126692	1	0	0	0	0	0	0	0	0	0	0	0
100126765	0	0	0	0	0	0	0	0	0	0	0	0
100126766	0	0	0	0	0	0	0	0	0	0	0	0
100126768	0	0	0	0	0	0	0	0	0	0	0	0
100126773	0	0	0	0	0	0	0	0	0	0	0	0
100126774	0	0	0	0	0	0	0	0	0	0	0	0
100126775	0	0	0	0	0	0	0	0	0	0	0	0
100126776	0	0	0	0	0	0	0	0	0	0	0	0
100126777	0	0	0	0	0	0	0	0	0	0	0	0
100126778	0	0	0	0	0	0	0	0	0	0	0	0
100126779	0	0	0	0	0	0	0	0	0	0	0	0
100126824	0	0	0	0	0	0	0	0	0	0	0	0
100126874	22	6	15	1	4	0	24	55	30	36	5	5
100127111	1	7	8	9	1	1	8	23	9	4	5	0
100129	416	260	352	263	156	223	421	562	401	368	182	183
100134861	0	0	0	0	0	0	0	0	0	0	0	1
100134990	1	1	4	3	1	5	8	4	1	2	1	6
100135654	0	0	0	0	0	0	0	0	0	0	0	0
100135657	0	0	0	0	0	0	0	0	0	0	0	0
100141474	11	7	3	11	2	3	4	10	3	8	2	3
100151772	0	0	0	0	0	0	0	0	0	0	0	0
100155	0	2	1	0	1	1	3	0	0	0	0	1
100163	271	325	321	345	503	522	248	143	293	203	512	458
100165	1	1	3	5	2	6	2	1	3	2	9	7
100169	598	568	527	560	550	607	536	411	560	416	536	540
100169865	23	27	45	24	2	4	30	67	27	45	1	5
100169866	22	23	25	13	1	0	21	30	15	22	0	0
100169868	0	0	0	0	0	0	0	0	0	0	0	0
100169874	7	1	5	4	7	5	7	6	4	10	4	5
100169878	14	4	6	8	9	2	11	1	5	5	15	6
100169889	0	0	0	0	0	0	0	0	0	0	0	0
100170401	0	0	1	0	0	0	0	0	0	0	0	0
100177	414	324	382	362	359	393	403	492	417	352	392	365
100182	423	289	377	381	336	311	641	660	579	483	295	322
100189605	0	0	0	0	0	0	0	0	0	0	0	0
100190765	0	0	1	0	0	0	0	0	0	0	0	0
100191037	0	0	0	0	0	0	0	0	0	0	0	0
100198	623	541	530	593	522	628	962	508	803	562	621	610
100201	1016	947	1073	972	1257	1129	870	594	915	613	1140	1089
100206	209	166	183	232	261	317	165	179	249	141	267	245
100210	89	75	81	61	92	112	97	67	86	55	96	82
100213	909	584	920	888	725	697	997	1090	1050	868	527	534
100216343	14	7	20	24	24	29	13	10	10	9	20	17
100216455	2	2	1	1	0	0	0	1	1	2	1	1
100216474	0	0	1	0	0	1	0	0	0	1	0	0
100216530	2	0	2	1	0	0	1	0	1	0	0	0
100216531	0	0	0	1	0	1	2	1	1	0	1	1
100216532	5	7	11	7	2	4	10	11	9	11	2	10
100216533	1	0	0	0	0	0	0	0	0	1	0	0
100216534	17	14	9	12	10	6	17	10	11	13	14	12
100216535	1	1	2	0	0	0	3	0	2	1	0	0
100216536	0	1	1	0	0	1	1	1	0	0	0	0
100216537	14	10	19	13	9	12	16	26	17	27	16	15
100216538	0	0	0	0	0	0	0	0	0	0	0	0
100216539	3	8	7	6	1	4	8	3	4	1	8	4
100216540	5	10	2	0	3	1	2	4	2	4	2	3
100217413	58	58	102	68	0	0	100	142	102	73	0	0
100217414	7	4	6	1	0	0	6	9	1	1	0	0
100217415	27	24	37	12	0	1	30	64	26	12	1	0
100217416	7	1	2	0	2	2	4	6	2	0	1	1
100217417	3	6	1	0	0	3	3	3	2	3	2	6
100217418	4	3	9	1	1	0	11	13	6	7	4	0
100217419	4	0	3	5	3	5	4	5	6	1	1	1
100217420	17	14	21	13	2	2	19	15	15	18	11	5
100217421	0	0	1	1	0	0	0	0	1	2	0	0
100217422	2	4	1	2	0	0	3	6	3	0	0	0
100217423	3	1	2	4	2	0	1	2	2	5	3	2
100217424	0	0	0	0	0	0	0	1	0	0	0	0
100217425	0	0	0	0	0	0	0	0	0	0	0	0
100217426	3	2	0	1	0	1	2	7	1	0	3	2
100217427	0	0	4	0	1	1	0	4	3	4	1	0
100217428	0	0	1	0	2	2	2	0	1	0	0	1
100217429	15	11	8	3	3	7	19	15	23	12	10	3
100217430	0	1	2	0	0	0	0	0	1	0	0	0
100217431	1	2	2	0	0	2	1	1	0	1	2	4
100217432	1	3	2	6	1	1	6	3	3	4	1	2
100217433	0	0	1	0	1	1	1	0	0	0	0	1
100217434	0	1	2	3	1	0	1	5	1	0	0	0
100217435	2	3	0	0	0	0	1	1	0	1	0	0
100217436	0	0	0	0	0	0	0	0	0	0	0	0
100217437	1	1	0	4	8	2	2	3	2	3	3	1
100217438	85	76	84	64	0	0	58	297	93	83	0	0
100217439	10	2	3	1	0	0	2	7	0	5	0	0
100217440	2	0	5	1	7	3	3	4	3	3	5	3
100217441	0	0	1	0	0	0	0	0	0	0	0	0
100217442	3	4	6	6	1	0	4	4	9	7	1	1
100217443	0	0	1	0	1	2	2	0	0	0	2	1
100217444	0	0	0	4	1	1	1	0	0	0	1	0
100217445	1	2	3	3	0	0	6	2	5	4	0	1
100217446	2	3	7	1	1	0	1	8	4	6	2	3
100217447	3	2	1	2	0	0	3	1	1	1	0	0
100217448	0	0	0	1	0	0	0	0	0	0	0	0
100217449	1	0	0	2	0	0	0	2	1	1	0	0
100217450	3	1	3	3	0	1	1	2	2	1	0	1
100217451	3	1	2	3	2	1	7	2	3	1	0	1
100217452	0	0	0	1	0	0	0	1	2	1	0	0
100217453	0	0	0	1	1	1	2	0	0	2	0	0
100217454	4	0	0	2	0	0	0	0	2	1	0	3
100217455	3	1	4	5	2	2	5	3	3	5	2	0
100217456	9	2	6	3	0	2	4	12	4	2	1	1
100217457	1	0	0	2	2	0	2	2	0	3	1	1
100217458	1	1	2	1	0	0	3	3	1	1	0	0
100217459	1	1	1	0	0	0	0	0	2	1	1	0
100217460	2	2	1	1	0	0	4	2	2	6	0	0
100217461	1	4	1	3	0	3	3	5	6	5	2	8
100217462	3	1	0	1	0	0	1	1	0	0	0	0
100217463	0	4	2	1	1	2	4	2	3	2	1	1
100217464	0	3	1	4	1	0	5	2	1	0	0	1
100217465	6	1	2	4	2	0	5	2	3	0	0	0
100217466	17	12	7	9	2	3	26	50	11	18	1	1
100217467	0	0	4	3	0	1	3	3	1	0	0	1
100217468	3	3	0	3	2	0	4	2	1	5	1	1
100217469	8	7	9	2	7	7	7	5	7	7	15	5
100226	1085	937	1077	1108	1608	1606	1053	866	1149	805	1256	1282
100233175	40	43	36	31	45	41	43	63	45	38	41	30
100233207	1	0	4	1	0	0	3	5	1	0	0	0
100233208	6	5	8	6	8	5	5	11	10	8	2	6
100270707	7	3	8	10	11	9	4	5	7	6	6	6
100270744	6	2	6	8	0	0	7	9	5	6	1	1
100271704	3	1	1	0	0	0	0	0	0	2	1	0
100271841	214	95	150	58	80	18	197	469	271	245	84	31
100271882	0	0	0	0	4	1	2	0	1	0	2	0
100271928	2	0	0	0	0	0	2	1	1	1	0	0
100272219	14	9	6	9	29	12	12	10	17	14	10	5
100272221	11	2	2	3	5	6	1	5	6	1	1	6
100273	1615	1363	1483	1421	1927	2064	1565	1249	1662	1183	1805	1828
100286843	0	0	1	0	0	0	0	1	0	0	0	0
100294583	44	37	51	42	48	44	40	43	75	40	42	50
100294660	0	0	0	0	0	0	0	0	0	0	0	0
100302432	0	0	0	0	1	0	0	0	1	0	3	0
100302498	0	0	1	4	0	0	1	4	0	2	0	0
100302499	2	5	1	2	2	0	7	2	4	3	1	2
100302529	1	4	1	4	3	1	0	5	2	1	2	0
100302565	0	0	0	0	1	1	0	0	0	1	0	1
100302567	5	0	2	5	3	3	4	3	1	0	3	5
100302592	6	1	5	1	1	1	2	8	1	2	1	1
100302593	2	0	2	4	0	1	0	2	0	0	0	0
100302594	3	3	6	3	3	2	1	1	0	1	2	1
100302600	1	2	0	1	0	0	4	4	2	1	0	1
100302601	2	1	0	2	3	1	1	3	0	3	1	2
100302648	97	74	91	68	28	25	79	76	88	82	19	14
100302688	3	0	0	2	3	0	1	2	1	0	1	0
100302730	437	344	378	351	272	282	372	380	394	316	250	267
100302731	0	0	0	0	0	0	0	0	0	0	0	0
100303644	12	3	8	0	4	0	12	19	13	11	1	0
100303645	2	0	1	3	0	0	3	2	1	0	1	1
100303646	0	2	1	0	0	0	1	3	0	0	0	0
100303647	20	17	25	1	9	10	21	34	48	26	9	14
100303732	0	1	2	1	1	3	1	1	1	2	2	2
100303736	0	0	0	0	0	0	0	0	0	0	0	0
100303738	1	0	1	1	7	1	5	4	3	4	4	3
100303739	8	9	7	3	2	0	17	14	9	17	1	1
100303740	5	3	6	1	1	0	7	6	6	7	0	0
100303744	0	0	0	0	0	0	0	0	0	0	0	0
100303746	1	1	6	2	3	1	2	2	2	3	1	4
100303747	1	3	1	2	0	0	1	7	2	1	0	1
100303751	6	4	3	4	1	2	4	7	1	4	1	1
100306943	96	93	120	88	0	1	134	120	116	91	2	0
100306944	24	17	26	22	4	4	33	67	26	19	5	4
100306945	0	0	0	0	0	0	0	0	0	0	0	0
100306952	1	2	3	2	0	0	3	7	3	0	1	0
100306954	2	4	3	5	1	0	4	5	4	7	0	1
100306955	7	5	1	1	0	2	6	10	3	0	2	1
100306957	0	0	0	0	0	0	0	0	0	0	0	0
100310809	103	83	90	90	68	85	97	85	104	81	84	116
100310813	3	5	4	5	2	2	4	3	7	5	3	1
100310872	6	9	3	3	26	10	5	2	7	8	12	5
100312470	0	0	0	0	0	0	0	0	0	0	0	0
100312471	0	0	0	0	0	0	0	0	0	0	0	0
100312473	0	0	0	0	0	0	0	0	0	0	0	0
100312474	0	0	0	0	0	0	0	0	0	0	0	0
100312475	0	0	0	0	0	0	0	0	0	0	0	0
100312476	0	0	0	0	0	0	0	0	0	0	0	0
100312477	0	0	0	0	0	0	0	0	0	0	0	0
100312484	0	1	0	0	0	0	0	0	0	0	0	0
100312485	0	0	0	0	0	0	1	0	0	0	0	0
100312948	0	0	0	0	0	0	0	0	0	0	0	0
100312949	0	0	0	0	0	0	0	0	0	1	0	0
100312956	1	0	0	2	0	0	1	0	0	2	0	0
100312986	0	0	0	0	0	0	0	1	0	0	0	0
100312987	1	0	1	0	0	0	1	1	0	5	0	0
100313519	63	46	97	44	2	3	166	297	79	67	0	1
100313531	0	0	0	0	0	0	0	0	0	0	0	0
100313943	0	0	0	0	0	0	0	0	0	0	0	0
100316663	0	0	0	1	0	0	0	0	0	0	0	0
100316665	9	4	3	5	2	0	9	6	7	14	3	0
100316666	0	0	0	0	0	0	0	0	0	0	0	0
100316668	0	0	0	0	0	0	0	0	0	0	0	0
100316669	1	1	4	0	0	0	9	8	4	3	0	0
100316672	3	8	5	10	0	0	1	3	3	2	0	1
100316673	1	0	0	0	0	0	0	3	0	0	0	0
100316676	0	0	1	2	0	0	1	0	1	0	0	0
100316677	0	0	0	0	0	0	0	0	0	0	0	0
100316678	0	0	0	0	0	0	0	0	0	0	0	0
100316679	0	0	0	0	0	0	0	0	0	0	0	0
100316680	0	0	0	0	0	0	0	0	0	0	0	0
100316681	0	0	0	0	0	0	0	1	0	0	0	0
100316682	0	0	0	0	0	0	0	0	0	0	0	0
100316683	0	0	0	1	0	0	0	1	0	0	0	0
100316684	4	6	6	2	4	1	11	8	4	6	2	4
100316685	5	2	3	3	0	0	4	2	5	4	1	3
100316686	0	0	0	0	0	0	0	0	0	0	0	0
100316687	0	0	0	0	0	0	0	0	0	0	0	0
100316688	0	0	0	0	0	0	3	1	0	1	0	0
100316689	6	5	0	2	1	0	2	2	2	0	0	0
100316690	1	8	3	1	0	2	0	1	0	2	1	0
100316691	1	0	0	1	0	0	0	0	0	2	0	0
100316693	1	1	8	3	0	0	3	1	0	3	0	0
100316694	0	1	2	0	0	0	3	0	1	0	0	0
100316695	0	0	0	1	0	0	0	1	0	1	0	0
100316697	0	0	0	0	0	0	0	0	0	0	0	0
100316698	2	1	3	1	0	0	0	1	0	2	0	0
100316699	1	1	2	0	0	0	3	3	1	7	0	0
100316700	1	1	0	1	1	0	1	1	0	0	0	0
100316701	0	0	0	0	0	0	0	0	0	0	0	0
100316703	0	0	0	0	0	0	0	0	0	0	0	0
100316704	1	0	0	0	0	0	0	0	0	0	0	0
100316706	1	1	0	0	0	2	1	0	2	0	0	0
100316707	6	13	6	6	0	5	16	4	5	6	2	2
100316708	0	0	0	0	0	0	0	1	0	0	0	0
100316709	0	0	1	0	0	0	3	1	1	0	0	0
100316710	0	0	0	0	0	0	0	0	0	0	0	0
100316711	1	2	0	2	0	0	2	3	1	6	0	0
100316712	0	0	0	0	0	0	3	0	0	0	0	0
100316713	2	2	1	1	0	0	7	16	5	4	3	1
100316714	0	1	2	0	0	0	0	1	0	1	2	0
100316715	0	0	0	0	0	0	0	0	0	0	0	0
100316716	0	0	0	0	0	0	0	0	0	0	0	0
100316717	8	4	12	5	4	1	5	5	4	2	2	6
100316725	0	0	0	0	0	0	0	0	0	0	0	0
100316735	0	0	0	0	0	0	0	0	0	0	0	0
100316736	1	0	1	1	0	0	0	1	0	2	0	0
100316739	0	0	0	0	0	0	0	0	0	0	0	0
100316749	0	1	2	1	0	0	2	3	2	4	0	0
100316751	0	0	0	0	0	0	0	0	1	0	0	0
100316752	0	0	0	0	0	0	0	0	0	0	0	0
100316753	3	1	1	3	0	0	0	0	0	1	0	0
100316756	4	3	8	5	0	0	5	1	2	3	0	0
100316758	0	0	0	0	0	0	0	0	0	0	0	0
100316770	1	1	0	0	0	0	0	0	0	1	0	0
100316771	0	0	0	0	0	0	0	0	0	0	0	0
100316772	0	0	0	0	0	0	0	0	0	0	0	0
100316773	0	0	0	0	0	0	0	0	0	0	0	0
100316774	0	0	2	1	0	0	0	1	1	2	0	0
100316775	0	0	0	0	0	0	0	0	0	0	0	0
100316776	5	2	0	5	0	0	0	1	2	1	0	0
100316777	0	2	0	0	0	0	0	1	0	0	0	0
100316778	0	0	0	0	0	1	0	0	0	0	0	1
100316779	1	2	0	2	0	0	0	0	1	0	0	0
100316783	0	0	0	0	0	0	3	1	2	1	0	0
100316784	1	1	3	0	0	0	2	0	0	0	0	0
100316802	0	0	0	0	0	0	0	0	0	1	0	0
100316803	0	0	0	0	0	0	0	0	0	0	0	0
100316805	0	1	0	0	0	0	0	1	0	0	0	0
100316806	0	0	0	0	0	0	0	0	1	0	0	0
100316807	1	1	2	0	2	0	1	1	1	1	0	3
100316808	0	0	0	0	0	0	0	0	0	0	0	0
100316809	0	0	0	0	0	0	0	0	0	0	0	0
100316810	29	14	30	25	2	1	38	30	31	36	1	5
100316811	1	1	0	0	0	0	1	0	1	0	0	0
100316812	1	1	1	0	0	1	0	0	0	1	0	0
100316813	0	3	0	0	0	0	1	0	0	0	0	0
100316814	0	0	0	0	0	0	0	0	0	0	0	0
100316816	0	0	0	0	0	0	0	0	0	0	0	0
100316818	0	0	0	1	0	0	0	0	0	1	0	0
100316819	0	0	0	0	0	0	0	0	0	0	0	0
100316820	4	2	5	1	0	0	3	2	1	4	0	0
100316821	0	0	0	0	0	0	0	0	0	0	0	0
100316827	0	0	0	0	0	0	0	0	0	0	0	0
100316831	0	0	0	0	0	0	0	0	0	0	0	0
100316832	0	0	0	0	0	0	0	0	0	0	0	0
100316833	0	2	0	2	1	2	1	0	0	0	1	0
100316839	15	12	11	15	9	6	7	12	11	9	13	3
100316840	1	1	0	0	0	0	1	2	1	0	2	0
100316841	0	3	1	1	0	0	0	1	1	2	0	0
100316865	0	0	0	0	0	0	0	0	0	0	0	0
100316870	0	0	1	1	0	0	0	0	0	0	0	0
100316903	37	36	40	51	26	35	36	54	49	27	73	68
100316932	22	22	31	25	37	33	20	14	22	31	28	41
100317	899	769	890	988	1030	1042	820	821	940	750	866	769
100322896	0	0	0	0	0	0	0	0	0	0	0	0
100328588	5	6	2	5	5	10	4	8	5	5	7	1
100336	272	228	242	201	464	410	259	309	336	231	347	335
100340	45	32	53	59	54	62	45	33	55	39	52	52
100342	15	7	10	5	1	11	17	26	21	13	7	6
100379145	5	2	3	0	0	0	3	5	3	5	0	1
100380944	71	62	53	57	48	30	64	94	73	68	58	53
100382	98	67	89	61	55	51	108	153	115	88	63	53
100383	528	486	553	533	797	782	520	447	590	366	667	627
100384868	0	0	0	0	0	0	0	0	0	0	0	0
100384890	0	0	0	0	0	0	0	0	0	0	0	0
100415784	0	0	0	0	0	0	0	1	0	0	0	0
100415785	0	0	0	0	0	0	0	0	0	0	0	0
100415787	63	31	33	42	67	67	50	51	44	49	67	44
100415914	0	0	1	0	0	2	0	0	0	0	0	0
100415915	11	5	7	7	9	13	8	16	6	10	17	15
100415916	2	0	0	0	0	0	0	0	0	1	0	0
100416706	256	226	207	217	241	214	229	254	277	221	193	200
100416830	1	2	0	0	0	0	0	0	1	0	0	1
100417125	2	4	2	1	2	2	1	1	1	1	1	1
100417514	1	1	0	0	2	0	1	6	3	1	1	1
100417675	70	22	51	43	5	5	81	179	118	120	7	4
100417829	0	0	0	0	0	0	2	0	3	1	0	2
100417831	1	1	0	0	1	0	2	1	0	0	0	0
100418235	12	10	9	4	8	3	12	23	7	6	3	11
100434	805	518	636	581	767	743	807	875	870	663	521	623
100463512	0	0	0	0	1	1	0	1	0	0	1	2
100463519	229	77	164	24	48	7	190	562	306	265	71	29
100465	86	76	129	102	117	153	122	85	136	90	93	129
100470	5	4	4	8	11	7	4	5	2	0	0	4
100473	1	0	0	0	0	0	4	4	1	0	0	0
100494	440	385	429	504	687	672	498	416	599	393	545	551
100499512	0	0	0	0	0	0	0	0	0	0	0	0
100499513	0	0	0	0	0	0	0	0	0	0	1	0
100499514	0	0	0	0	0	0	0	0	0	0	1	0
100499517	1	0	0	1	0	0	0	1	2	0	0	0
100499518	0	0	0	0	0	0	0	0	0	0	0	0
100499519	2	1	0	0	0	0	1	0	0	0	0	0
100499521	0	0	0	0	0	0	0	0	0	0	0	0
100499523	0	0	1	0	0	0	0	0	0	0	0	0
100499527	6	8	13	3	0	0	2	5	2	4	0	0
100499528	0	1	0	0	1	0	4	0	2	0	0	0
100499529	0	1	0	0	0	0	0	0	0	0	0	0
100499530	1	1	0	0	0	0	2	1	0	1	0	0
100500713	1	5	3	2	1	0	7	2	3	3	2	4
100502579	0	0	1	1	0	0	1	0	0	1	0	1
100502582	1	0	1	1	1	2	1	4	0	0	2	0
100502583	2	2	5	1	0	0	5	6	0	2	0	0
100502586	10	5	10	6	17	16	4	12	10	1	6	8
100502590	1	1	0	0	0	0	0	0	0	4	0	0
100502592	14	9	11	4	13	22	3	2	3	2	28	25
100502593	18	6	14	12	1	0	16	26	15	11	1	0
100502594	18	11	10	17	0	0	26	13	14	22	0	5
100502597	0	0	0	0	0	0	0	0	0	0	0	1
100502598	5	3	5	1	0	1	5	10	5	8	2	0
100502599	11	3	2	5	0	0	4	4	5	1	0	0
100502601	1	2	0	0	0	1	1	0	1	1	0	0
100502602	0	0	0	0	2	0	2	0	1	1	1	1
100502606	5	8	9	6	0	0	9	11	6	8	0	0
100502610	4	4	0	4	0	0	4	4	1	0	0	0
100502618	4	0	3	3	1	1	2	1	1	2	1	2
100502619	34	48	42	22	26	18	46	51	36	47	37	24
100502624	34	21	29	24	9	9	13	26	14	15	15	17
100502626	3	1	0	2	1	0	1	3	0	4	0	1
100502628	0	0	0	0	0	0	0	0	0	0	0	0
100502629	0	0	0	0	0	0	2	0	0	2	1	0
100502630	15	20	11	12	25	19	9	21	12	12	21	13
100502635	2	3	2	0	0	0	2	2	1	1	4	1
100502636	0	0	0	0	0	0	0	0	0	0	0	0
100502638	0	0	0	0	0	0	0	0	0	0	0	0
100502641	0	1	0	0	0	1	1	0	0	0	1	0
100502643	0	0	0	0	0	0	0	0	0	0	1	0
100502647	0	0	0	0	0	0	0	0	0	0	0	0
100502648	52	69	75	83	1	0	49	44	35	57	0	1
100502649	29	28	31	28	45	43	31	19	37	26	20	39
100502653	9	6	11	13	3	5	12	10	9	11	14	6
100502659	0	0	0	0	0	0	0	0	0	0	0	0
100502661	5	1	1	1	0	0	4	2	3	2	0	0
100502668	33	41	30	43	0	0	47	37	17	33	0	1
100502669	82	109	108	130	66	69	67	53	60	80	61	49
100502670	2	1	1	1	0	0	3	9	4	2	0	0
100502673	9	12	16	13	18	13	28	24	47	25	27	27
100502679	10	6	11	7	0	0	14	24	8	21	0	1
100502680	5	1	2	2	2	2	2	3	4	3	0	0
100502684	3	1	2	6	3	2	2	2	3	0	4	6
100502686	15	3	3	7	2	1	5	8	9	5	0	0
100502687	0	0	0	0	0	0	0	0	0	0	0	0
100502694	18	16	10	10	2	1	12	16	9	15	0	1
100502695	3	5	0	1	0	1	0	2	2	9	2	1
100502697	20	21	29	52	2	0	24	14	12	20	0	0
100502698	752	599	698	716	710	766	688	683	836	623	624	604
100502699	0	0	0	0	0	0	0	0	0	0	0	0
100502700	11	7	7	3	3	6	9	9	7	7	7	3
100502702	0	0	0	0	0	0	0	0	0	0	0	0
100502704	0	0	0	0	0	0	0	0	0	0	0	0
100502705	56	41	55	36	57	33	64	92	69	78	50	47
100502706	0	0	0	0	0	0	0	0	0	0	0	0
100502708	6	4	4	5	3	3	2	7	4	3	2	5
100502712	0	0	0	0	0	0	0	0	0	1	0	0
100502716	0	0	0	0	0	0	0	0	0	0	0	0
100502720	13	19	7	17	1	1	13	7	4	9	4	1
100502721	28	19	10	13	1	0	33	20	10	19	1	1
100502723	1	0	0	0	0	0	1	0	0	0	0	0
100502727	0	0	0	0	1	0	0	0	0	0	0	0
100502732	47	62	44	53	1	0	64	33	36	39	3	2
100502733	23	28	12	13	0	1	31	29	13	33	2	3
100502734	36	47	38	33	22	23	40	34	27	43	17	17
100502736	0	1	1	2	0	0	4	1	0	4	0	0
100502741	12	8	4	2	1	0	10	14	7	8	2	1
100502742	7	5	8	8	11	19	10	19	8	8	14	3
100502743	4	0	3	4	4	0	6	2	0	6	1	0
100502745	0	3	1	1	1	1	2	3	0	1	0	0
100502747	43	38	53	44	0	0	49	40	22	35	0	2
100502750	6	9	14	0	0	0	11	4	3	8	0	0
100502751	67	36	40	49	75	75	50	43	29	42	72	60
100502752	0	0	0	0	0	0	0	0	0	0	1	0
100502755	1	0	1	1	0	0	1	0	1	0	0	2
100502757	45	22	34	27	19	5	45	69	49	49	36	12
100502763	10	16	5	11	7	1	21	13	13	11	9	5
100502764	42	24	35	32	9	15	19	18	25	20	11	30
100502766	36	20	34	11	22	20	55	107	47	58	14	14
100502768	52	24	25	3	2	0	60	87	52	48	2	6
100502772	120	99	119	82	81	83	124	98	121	101	83	71
100502773	0	0	0	0	0	0	0	0	0	0	0	0
100502774	10	16	16	22	33	30	30	17	13	26	26	43
100502777	16	7	11	22	7	8	10	9	8	5	12	14
100502778	5	1	11	5	1	3	5	4	5	2	4	4
100502779	5	1	5	2	3	0	4	10	4	3	3	3
100502783	0	0	0	0	1	0	0	0	1	1	0	0
100502786	0	0	0	0	0	0	0	0	0	0	0	0
100502789	11	8	6	13	9	1	10	7	8	3	8	13
100502795	0	0	0	0	0	0	0	0	0	0	0	0
100502796	134	120	118	116	95	82	131	114	178	112	55	68
100502800	27	12	9	12	0	0	17	14	5	20	0	0
100502801	0	0	1	1	0	0	0	1	0	2	0	0
100502803	0	0	0	0	0	0	0	0	0	0	0	0
100502805	0	0	0	0	0	0	0	0	0	0	0	0
100502807	10	7	8	9	20	12	16	9	14	10	11	10
100502808	0	0	0	0	0	0	0	0	0	0	0	0
100502811	1	3	1	1	1	0	4	8	5	2	0	1
100502813	12	0	5	6	13	5	6	7	4	3	5	12
100502816	0	2	6	1	1	1	1	1	2	0	5	2
100502818	0	0	0	0	0	0	0	0	0	0	0	0
100502819	15	5	19	2	5	0	17	48	23	14	10	3
100502820	5	3	0	5	0	0	4	6	2	5	0	0
100502821	0	1	0	0	0	0	0	0	0	0	1	0
100502824	0	1	0	3	1	0	1	2	1	0	1	0
100502825	90	104	95	128	228	242	127	120	143	122	227	244
100502827	0	0	0	0	0	0	0	2	1	0	0	0
100502828	10	1	8	4	5	2	9	22	13	11	8	0
100502829	11	4	6	1	1	0	25	31	10	20	6	0
100502831	0	0	0	0	0	0	0	0	0	0	0	0
100502833	0	0	0	0	0	0	0	0	0	0	0	0
100502834	2	1	2	5	17	8	3	8	7	4	10	11
100502835	1	1	1	1	0	0	1	3	0	0	0	0
100502841	1060	852	1115	1004	740	717	999	932	1025	847	658	683
100502842	0	0	0	0	0	0	0	0	0	0	0	0
100502845	49	33	54	30	1	0	65	112	50	59	2	4
100502846	6	5	8	4	0	1	16	69	24	16	2	0
100502849	9	5	9	8	12	17	9	17	12	13	17	9
100502853	7	1	6	4	8	4	5	6	6	5	8	8
100502854	251	251	243	266	164	174	222	176	248	193	182	209
100502856	4	0	2	0	0	1	2	4	0	5	0	0
100502857	28	32	25	24	0	1	16	14	12	17	2	1
100502861	75	77	65	77	113	144	42	38	63	46	86	89
100502863	1	0	0	2	1	3	1	1	3	1	1	2
100502864	11	5	5	9	5	5	3	3	4	8	9	3
100502865	0	0	0	0	0	0	0	0	0	0	0	0
100502866	0	0	0	0	0	0	0	0	0	0	0	0
100502868	8	6	5	8	7	12	5	9	17	6	4	4
100502869	8	8	2	9	0	1	9	12	5	8	3	3
100502871	1	1	0	2	0	0	1	1	2	3	0	0
100502872	0	0	0	0	0	0	0	1	1	0	0	0
100502874	17	12	11	16	34	41	13	12	11	8	44	23
100502875	5	3	8	2	5	6	9	4	9	2	3	6
100502876	2	0	1	1	0	0	0	2	0	0	0	0
100502887	0	0	0	0	0	0	0	0	0	0	0	0
100502888	2	1	0	0	1	0	1	1	1	0	1	0
100502889	0	0	0	0	0	0	0	0	0	0	0	0
100502891	1	0	0	0	0	0	0	1	1	0	4	1
100502892	2	1	0	1	0	0	0	1	0	2	0	0
100502895	20	16	11	15	49	36	17	12	18	10	32	32
100502896	0	0	0	0	0	0	0	0	0	0	0	0
100502897	26	21	35	20	37	55	44	34	31	15	31	39
100502898	18	14	17	5	0	3	32	42	33	14	1	3
100502901	0	0	0	0	0	0	0	0	0	0	0	0
100502902	5	1	5	2	1	1	7	3	4	2	4	6
100502904	43	25	41	9	2	1	59	84	44	54	1	3
100502906	0	0	2	1	1	1	2	1	1	0	0	0
100502907	0	0	0	0	0	0	0	0	0	0	0	0
100502911	0	0	0	2	0	0	3	1	3	1	0	0
100502912	8	5	4	4	3	0	6	5	6	5	3	2
100502913	11	3	9	5	5	13	13	9	9	8	2	3
100502914	12	5	9	7	6	4	12	31	8	13	6	9
100502917	6	1	1	0	0	0	1	4	2	3	0	0
100502918	0	2	2	0	2	1	2	0	0	1	0	2
100502920	4	5	5	3	13	8	3	1	4	3	0	4
100502921	0	0	0	0	0	0	0	0	0	0	0	0
100502923	0	0	0	0	0	3	1	0	0	0	4	0
100502924	0	0	0	0	0	0	0	0	0	0	0	0
100502925	18	12	17	9	55	34	11	10	16	13	42	22
100502928	3	2	10	2	2	2	6	6	4	2	4	1
100502931	0	0	0	0	0	1	1	0	0	0	1	2
100502932	0	0	0	0	0	1	0	1	0	0	0	0
100502933	7	9	15	10	4	1	20	26	15	23	9	3
100502934	0	0	0	0	0	0	0	2	2	2	0	0
100502935	18	14	30	25	24	18	21	12	10	11	31	17
100502936	0	0	0	0	0	0	0	0	0	0	0	0
100502937	4	3	2	3	0	0	3	1	3	4	0	0
100502938	96	57	74	82	38	26	71	103	76	82	40	44
100502942	2	1	1	1	0	0	3	0	0	0	0	0
100502943	18	8	20	5	0	4	16	38	18	27	2	1
100502945	21	11	16	13	2	3	19	44	11	26	1	0
100502946	1	1	2	1	0	0	1	1	0	1	0	0
100502950	0	0	0	0	1	0	1	1	1	0	0	0
100502953	0	0	0	0	0	0	0	0	0	0	0	0
100502956	4	1	3	0	0	0	1	6	4	3	0	0
100502959	6	6	8	6	11	10	13	12	6	10	7	7
100502960	1	0	0	0	0	0	0	0	0	0	0	0
100502961	0	0	0	0	0	0	0	0	0	0	0	0
100502965	14	4	9	5	0	0	6	12	2	9	1	2
100502967	0	0	0	0	0	0	0	0	0	0	0	1
100502969	1	0	0	0	0	0	1	0	1	1	0	0
100502970	0	2	1	3	0	1	2	0	3	2	4	4
100502973	12	4	5	3	6	6	15	13	15	16	6	6
100502975	0	0	0	0	0	0	0	0	0	0	0	0
100502978	0	0	0	0	0	0	0	0	0	0	0	0
100502979	14	10	5	9	11	4	7	3	7	3	8	3
100502981	1	0	0	3	1	2	1	2	1	0	2	3
100502982	26	14	16	9	16	6	19	33	27	16	19	10
100502984	13	10	16	10	10	9	33	13	37	13	14	26
100502985	7	5	8	3	4	10	5	4	7	9	6	11
100502987	270	219	243	258	156	163	344	353	272	267	193	262
100502989	0	0	0	2	0	2	0	1	0	1	1	0
100502992	12	14	15	15	23	18	8	5	8	5	27	22
100502995	1	0	0	0	0	0	0	0	0	1	0	0
100502997	0	0	1	1	6	2	0	1	2	2	2	3
100502999	16	9	10	5	11	14	7	46	18	20	11	5
100503000	15	9	6	13	8	10	7	6	10	5	16	10
100503002	27	25	28	22	16	12	22	35	16	26	13	15
100503003	7	1	1	3	3	3	8	2	3	5	5	4
100503007	12	5	6	5	6	1	5	0	4	2	4	5
100503008	0	0	0	0	0	0	0	0	0	0	0	0
100503012	3	4	4	1	2	1	2	3	2	1	4	1
100503014	0	0	0	0	0	0	0	0	1	0	0	0
100503019	6	0	7	2	1	0	12	25	4	11	6	1
100503021	3	4	1	0	0	0	0	0	0	2	0	0
100503023	1	1	0	5	4	3	2	5	6	7	1	1
100503024	10	7	6	5	2	3	10	15	1	6	4	2
100503026	4	5	3	1	0	0	1	0	3	4	0	0
100503027	1	1	0	2	0	0	1	1	1	0	0	0
100503033	0	0	1	4	0	0	1	3	0	0	1	0
100503034	0	0	0	1	0	0	1	1	1	3	0	0
100503036	0	1	0	1	0	0	2	1	0	0	1	0
100503038	3	7	5	0	0	0	11	16	3	7	0	0
100503040	212	220	178	251	236	260	123	105	169	98	178	157
100503041	69	61	72	74	56	51	67	74	78	58	49	44
100503043	299	220	254	219	341	289	333	374	308	285	316	312
100503044	1	3	3	2	4	8	9	2	1	2	28	0
100503045	0	0	0	0	0	0	0	0	0	0	0	0
100503047	0	0	0	0	0	0	0	0	0	0	0	0
100503050	44	40	49	40	57	31	42	26	41	29	42	30
100503053	0	0	0	0	0	0	0	0	1	0	0	0
100503054	0	1	0	0	0	1	1	1	0	0	0	0
100503055	1	1	1	0	5	5	3	1	2	0	3	4
100503057	9	7	4	3	4	6	2	3	7	0	5	7
100503060	63	45	54	31	27	57	65	97	46	65	32	17
100503066	27	18	25	28	24	24	25	32	17	16	40	26
100503068	2	3	3	1	2	1	3	5	4	5	3	4
100503072	0	0	0	0	1	0	1	0	0	1	0	0
100503073	40	40	17	18	0	1	31	34	21	35	0	0
100503074	0	0	0	0	0	0	0	0	0	0	0	0
100503076	0	0	1	0	0	0	0	1	0	0	0	0
100503078	0	0	0	0	0	0	0	0	0	0	0	0
100503082	1	0	0	0	1	1	0	0	0	0	0	0
100503083	1	0	0	1	0	0	1	1	0	1	1	0
100503084	1	0	0	0	0	0	0	0	1	0	0	0
100503085	97	43	64	30	27	28	119	295	147	131	46	31
100503089	0	0	0	0	0	0	0	0	0	0	0	0
100503091	5	1	1	4	1	1	7	5	4	3	2	3
100503094	53	56	53	34	0	0	63	73	40	66	1	0
100503095	12	3	1	1	0	0	7	5	3	5	0	0
100503096	0	0	0	0	0	0	0	0	0	0	0	0
100503099	2	1	0	2	0	0	0	3	0	0	0	0
100503101	38	28	36	30	5	9	44	45	42	29	10	11
100503104	12	18	8	15	0	4	17	16	6	9	1	4
100503106	6	7	2	8	0	0	9	7	7	10	0	0
100503109	21	12	16	16	0	0	27	22	14	15	0	1
100503115	0	0	0	0	0	0	0	1	0	1	0	0
100503116	6	17	12	14	28	15	9	8	24	21	16	18
100503117	1	1	0	0	0	0	2	5	0	1	0	0
100503119	0	0	0	0	0	0	0	0	0	0	0	0
100503120	10	7	21	2	9	13	15	14	6	8	11	14
100503122	5	1	1	6	3	2	3	10	3	8	0	0
100503125	0	0	0	0	3	2	1	0	0	0	2	3
100503127	2	2	3	3	2	0	0	1	1	0	1	1
100503130	0	0	0	1	0	0	0	0	0	0	0	0
100503131	0	0	0	2	0	0	1	4	1	2	1	0
100503134	7	9	5	9	14	6	16	5	12	5	16	8
100503147	8	2	7	0	2	0	2	0	4	2	1	3
100503150	0	0	0	0	0	0	1	0	0	0	0	2
100503152	61	48	54	45	17	15	72	89	54	71	26	26
100503154	1	5	2	5	7	6	3	6	5	4	10	4
100503157	1	1	1	1	0	1	2	2	1	1	0	1
100503166	9	1	7	4	3	3	10	5	9	13	17	2
100503167	0	0	0	0	0	0	0	0	0	0	0	0
100503169	0	1	0	0	0	0	0	0	0	0	0	0
100503175	3	1	2	2	0	1	4	7	4	3	0	0
100503176	1	2	0	0	2	0	1	0	0	1	0	0
100503178	285	245	243	220	336	345	252	307	262	253	334	274
100503181	10	8	13	4	2	1	13	53	37	35	9	4
100503184	0	0	0	0	0	0	0	0	0	0	0	0
100503185	48	31	27	37	26	33	48	43	39	35	28	27
100503190	0	0	1	0	2	1	2	0	1	1	3	2
100503192	10	3	3	3	9	11	7	6	7	7	11	12
100503195	18	21	22	22	13	11	12	20	23	16	10	10
100503197	0	0	0	0	0	0	0	0	1	0	0	0
100503198	1	1	1	2	1	0	0	0	2	1	0	1
100503200	18	15	19	9	9	12	23	13	17	14	9	7
100503203	5	7	10	10	9	1	10	12	11	14	15	9
100503205	0	0	0	0	0	0	0	0	0	0	0	0
100503212	9	4	4	12	1	2	9	14	12	12	8	6
100503216	1	2	6	1	1	2	5	2	2	0	0	0
100503222	77	52	63	42	16	29	51	60	58	62	36	42
100503230	0	0	0	0	0	0	0	0	0	0	0	0
100503231	1	0	1	0	0	0	0	0	1	1	2	0
100503233	0	0	0	0	0	0	0	0	0	0	0	0
100503237	83	38	50	59	52	62	77	69	63	68	57	56
100503238	32	24	43	21	24	17	37	20	15	29	11	24
100503240	0	0	1	0	0	0	0	3	0	0	0	0
100503242	0	0	0	0	0	0	0	0	0	0	0	0
100503248	8	4	9	5	10	0	5	7	3	2	2	2
100503249	12	9	7	0	0	0	14	14	12	15	0	0
100503250	0	0	0	0	0	0	0	0	0	0	0	0
100503253	33	33	26	22	3	6	41	47	26	23	9	10
100503256	1	1	3	0	0	0	1	0	1	0	0	0
100503260	0	1	0	0	0	0	0	0	0	0	0	0
100503261	1	0	0	1	0	0	0	0	0	0	0	1
100503265	1	1	0	0	1	0	1	2	0	1	0	0
100503266	0	0	0	0	0	3	0	0	0	0	1	0
100503268	15	10	17	23	2	0	19	7	9	14	4	1
100503271	1	0	4	6	0	4	5	1	1	2	4	2
100503272	13	12	12	16	22	18	12	13	22	9	28	26
100503279	0	0	0	0	0	0	0	0	0	0	0	0
100503280	0	1	0	1	0	0	1	1	1	0	0	0
100503283	0	0	1	0	1	0	1	0	1	0	2	0
100503289	55	75	80	88	132	135	41	22	55	34	163	141
100503291	2	1	0	0	2	0	3	2	1	1	2	0
100503292	17	12	11	11	13	12	11	26	14	13	22	7
100503298	9	10	11	9	15	11	9	13	6	10	5	10
100503307	32	24	16	31	33	10	23	16	19	21	48	27
100503309	10	5	2	7	9	10	9	3	7	3	8	2
100503311	2	2	0	0	1	0	8	15	8	10	1	0
100503318	15	22	18	14	10	21	22	21	13	14	10	10
100503319	22	20	21	11	12	6	30	15	19	19	12	20
100503323	1	2	0	1	0	0	2	1	0	2	1	0
100503326	0	0	0	0	0	0	0	0	1	0	0	0
100503332	0	0	0	0	0	0	1	0	0	2	4	2
100503333	1	0	2	1	0	0	0	1	0	0	0	1
100503334	13	10	13	12	6	8	8	21	16	19	4	11
100503337	15	6	11	10	13	17	15	34	19	17	5	6
100503338	8	16	14	17	2	0	11	16	14	12	1	0
100503344	0	0	0	0	0	0	0	0	0	0	0	0
100503347	16	8	17	8	0	3	22	15	14	23	13	5
100503350	9	4	11	7	0	0	6	11	10	8	2	0
100503351	10	9	8	10	16	8	16	16	8	10	21	9
100503353	4	3	0	1	0	1	1	0	3	2	0	1
100503358	32	34	39	32	1	0	52	37	35	50	0	0
100503359	4	0	7	1	3	2	8	17	10	12	4	1
100503361	5	1	3	6	7	4	5	6	3	2	2	6
100503362	8	5	5	5	0	0	7	8	5	4	1	2
100503364	6	3	2	3	0	1	4	1	3	3	0	0
100503365	0	0	0	0	0	0	0	0	0	0	0	0
100503366	0	0	0	2	0	0	0	0	0	0	0	0
[truncated: 25,180 more rows]

## Sheet: Batch-corrected
Geneid	5m_1	5m_2	5m_3	5m_4	5m_5	5m_6	22m_1	22m_2	22m_3	22m_4	22m_5	22m_6
100008567	19	8	9	2	15	7	18	15	11	12	10	22
100009600	5	3	4	5	6	1	2	4	4	3	1	4
100009609	0	0	0	1	0	0	0	0	0	0	0	0
100009614	0	0	0	0	0	0	0	0	0	0	0	0
100009664	0	0	0	0	0	0	0	0	2	1	1	0
100012	0	0	0	0	0	0	0	0	0	0	0	0
100017	352	286	329	300	397	372	372	272	394	304	349	400
100019	647	517	570	523	678	861	722	739	694	609	639	751
100033459	7	4	14	6	12	7	32	18	13	18	15	30
100034251	162	146	196	168	246	397	359	197	394	196	167	240
100034361	79	70	79	82	107	103	91	109	96	70	109	77
100034363	0	0	1	0	2	0	0	1	0	0	2	2
100034684	9	5	1	0	0	5	15	4	13	2	0	21
100034726	36	21	23	25	39	35	26	44	48	31	25	48
100034729	0	0	0	0	0	0	0	0	0	0	0	0
100034739	27	18	20	15	37	28	31	39	30	26	24	26
100034748	10	3	4	0	0	11	8	12	9	7	8	1
100036518	0	0	0	0	0	0	0	0	0	0	0	0
100036520	0	0	0	0	0	0	0	0	0	0	0	0
100036521	126	124	158	127	186	188	155	157	143	129	147	135
100036523	21	12	18	9	13	22	25	33	20	24	32	17
100036537	3	3	3	2	0	0	2	7	2	6	1	1
100036568	0	0	0	0	0	0	0	0	0	0	0	1
100036571	0	0	0	0	1	0	0	0	0	0	0	0
100036572	0	0	0	0	0	0	0	0	0	0	0	0
100036768	38	30	39	28	39	47	32	61	46	41	57	38
100037258	2921	2878	2859	3172	2899	3129	2808	2079	3103	2141	3331	3384
100037260	3	2	3	1	0	1	5	6	2	3	0	0
100037262	11	19	13	24	27	15	17	17	17	12	18	16
100037278	16	24	11	18	17	24	18	24	17	20	23	23
100037282	118	73	91	81	83	125	112	54	78	71	113	76
100037283	52	48	37	53	34	64	52	37	387	41	55	221
100037396	22	13	15	9	12	21	23	50	35	40	41	40
100038347	1009	815	912	916	1085	1117	600	509	612	462	557	693
100038349	11	3	11	4	0	0	10	15	7	13	0	0
100038353	3	4	3	3	1	0	3	8	1	3	0	1
100038356	31	34	15	10	24	28	39	34	34	42	59	28
100038357	0	0	1	0	0	0	0	0	0	0	0	0
100038358	0	2	2	0	1	0	4	6	4	4	0	1
100038359	2	1	2	0	0	0	4	6	4	3	6	0
100038361	1	2	0	1	0	0	0	1	0	1	0	0
100038363	18	15	13	19	32	26	34	28	22	32	16	27
100038371	5	6	4	3	8	3	5	7	11	4	7	6
100038374	1	1	0	0	1	0	0	1	0	1	1	0
100038376	1	0	0	0	0	1	0	0	0	0	0	1
100038378	10	5	9	4	6	8	4	1	5	3	3	8
100038380	0	0	0	0	0	0	1	1	0	0	0	0
100038381	9	12	9	10	6	10	6	3	4	5	6	8
100038382	10	5	7	6	9	6	5	1	3	4	4	6
100038383	0	0	0	0	0	0	0	0	0	0	0	0
100038384	0	1	0	0	0	0	0	0	0	0	0	0
100038388	1	2	5	2	1	1	6	1	8	2	9	4
100038391	3	2	2	2	0	10	4	7	5	8	0	0
100038392	27	13	12	7	16	11	32	27	14	16	32	25
100038394	0	0	0	0	0	0	0	0	0	0	0	0
100038395	3	0	0	0	1	0	3	6	0	1	2	4
100038398	44	29	32	33	38	57	50	55	52	36	45	54
100038399	3	0	0	2	0	0	0	0	1	0	0	0
100038410	2	4	2	1	4	0	6	2	4	4	4	5
100038411	6	7	7	12	13	9	6	8	10	11	5	11
100038412	3	1	4	0	0	0	2	4	2	3	5	1
100038413	19	5	13	5	0	0	26	40	14	28	0	0
100038414	9	10	3	5	5	8	7	4	6	7	5	11
100038416	32	21	27	30	22	25	15	15	20	18	36	20
100038417	1	1	1	0	0	0	1	0	1	2	0	0
100038419	2	4	1	7	4	3	2	2	3	1	3	1
100038420	0	0	0	0	0	0	0	0	0	0	0	0
100038421	0	0	0	0	0	0	0	0	0	0	0	0
100038424	4	4	1	2	1	1	6	3	1	2	0	0
100038425	4	4	16	8	1	13	7	12	7	4	11	8
100038429	0	0	1	0	0	0	2	0	1	1	1	1
100038431	0	0	0	0	0	0	0	0	0	0	0	0
100038433	7	6	13	12	12	17	6	7	14	15	6	12
100038436	0	0	0	0	0	0	0	0	0	0	0	0
100038439	0	0	0	0	0	0	3	0	0	0	1	1
100038440	0	0	0	0	0	0	0	0	0	0	0	0
100038452	7	7	4	2	5	7	4	2	3	5	5	0
100038453	37	31	23	41	28	31	32	20	26	33	41	41
100038454	4	3	4	4	0	0	4	2	2	3	1	0
100038460	5	5	6	2	1	0	7	8	4	7	0	0
100038464	5	6	4	4	3	4	1	0	5	1	4	6
100038467	1	4	3	1	0	0	4	1	0	1	0	0
100038468	0	0	0	0	0	0	0	0	0	0	0	0
100038470	53	38	34	54	45	51	53	33	59	37	62	51
100038478	2	1	6	1	1	0	1	3	0	2	4	0
100038479	1	0	1	0	2	2	0	1	1	0	1	2
100038481	0	0	0	0	0	0	0	0	0	0	0	0
100038486	78	19	56	5	83	14	89	260	134	135	240	98
100038487	4	1	2	2	0	1	3	2	2	1	0	0
100038489	3	3	3	1	1	1	11	17	9	10	14	0
100038493	9	6	2	4	5	5	7	3	7	3	5	7
100038494	0	0	0	0	0	0	0	0	0	0	0	0
100038496	1	0	1	1	0	1	2	2	0	3	0	3
100038498	0	0	0	0	0	0	0	1	1	2	0	0
100038504	9	3	8	8	1	15	9	3	16	1	4	11
100038506	0	0	0	0	0	0	0	0	0	0	0	0
100038508	0	1	1	1	0	0	1	2	0	0	0	0
100038509	56	53	74	40	50	50	40	61	43	39	75	60
100038513	0	0	0	0	0	0	0	0	0	0	0	0
100038514	39	26	21	26	32	36	24	17	22	23	18	29
100038516	4	0	1	1	1	0	1	2	0	1	4	0
100038522	11	10	5	10	12	17	12	15	10	10	8	10
100038525	8	5	7	7	0	0	5	2	2	2	1	8
100038526	129	99	89	100	89	79	78	105	69	45	117	131
100038528	4	1	0	1	0	0	1	1	0	1	0	4
100038529	0	0	0	0	0	0	0	0	1	0	0	0
100038532	6	1	2	2	0	0	4	5	4	2	14	1
100038537	15	13	9	5	10	12	17	15	10	9	17	13
100038538	31	27	23	17	21	25	25	17	19	22	29	29
100038541	125	90	82	150	103	119	96	77	179	130	142	174
100038545	0	0	0	0	0	0	0	1	0	0	0	0
100038546	0	0	0	0	0	0	0	0	1	1	0	0
100038547	8	5	6	11	4	9	6	4	7	4	6	11
100038548	16	7	8	12	18	18	27	19	18	23	9	25
100038551	0	0	0	0	0	0	0	0	0	0	0	0
100038554	30	35	22	29	40	33	22	33	30	18	29	25
100038555	4	3	1	1	0	0	6	3	3	2	0	6
100038556	0	0	0	0	0	0	0	0	0	0	0	0
100038558	2	2	0	5	5	1	3	6	7	5	6	3
100038560	37	18	19	13	15	27	23	22	14	20	30	22
100038561	3	5	6	7	0	1	3	1	3	1	5	1
100038563	0	0	0	0	0	0	0	0	0	0	0	0
100038566	9	11	11	10	10	15	17	6	11	15	15	13
100038569	4	2	3	1	1	0	3	2	2	5	0	0
100038570	374	340	422	413	663	547	393	655	527	403	511	354
100038571	0	0	0	0	0	0	0	0	0	0	0	0
100038573	8	7	7	8	1	1	3	4	3	3	0	0
100038574	0	0	0	0	0	0	0	1	0	0	1	0
100038575	2	3	3	5	0	1	2	1	2	2	5	0
100038577	0	4	0	3	2	3	4	1	1	3	2	1
100038582	0	0	0	2	0	3	3	1	0	4	0	1
100038584	5	1	1	2	0	5	4	0	1	1	1	0
100038587	100	33	58	22	123	30	82	170	98	89	134	86
100038589	1	1	1	0	0	0	1	0	0	0	0	0
100038590	0	0	0	0	0	0	0	1	0	1	0	0
100038591	85	51	71	76	73	59	66	91	41	75	97	97
100038595	2	1	0	2	1	1	0	1	4	1	4	0
100038596	1	4	1	2	4	0	3	1	2	2	1	0
100038599	13	17	8	18	18	16	10	17	8	9	16	1
100038600	0	0	0	0	0	0	0	0	0	0	0	0
100038602	4	2	3	4	5	0	3	5	1	1	1	1
100038605	15	8	8	11	14	1	18	22	13	11	1	20
100038606	7	4	5	3	1	0	11	19	10	11	1	1
100038607	1	4	0	7	5	1	1	1	0	1	3	2
100038608	8	12	8	6	1	10	6	6	5	7	9	0
100038610	3	0	3	1	0	0	6	3	2	3	0	0
100038614	20	35	10	23	12	22	27	16	14	15	23	33
100038617	4	5	5	4	1	1	3	7	2	2	1	1
100038618	4	4	1	4	1	0	6	5	4	6	0	0
100038621	0	0	0	0	0	0	0	0	0	0	0	0
100038623	0	0	0	0	0	0	0	0	0	0	0	0
100038625	0	0	1	0	0	0	0	0	0	1	0	0
100038627	2	1	0	2	0	1	1	2	3	4	0	0
100038628	2	2	3	3	0	5	3	3	1	4	3	1
100038629	2	0	1	2	3	3	3	1	2	4	1	0
100038636	3	1	2	1	1	0	0	2	2	2	0	4
100038638	0	1	0	0	1	1	3	0	1	2	1	0
100038644	0	4	4	2	0	0	6	2	1	1	1	7
100038647	22	23	35	20	25	28	10	7	14	16	27	7
100038648	0	0	0	0	0	0	0	0	0	0	0	0
100038649	2	0	5	3	0	6	9	5	7	3	8	1
100038651	4	9	7	8	0	0	10	7	7	11	0	0
100038652	0	0	0	0	0	0	0	0	0	0	0	0
100038653	17	8	9	3	0	0	29	44	19	13	0	0
100038657	7	6	2	4	8	4	12	8	8	14	13	11
100038659	0	0	0	0	0	1	1	0	0	0	0	0
100038662	2	3	2	1	1	0	1	1	1	0	0	0
100038666	0	0	0	0	0	0	0	0	0	0	0	0
100038667	11	6	6	4	0	0	7	17	9	7	0	0
100038668	2	0	2	2	1	0	0	1	4	4	0	0
100038671	0	0	0	1	0	0	0	0	0	1	0	0
100038674	0	0	0	0	0	0	0	0	0	0	0	0
100038681	3	5	3	7	1	4	7	4	3	5	7	7
100038683	5	4	1	4	0	0	1	5	4	3	0	0
100038688	2	4	3	8	3	5	1	4	6	6	5	6
100038689	0	0	0	0	0	0	0	0	0	0	0	0
100038691	3	3	7	4	4	3	5	1	1	2	6	1
100038693	30	29	22	27	38	31	30	19	21	18	25	20
100038695	0	0	1	0	0	0	0	1	0	1	0	0
100038696	10	8	9	4	10	9	10	3	7	10	8	8
100038697	2	5	2	1	0	0	2	3	2	2	0	1
100038699	2	3	0	1	0	3	0	0	2	1	1	1
100038700	5	3	2	1	4	0	3	8	3	4	5	5
100038706	1	1	2	0	0	0	0	0	1	4	0	0
100038707	3	1	2	1	0	0	3	4	3	4	0	7
100038708	7	9	6	5	0	0	15	4	5	9	0	0
100038709	1	0	2	1	0	1	4	2	2	1	0	0
100038711	5	2	3	3	9	0	5	8	3	7	0	1
100038712	83	66	59	85	86	82	66	62	72	65	83	75
100038713	0	0	4	2	1	0	3	2	2	3	1	0
100038714	1	4	2	6	0	1	8	4	2	3	6	6
100038717	9	8	9	5	0	0	9	6	4	10	0	0
100038718	1	1	0	1	3	0	2	0	0	1	0	0
100038722	8	9	5	8	0	0	9	19	10	12	0	0
100038724	1	1	1	0	0	0	1	3	1	1	0	0
100038725	203	120	176	153	229	181	161	144	123	137	134	169
100038728	1	0	3	3	2	1	4	1	0	0	4	3
100038730	4	0	2	1	0	1	2	6	0	3	1	5
100038732	14	10	13	17	20	9	14	7	10	10	13	14
100038734	1	0	0	0	0	0	1	0	1	0	0	0
100038735	9	0	5	5	1	7	3	5	0	5	4	5
100038739	27	14	21	19	23	20	25	21	15	22	28	23
100038743	3	2	2	0	0	0	5	6	3	7	7	1
100038746	66	42	43	34	67	81	60	69	61	50	58	41
100038752	21	28	14	18	29	20	16	10	19	17	19	14
100038846	0	0	0	0	0	0	0	0	0	0	0	0
100038847	0	0	0	0	1	0	0	0	0	0	1	0
100038850	0	0	0	0	0	0	0	0	0	0	0	0
100038852	0	0	0	0	0	0	0	0	0	0	0	0
100038854	0	0	0	0	0	0	0	0	0	0	0	0
100038859	0	0	1	0	0	0	0	1	0	0	0	0
100038860	0	1	0	0	0	0	0	0	0	0	0	0
100038862	0	0	0	0	0	0	1	0	1	0	0	2
100038882	54	52	85	64	72	70	100	62	68	61	76	98
100038909	4	5	1	0	3	14	10	10	12	11	6	6
100038912	0	0	0	0	0	1	0	0	0	0	0	0
100038914	0	0	0	0	0	0	0	0	0	0	0	0
100038927	0	0	0	0	0	0	0	0	0	0	0	0
100038937	0	0	0	0	0	0	0	0	0	0	0	0
100038941	0	0	0	0	0	0	0	1	0	0	0	0
100038944	0	0	0	0	0	0	0	0	0	0	0	0
100038947	4	4	6	7	10	11	11	7	13	11	5	11
100038948	0	0	0	0	0	0	0	0	0	0	0	0
100038949	0	0	0	0	0	0	0	0	0	0	0	0
100038967	0	0	0	0	0	0	0	0	0	0	0	0
100038969	0	0	0	0	0	0	0	0	0	0	0	0
100038971	0	0	0	0	0	0	0	0	0	0	0	0
100038977	0	0	0	0	0	0	0	0	0	0	0	0
100038982	0	0	1	0	0	0	0	0	0	0	0	0
100038987	0	0	0	0	0	0	0	0	0	0	0	0
100038992	0	0	0	0	0	0	0	0	0	0	0	0
100038993	0	0	0	0	0	0	0	0	0	0	0	0
100038995	0	0	0	0	0	0	0	0	0	0	0	0
100038997	0	0	0	0	0	0	0	0	0	0	0	0
100038999	3	5	3	5	9	4	3	2	3	6	3	3
100039008	0	0	0	0	0	0	0	0	0	0	0	0
100039010	0	0	0	0	0	0	0	0	0	0	0	0
100039014	0	0	0	0	0	0	0	0	0	0	0	0
100039017	0	0	0	0	0	0	0	0	1	0	0	0
100039019	0	0	0	0	0	0	0	0	0	0	0	0
100039027	25	17	18	15	15	28	30	40	15	28	34	33
100039028	0	0	0	0	0	0	0	0	0	0	0	0
100039029	0	0	0	0	0	0	0	0	0	0	0	0
100039030	0	0	0	0	0	0	0	0	0	0	0	0
100039032	0	0	0	0	0	0	0	0	0	0	0	0
100039034	0	0	0	0	0	0	0	0	0	0	0	0
100039042	0	0	0	0	0	0	0	0	0	0	0	0
100039043	1	1	1	0	0	0	3	2	1	1	0	1
100039044	0	0	0	0	0	0	0	0	2	0	0	0
100039045	0	0	0	0	0	0	1	0	0	0	0	0
100039052	0	0	0	0	0	0	0	0	0	0	0	0
100039053	0	0	0	0	0	0	0	0	0	0	0	0
100039054	0	0	0	0	0	0	0	0	0	0	0	0
100039055	0	0	0	0	0	0	0	0	0	0	0	0
100039060	0	4	0	0	0	1	5	0	0	0	5	1
100039062	18	9	12	8	16	10	15	32	18	17	21	24
100039065	0	0	0	0	0	0	0	0	0	0	0	0
100039068	0	0	0	0	0	0	0	0	0	0	0	0
100039076	0	0	0	0	0	0	0	0	0	0	0	0
100039078	0	0	5	0	3	0	1	0	0	0	2	0
100039086	0	0	0	1	0	0	0	0	2	0	0	0
100039087	0	0	0	0	0	0	0	0	1	0	0	0
100039089	0	0	0	0	0	0	0	0	0	0	0	0
100039100	0	0	0	0	0	0	0	0	0	0	0	0
100039116	0	0	0	0	0	0	0	0	0	0	0	0
100039120	0	0	0	0	0	0	0	0	0	0	0	0
100039123	17	6	12	7	16	24	18	19	14	15	12	9
100039129	0	0	0	0	0	0	0	0	0	0	0	0
100039138	3	0	4	0	0	0	2	3	0	2	6	0
100039139	103	79	112	98	110	118	118	76	109	73	90	131
100039150	0	0	0	0	0	0	0	0	0	0	0	0
100039151	0	0	0	0	0	0	0	0	0	0	0	0
100039162	0	0	0	0	0	0	0	0	0	0	0	0
100039175	0	0	1	1	0	3	0	0	0	0	0	1
100039176	1	1	0	0	0	0	2	4	2	2	0	0
100039177	0	0	0	0	0	0	0	0	0	0	0	0
100039179	0	0	0	0	0	0	0	0	0	0	0	0
100039192	0	0	0	0	1	0	0	0	0	2	0	0
100039194	0	0	0	0	0	0	0	0	0	0	0	0
100039206	0	0	0	0	0	0	0	0	0	0	0	0
100039208	0	0	0	0	0	0	0	0	0	0	0	0
100039209	0	0	0	0	0	0	0	0	0	0	0	0
100039210	2	0	1	1	0	0	0	4	3	2	0	0
100039211	2	1	1	2	0	0	0	4	3	4	5	0
100039213	0	0	0	0	0	0	0	0	0	0	0	0
100039222	6	3	2	0	0	0	6	9	1	3	0	0
100039227	0	0	0	0	0	0	0	0	0	0	0	0
100039239	417	267	322	360	406	411	173	151	200	177	165	241
100039240	0	0	0	0	0	0	0	0	0	0	0	0
100039246	0	0	0	0	0	0	0	0	0	0	0	0
100039252	19	29	29	24	29	24	20	26	25	25	27	36
100039257	0	1	0	0	0	0	0	0	0	0	0	0
100039269	1	0	0	0	0	0	0	0	0	0	0	0
100039271	0	0	0	0	0	0	0	0	0	0	0	0
100039280	0	0	0	0	0	0	0	0	0	0	0	0
100039293	0	0	0	0	0	0	0	0	0	0	0	0
100039294	0	0	0	0	0	0	0	0	0	0	0	0
100039304	4	4	1	4	4	4	0	4	4	3	5	1
100039307	0	0	1	0	0	0	0	0	1	0	0	0
100039315	0	0	0	0	0	0	0	0	0	0	0	0
100039319	0	0	0	0	0	0	1	0	0	0	0	0
100039324	0	0	0	0	0	0	0	0	0	0	0	0
100039331	1	1	0	2	0	0	1	0	0	0	0	0
100039334	0	0	0	0	0	0	0	0	0	0	0	0
100039344	0	0	0	0	0	0	0	0	0	0	0	0
100039348	2	1	0	2	0	3	0	0	2	0	0	1
100039350	0	0	0	0	1	1	0	0	0	1	0	0
100039353	4	2	4	5	0	1	4	1	1	4	1	0
100039374	0	0	0	0	0	0	0	0	0	0	0	0
100039377	0	0	0	0	0	0	0	0	0	0	0	0
100039393	0	0	0	0	0	0	0	0	0	0	0	0
100039419	96	86	72	82	90	111	86	67	108	61	83	101
100039422	25	23	23	17	33	33	28	29	25	28	21	30
100039436	0	0	0	0	0	0	0	0	0	0	0	0
100039444	0	0	0	0	0	0	0	0	0	0	0	0
100039446	12	6	6	8	6	8	6	3	4	5	4	8
100039452	1	0	0	0	0	0	0	0	0	0	0	0
100039467	0	0	0	0	0	0	0	0	0	0	0	0
100039478	0	0	0	0	1	0	1	0	0	0	0	0
100039479	0	0	0	0	0	0	0	0	0	0	0	0
100039484	0	0	0	0	5	0	0	0	0	0	1	0
100039495	54	24	40	20	64	44	66	128	76	80	132	36
100039499	0	0	0	0	0	0	0	0	0	0	0	0
100039503	1	0	0	0	0	1	0	0	0	0	0	0
100039521	1	0	0	0	0	0	0	0	1	0	0	0
100039522	0	0	0	0	0	0	0	0	0	0	0	0
100039523	0	0	0	0	0	0	0	0	0	0	0	0
100039532	4	8	3	3	3	5	1	4	4	1	6	5
100039545	0	0	0	0	0	0	0	0	0	0	0	0
100039550	0	0	0	0	0	0	0	0	0	0	0	0
100039551	0	0	0	0	0	0	0	0	0	0	0	0
100039571	37	21	30	29	50	40	30	31	54	28	27	36
100039573	0	0	0	0	0	0	0	0	0	0	0	0
100039574	0	0	0	0	0	0	0	0	0	0	0	0
100039585	0	0	0	0	0	0	0	0	0	0	0	0
100039589	0	0	0	0	0	0	0	1	1	1	0	0
100039595	0	0	0	0	0	0	0	0	0	0	0	0
100039596	3	4	6	9	6	11	8	12	8	7	9	6
100039602	0	0	0	0	0	0	0	0	0	0	0	0
100039614	0	0	0	0	0	0	0	0	0	0	0	0
100039636	109	119	153	139	182	166	117	115	170	115	122	136
100039641	0	1	0	0	0	0	1	2	0	0	0	0
100039655	0	0	0	0	0	0	0	0	0	0	0	0
100039659	0	0	0	0	0	0	0	0	0	0	0	0
100039672	0	0	0	0	0	0	0	0	0	0	0	0
100039673	3	3	1	0	1	1	4	3	2	3	0	0
100039674	1	1	2	3	1	0	3	8	4	3	0	7
100039675	0	0	0	0	0	0	0	0	0	0	0	0
100039681	4	2	4	3	0	6	2	6	5	6	1	1
100039684	7	11	12	11	14	10	19	18	16	9	18	18
100039691	2	3	3	3	0	1	3	1	4	3	0	6
100039693	0	0	0	0	0	0	0	0	0	0	0	0
100039706	1	0	0	1	0	0	0	0	1	0	0	0
100039707	74	63	60	80	89	120	96	83	108	67	80	82
100039719	0	0	0	0	0	0	0	0	0	0	0	0
100039724	0	1	0	0	0	0	0	0	0	0	0	0
100039727	0	0	2	0	0	0	0	0	0	0	0	0
100039728	0	0	0	0	0	0	0	3	1	1	0	0
100039731	8	3	8	13	11	11	7	7	16	5	5	13
100039732	0	0	0	0	0	0	0	0	0	0	0	0
100039739	0	0	0	0	0	0	0	0	0	0	0	1
100039741	1	1	0	0	0	0	0	0	0	0	0	0
100039746	3	1	6	5	1	0	4	11	6	7	8	1
100039748	5	6	3	7	6	7	1	8	6	5	6	6
100039752	0	0	0	0	0	0	0	0	0	0	0	0
100039753	0	0	0	0	0	0	0	0	0	0	0	0
100039757	0	0	0	0	0	0	0	0	0	0	0	0
100039763	0	0	0	0	0	0	0	0	0	0	0	0
100039768	89	106	89	93	113	127	102	76	94	70	98	84
100039781	43	31	25	31	53	38	61	42	56	34	36	59
100039786	22	27	39	33	43	53	39	43	32	28	31	31
100039789	0	1	1	3	4	3	5	1	0	1	2	0
100039790	0	0	0	0	1	1	1	1	1	0	1	1
100039794	3	2	2	4	0	0	1	4	3	1	0	1
100039795	2792	2680	2715	2735	2696	2267	2118	1618	2646	1774	3217	2858
100039796	57	51	68	67	57	48	213	77	43	43	110	139
100039801	0	0	1	1	1	2	1	0	0	1	1	1
100039805	4	2	1	4	6	5	6	4	8	2	6	4
100039810	0	0	0	0	0	0	0	0	0	0	0	0
100039815	0	0	0	0	0	0	0	0	0	1	0	0
100039826	10	8	6	6	15	8	9	8	11	8	10	7
100039830	0	0	1	0	0	0	0	0	1	0	1	0
100039842	0	0	0	0	0	0	0	0	0	0	0	0
100039848	0	1	4	0	0	0	1	0	2	0	5	0
100039863	0	0	0	0	0	0	0	0	0	0	0	0
100039864	67	50	59	44	75	53	71	103	61	57	83	87
100039876	0	0	0	0	0	0	0	0	0	0	0	0
100039890	0	0	0	0	0	0	0	0	0	0	0	0
100039895	2	2	1	2	4	0	1	0	3	0	0	0
100039897	0	0	0	0	0	0	0	0	0	0	0	0
100039899	0	0	0	0	0	0	0	0	0	0	0	0
100039901	3	1	1	1	2	1	0	0	1	1	2	0
100039904	0	0	0	0	0	0	0	0	0	0	0	0
100039905	0	0	0	0	0	0	0	0	0	0	0	0
100039913	0	0	0	0	0	0	0	0	0	0	0	0
100039914	0	0	0	0	0	0	0	0	0	0	0	0
100039934	0	0	0	0	0	0	0	0	0	0	0	0
100039939	0	0	0	0	0	0	0	0	0	0	0	0
100039948	0	0	0	0	0	0	0	0	0	0	0	0
100039954	2	2	1	0	0	1	2	5	2	2	0	0
100039957	5	6	7	6	7	7	11	12	14	12	11	14
100039968	83	100	90	81	95	128	99	57	106	82	106	79
100039973	0	0	0	0	0	0	0	0	0	0	0	0
100039988	16	17	6	9	13	7	5	16	12	11	15	18
100040000	7	13	8	9	8	6	8	18	6	8	12	15
100040016	0	0	0	0	0	0	0	0	0	0	0	0
100040018	1	1	2	1	0	3	1	1	1	2	1	3
100040020	0	0	0	0	0	0	0	0	0	0	0	0
100040022	0	0	0	0	0	0	0	0	0	0	0	0
100040031	0	0	0	0	0	0	0	0	0	0	0	0
100040035	0	0	0	0	0	0	0	0	0	0	0	0
100040044	0	0	0	0	0	0	0	0	0	0	0	0
100040048	0	0	0	0	0	0	0	1	0	0	0	0
100040049	2	2	0	1	4	0	5	2	2	2	1	1
100040052	7	8	10	8	8	6	5	8	10	7	13	9
100040054	0	0	0	0	0	0	0	0	0	0	0	0
100040083	0	0	0	0	0	0	0	0	0	0	0	0
100040110	5	2	1	3	1	1	7	5	3	2	1	1
100040123	6	4	7	7	9	6	10	6	10	3	6	10
100040135	0	0	0	0	0	0	0	0	0	0	1	1
100040160	0	0	0	0	0	0	0	0	0	0	0	0
100040171	0	0	0	0	0	0	0	0	0	0	0	0
100040187	0	0	0	0	0	0	0	0	0	0	0	0
100040196	0	0	0	0	0	0	0	0	0	0	0	0
100040201	0	0	0	0	0	0	0	0	0	0	0	0
100040208	0	0	0	0	0	0	0	0	0	0	0	0
100040213	0	0	0	0	0	0	0	0	1	0	1	0
100040214	0	0	0	0	0	0	0	0	0	0	0	0
100040220	107	133	115	86	154	110	125	112	148	85	129	138
100040223	0	0	0	0	0	0	0	0	0	0	0	0
100040233	0	0	0	0	0	0	0	0	0	0	0	0
100040244	38	32	36	23	55	43	47	54	53	36	48	37
100040248	0	0	0	0	0	0	0	0	0	0	0	0
100040249	0	0	0	0	0	0	0	0	0	0	0	0
100040260	11	2	8	3	4	8	8	4	7	6	6	11
100040262	0	0	0	0	0	0	0	0	0	0	0	0
100040263	0	0	0	0	0	0	0	0	0	0	0	0
100040264	0	0	0	0	0	0	0	0	0	0	0	0
100040268	0	0	0	0	0	0	0	0	0	0	0	0
100040276	0	0	0	0	0	0	0	0	0	0	0	0
100040293	3	0	1	0	0	0	7	9	4	4	7	1
100040294	1	0	1	0	0	0	3	3	1	1	0	3
100040297	312	333	387	365	503	405	416	331	377	291	384	358
100040298	20	14	16	28	23	19	21	28	20	10	32	17
100040299	0	0	0	0	0	0	0	0	0	0	0	0
100040317	0	0	0	0	0	0	0	0	0	0	0	0
100040320	3	4	3	3	0	8	3	3	0	4	1	3
100040322	31	51	27	39	44	46	40	58	38	29	33	62
100040335	0	0	0	0	0	0	0	0	0	0	0	0
100040339	0	0	0	0	0	0	0	0	0	0	0	0
100040357	0	0	0	0	0	0	0	0	0	0	0	0
100040363	0	0	0	0	0	0	0	0	0	0	0	0
100040377	10	7	10	15	9	15	8	15	9	7	8	14
100040382	0	1	0	0	0	0	1	0	0	0	0	0
100040392	0	0	0	0	0	0	0	0	0	0	0	0
100040400	0	0	0	0	0	0	0	0	0	0	0	0
100040410	1	1	1	0	1	1	0	0	1	0	0	1
100040416	9	9	14	8	15	20	9	18	9	12	10	9
100040417	0	0	0	0	0	0	0	0	0	0	0	0
100040418	0	0	0	0	0	0	0	0	0	0	0	0
100040421	0	1	0	0	0	0	4	0	0	1	0	3
100040429	0	0	0	0	0	0	0	0	0	0	0	0
100040447	2	0	0	0	1	0	1	2	1	0	0	1
100040448	0	0	0	0	0	0	0	0	0	0	0	0
100040458	0	0	0	0	0	0	0	0	0	0	0	0
100040462	118	94	120	94	147	104	210	103	131	137	156	177
100040465	0	0	0	0	0	2	1	0	1	0	1	2
100040467	0	0	0	0	0	0	0	0	0	0	0	0
100040482	0	0	0	0	0	0	0	0	0	0	0	0
100040483	0	0	0	0	0	0	0	0	0	0	0	0
100040489	0	0	0	0	0	0	0	0	0	0	0	0
100040494	0	0	0	0	0	0	0	0	0	0	0	0
100040500	15	4	4	10	4	7	3	12	7	4	9	14
100040505	25	24	25	26	35	33	19	25	28	18	26	20
100040509	0	0	0	0	0	0	0	0	0	0	0	0
100040525	12	7	4	4	7	5	13	11	7	7	13	12
100040529	0	0	0	0	0	0	2	0	0	0	0	0
100040531	29	24	19	18	28	18	19	15	15	9	15	23
100040533	0	0	0	0	0	0	0	0	0	0	0	0
100040543	137	111	155	109	158	159	158	153	182	95	163	153
100040552	0	0	0	0	0	0	0	0	0	0	0	0
100040557	0	0	0	0	0	0	1	0	0	0	0	0
100040563	14	35	18	25	64	19	54	19	54	9	18	31
100040564	0	0	0	0	0	0	0	0	0	0	0	0
100040567	4	1	1	1	0	3	0	0	1	1	2	4
100040572	0	0	0	1	0	1	1	0	1	3	2	0
100040591	7109	7193	7704	8192	9309	9609	4875	3070	6528	4111	5227	4613
100040595	0	0	0	0	0	0	0	0	0	0	0	0
100040599	4	5	2	3	1	6	8	6	3	7	1	6
100040606	0	0	0	0	0	0	0	0	0	0	0	0
100040608	45	28	40	31	43	51	34	41	43	33	36	41
100040617	15	11	12	10	9	13	10	1	7	5	7	12
100040635	0	0	0	0	0	0	0	0	1	0	0	0
100040636	0	0	0	0	0	0	0	0	0	0	0	0
100040654	14	16	17	10	11	17	12	22	23	5	15	24
100040657	0	0	0	0	0	0	0	0	0	0	0	0
100040667	4	2	4	1	5	0	2	7	3	4	5	1
100040671	0	0	0	0	0	1	2	1	0	1	0	0
100040673	0	0	0	0	0	0	0	0	0	0	0	0
100040682	3	1	1	3	2	5	6	3	1	1	2	4
100040697	0	0	0	0	0	0	0	0	0	0	0	0
100040698	0	0	0	0	0	0	0	0	0	0	0	0
100040711	9	5	8	3	13	4	6	12	5	9	8	8
100040712	0	0	0	0	0	0	0	0	0	0	0	0
100040714	0	0	0	0	0	0	0	0	0	0	0	0
100040724	8	7	7	6	15	24	13	21	14	19	7	8
100040732	0	0	0	0	0	0	0	0	0	0	0	0
100040736	83	77	85	91	85	96	71	66	70	53	71	97
100040766	4	1	1	2	4	0	2	2	1	3	0	1
100040771	0	0	0	0	0	0	0	0	0	0	0	0
100040781	0	0	0	0	0	0	0	0	0	0	0	0
100040786	0	0	0	0	0	0	0	0	0	0	0	0
100040792	4	6	4	1	5	3	3	0	6	0	7	1
100040822	3	1	0	0	0	0	1	0	0	1	0	0
100040843	4	9	0	3	4	9	3	1	3	4	3	0
100040851	0	0	0	0	0	0	0	0	0	1	1	0
100040852	0	0	0	0	0	0	0	0	0	0	0	0
100040854	0	0	0	0	0	0	0	0	0	0	0	0
100040859	0	0	0	0	0	0	0	0	0	0	0	0
100040861	0	0	0	0	0	0	0	0	0	0	0	0
100040867	0	0	0	0	0	0	0	0	0	0	0	0
100040870	0	0	0	0	0	0	0	0	0	0	0	0
100040873	0	0	0	0	0	0	0	0	0	0	0	0
100040880	0	0	0	0	0	0	0	0	0	0	0	0
100040882	8	2	6	7	8	8	11	12	16	10	11	16
100040885	0	0	0	0	0	0	0	0	0	0	0	0
100040894	0	0	0	0	0	0	0	0	0	0	0	0
100040897	0	0	0	0	0	0	0	0	0	0	0	0
100040899	0	0	0	0	0	0	0	0	0	0	0	0
100040911	0	0	0	0	0	0	0	0	0	0	0	0
100040923	0	0	0	0	0	0	0	0	0	0	0	0
100040926	0	0	0	0	0	0	0	0	0	0	0	0
100040928	0	0	0	0	0	0	0	0	0	0	0	0
100040929	9	8	8	7	10	14	9	9	11	8	10	6
100040937	0	0	0	0	0	0	0	0	0	0	0	0
100040944	10	7	10	5	7	11	4	12	8	6	8	8
100040961	36	30	27	14	29	22	22	28	24	29	34	39
100040963	0	0	0	0	0	0	0	0	0	0	0	0
100040972	20	19	11	2	30	1	16	17	6	24	17	21
100040974	0	0	0	0	0	0	0	0	0	0	0	0
100040981	0	0	0	0	0	0	0	0	0	0	0	0
100040991	0	0	0	0	0	0	0	0	0	0	0	0
100040997	0	0	0	0	0	0	0	0	0	0	0	0
100040999	4	4	2	2	0	5	4	3	5	2	1	1
100041003	0	0	0	0	0	0	0	0	0	0	0	0
100041012	0	0	0	0	0	0	0	0	0	0	0	0
100041014	0	0	0	0	0	0	0	0	0	0	0	0
100041019	0	0	0	0	0	0	0	0	0	0	0	0
100041032	0	0	0	0	0	0	0	0	0	0	0	0
100041033	0	0	0	0	0	0	0	0	0	0	0	0
100041054	0	0	0	0	0	0	0	0	0	0	0	0
100041057	0	0	0	0	0	0	0	0	0	0	0	0
100041062	0	0	0	0	0	0	0	0	0	0	0	0
100041076	0	0	0	0	0	0	0	0	0	0	0	0
100041077	0	0	0	0	0	0	0	0	0	0	0	0
100041080	0	0	0	0	0	0	0	0	0	0	0	0
100041085	5	4	8	4	7	8	5	7	12	5	3	10
100041089	0	0	1	0	3	0	1	1	3	2	0	0
100041096	0	0	0	0	0	0	0	0	0	0	0	0
100041098	189	143	162	139	318	206	188	366	253	221	301	144
100041102	0	0	0	0	0	0	0	0	0	0	0	0
100041106	26	32	31	34	29	25	22	17	18	15	21	40
100041107	0	0	0	0	1	0	0	0	0	0	0	0
100041108	0	0	0	0	0	0	0	0	1	0	0	0
100041115	0	0	0	0	0	0	0	0	0	0	0	0
100041117	0	0	0	0	0	0	0	0	0	0	0	0
100041119	0	0	0	0	0	0	0	0	0	0	0	0
100041120	10	3	10	4	9	12	8	1	14	8	9	3
100041121	1	0	1	0	0	0	0	0	2	2	3	1
100041139	0	0	0	0	0	0	0	0	0	0	0	0
100041141	0	0	0	0	0	0	0	0	0	0	0	0
100041142	0	0	0	0	0	0	0	0	0	0	0	0
100041146	3	1	1	0	4	6	6	5	1	8	1	4
100041151	0	3	2	3	0	0	1	0	1	1	0	4
100041168	0	0	0	0	0	0	0	0	0	0	0	0
100041177	0	0	0	0	0	0	0	0	0	0	0	0
100041179	0	0	0	0	0	0	0	0	0	0	0	0
100041184	0	0	0	0	0	0	0	0	0	0	0	0
100041187	0	0	0	0	0	0	0	0	0	0	0	0
100041194	862	720	724	835	1092	1159	1376	1026	1350	1088	893	1485
100041207	0	0	0	0	0	0	0	0	0	0	0	0
100041223	0	0	0	0	0	0	0	0	0	0	0	0
100041224	0	1	0	0	0	0	1	0	0	0	0	0
100041230	9	8	8	13	21	1	22	15	17	6	1	0
100041231	9	10	14	10	15	12	7	17	11	6	11	9
100041241	2	2	4	1	0	0	3	6	6	4	0	1
100041244	17	11	13	16	14	19	13	13	15	11	11	19
100041250	0	0	0	0	0	0	0	0	0	0	0	0
100041253	0	0	0	0	0	0	0	0	0	0	0	0
100041255	0	0	0	0	0	0	0	0	0	0	0	0
100041256	0	0	0	0	0	0	0	0	0	0	0	0
100041261	0	0	0	0	0	0	0	0	0	0	0	0
100041262	0	0	0	0	0	0	0	0	0	0	0	0
100041264	0	0	0	0	0	0	0	0	0	0	0	0
100041273	10	9	13	5	14	8	6	5	9	10	8	10
100041279	1	0	3	1	2	2	3	0	1	0	0	2
100041281	0	0	0	0	0	0	0	0	0	0	0	0
100041283	1	0	1	0	0	0	1	0	0	0	0	0
100041284	0	0	0	0	0	0	0	0	0	0	0	0
100041286	16	8	11	18	19	13	22	31	22	12	21	23
100041290	3	1	3	2	1	1	3	2	2	3	0	0
100041293	8	4	13	1	1	0	21	38	11	24	27	30
100041294	9	7	6	5	7	5	5	0	1	7	6	4
100041296	0	0	0	0	0	0	0	0	0	0	0	0
100041306	0	0	0	0	0	0	0	0	0	0	0	0
100041309	0	0	0	0	0	0	0	0	0	0	0	0
100041311	0	0	5	2	0	0	2	2	1	1	0	0
100041317	0	0	0	0	0	0	0	0	0	0	0	0
100041336	0	0	0	0	0	0	0	0	0	0	0	0
100041339	0	0	0	0	0	0	0	0	0	0	0	0
100041345	0	0	0	0	0	0	0	0	0	0	0	0
100041346	0	0	0	0	0	0	0	0	0	0	0	0
100041347	1	0	0	0	0	0	3	3	3	2	1	0
100041351	0	0	0	0	0	0	0	0	0	0	0	0
100041352	4	1	0	0	0	2	0	0	1	0	2	2
100041354	0	0	0	0	0	0	0	0	0	0	0	0
100041362	0	0	0	0	0	0	0	0	0	0	0	0
100041373	3	7	1	3	1	9	8	7	4	4	1	5
100041374	2	1	0	0	0	0	0	0	0	0	0	0
100041375	0	0	0	0	0	0	0	0	0	0	0	0
100041379	1	2	2	2	0	0	2	1	0	1	0	1
100041380	0	0	0	0	0	0	0	0	0	0	0	0
100041412	0	0	0	0	0	0	0	0	0	0	0	0
100041433	1	4	2	1	0	1	0	2	2	2	1	1
100041440	0	0	0	0	0	0	0	0	0	0	0	0
100041449	0	0	0	0	0	0	0	0	0	0	0	0
100041450	5	3	2	1	7	0	14	5	0	4	3	7
100041478	26	31	27	19	30	32	41	27	39	35	37	44
100041480	46	35	58	44	59	80	46	80	71	52	71	41
100041481	4	1	3	0	0	0	4	3	5	3	0	0
100041488	0	0	0	0	0	0	0	0	0	0	0	0
100041490	0	0	0	0	0	0	0	0	0	0	1	0
100041504	0	0	0	0	0	0	0	0	0	0	0	0
100041505	0	0	0	0	0	0	0	0	0	0	0	0
100041515	0	0	0	0	0	0	0	0	0	0	0	0
100041516	0	0	0	0	0	0	0	0	0	0	0	0
100041536	0	0	0	0	0	0	0	0	0	0	0	0
100041546	1	7	8	6	3	19	30	19	12	10	11	18
100041548	0	0	0	0	0	0	0	0	0	0	0	0
100041549	0	0	0	0	0	0	0	0	0	0	0	0
100041550	0	0	0	0	0	0	0	0	0	0	0	0
100041554	0	0	0	0	0	0	0	0	0	0	0	0
100041562	0	2	1	2	0	0	3	1	0	2	0	1
100041566	0	0	0	0	0	0	0	0	0	0	0	0
100041574	11	7	11	23	20	6	8	23	14	6	17	17
100041576	91	77	74	64	102	130	81	112	94	92	76	92
100041578	0	0	0	0	0	0	0	0	0	0	0	0
100041579	0	0	0	0	0	0	0	0	0	0	0	0
100041581	96	95	80	84	108	137	131	123	113	88	133	93
100041585	24	22	17	27	32	30	21	22	23	21	23	19
100041586	0	0	1	0	0	0	0	0	1	0	0	0
100041593	0	0	0	0	0	0	0	0	0	0	0	0
100041594	0	0	0	0	0	0	0	0	0	0	0	0
100041596	0	0	0	0	2	0	0	0	0	1	0	1
100041598	0	0	0	0	0	0	0	0	0	0	0	0
100041599	0	0	0	0	0	0	0	0	0	0	0	0
100041605	1	0	0	1	0	0	0	0	0	1	0	0
100041618	0	0	0	0	0	0	0	0	0	0	0	0
100041621	12	2	6	3	7	3	6	9	6	8	11	11
100041631	0	0	0	0	0	0	0	0	0	0	0	0
100041639	0	0	0	0	0	0	0	0	0	0	0	0
100041642	0	0	0	0	0	0	0	0	0	0	0	0
100041649	139	138	135	135	164	147	132	110	148	89	138	150
100041651	0	0	0	0	0	0	0	0	0	0	0	0
100041654	0	0	0	0	0	0	0	0	0	0	0	0
100041655	39	29	33	39	37	44	15	21	24	14	19	21
100041658	0	0	0	0	0	0	0	0	0	0	0	0
100041662	0	0	0	0	0	0	0	0	0	0	0	0
100041664	0	0	0	0	0	0	0	0	0	0	0	0
100041672	0	0	0	0	0	0	0	0	0	0	0	0
100041677	126	100	102	91	160	156	152	100	135	110	106	116
100041678	0	0	0	0	0	0	0	0	0	0	0	0
100041680	3	3	8	7	7	8	3	8	12	4	8	3
100041682	0	0	0	0	0	0	0	0	0	0	0	0
100041683	0	0	0	0	0	0	0	0	0	0	0	0
100041687	0	0	0	0	0	0	0	0	0	0	0	0
100041688	0	0	0	0	0	0	0	0	0	0	0	0
100041694	10	7	5	5	6	8	6	1	5	8	8	7
100041697	18	15	23	25	20	20	20	12	14	5	27	10
100041698	0	0	0	0	0	0	0	0	0	0	0	0
100041702	0	0	0	0	0	0	0	0	0	0	0	0
100041703	10	16	16	11	9	16	19	4	19	9	15	20
100041708	0	0	0	0	0	0	0	0	0	0	0	0
100041712	0	0	0	0	0	0	0	0	0	0	0	0
100041714	0	0	0	0	0	0	0	0	0	0	0	0
100041722	0	0	0	0	0	0	0	0	0	0	0	0
100041724	11	7	12	14	15	9	6	3	8	4	8	4
100041749	0	0	0	0	0	0	0	0	0	0	0	0
100041751	0	0	0	0	0	0	0	0	0	0	0	0
100041759	0	0	0	0	0	0	0	0	0	0	0	0
100041776	0	0	0	0	0	0	0	0	0	0	0	0
100041781	1	3	0	0	0	0	2	2	3	2	1	3
100041787	0	0	0	0	0	0	0	0	0	0	0	0
100041789	0	0	0	0	0	0	0	0	0	0	0	0
100041797	15	12	12	16	17	27	22	19	31	15	23	14
100041806	0	0	0	0	0	0	0	0	0	0	0	0
100041809	0	0	0	1	0	0	0	2	1	0	0	3
100041811	0	0	0	0	0	0	0	0	0	0	0	0
100041812	0	0	0	0	0	0	0	0	0	0	0	0
100041813	0	0	0	0	0	0	0	0	0	0	0	0
100041818	1	1	2	1	0	0	1	1	0	0	0	0
100041824	0	0	0	0	0	0	0	0	0	0	0	0
100041825	0	0	0	0	0	0	0	0	0	0	0	0
100041840	0	0	0	0	0	0	0	0	0	0	0	0
100041864	13	24	22	18	19	22	23	24	13	18	30	16
100041874	1	1	0	1	0	0	2	2	1	0	1	3
100041877	0	0	0	0	0	0	0	0	0	0	0	0
100041890	0	0	0	0	0	0	0	0	0	0	0	0
100041895	0	0	0	0	0	0	0	0	0	0	0	0
100041897	0	0	0	0	0	0	0	0	0	0	0	0
100041903	0	0	0	0	0	0	0	0	0	0	0	0
100041913	0	0	0	0	0	0	0	0	0	0	0	0
100041922	0	0	0	0	0	0	0	0	0	0	0	0
100041925	202	171	219	193	258	253	222	180	232	189	208	223
100041934	0	0	0	0	0	0	0	0	0	0	0	0
100041948	191	134	175	193	218	258	212	172	247	141	178	202
100041952	0	0	0	0	0	0	0	0	0	0	0	0
100041953	91	59	82	90	105	116	79	76	131	65	71	98
100041958	0	0	0	0	0	0	0	0	0	1	0	0
100041964	0	0	0	0	0	0	0	0	0	0	0	0
100041965	69	84	82	75	86	105	65	88	97	69	95	81
100041966	0	0	0	0	0	0	0	0	0	0	0	0
100041973	0	0	0	0	0	0	0	0	0	0	0	0
100041975	0	0	1	1	1	1	3	0	3	1	3	3
100041979	34	23	23	24	41	25	21	32	32	35	33	31
100041986	6	2	1	1	1	1	7	3	1	2	6	4
100041987	0	0	0	0	0	0	0	0	0	0	0	0
100041995	8	5	8	7	1	14	16	13	8	8	10	10
100042008	550	501	593	564	698	719	710	553	781	480	599	733
100042012	0	0	0	0	0	0	0	0	0	0	0	0
100042013	0	0	0	0	0	0	0	0	0	0	0	0
100042014	4	6	4	2	4	8	7	12	4	3	6	1
100042019	0	0	0	0	0	0	0	0	0	0	0	0
100042023	4	0	1	4	1	2	0	0	6	0	2	3
100042024	0	0	0	0	0	0	0	0	0	0	0	0
100042025	15	8	14	16	19	13	20	17	23	15	18	22
100042049	18	16	11	20	12	23	15	12	8	12	15	15
100042054	1	1	1	0	0	0	0	1	1	1	0	1
100042055	0	0	0	0	0	0	0	0	0	0	0	0
100042056	44	64	47	67	60	76	42	29	45	29	49	32
100042057	3	2	2	1	0	0	4	7	2	6	0	0
100042065	0	0	0	0	0	0	0	0	1	0	0	1
100042069	110	105	80	102	138	109	105	100	137	112	114	137
100042074	3	7	4	1	5	4	3	4	7	3	6	3
100042079	0	0	0	0	0	0	0	0	0	0	0	0
100042080	0	0	0	0	0	0	0	0	0	0	0	0
100042087	0	0	0	0	0	0	0	0	0	0	0	0
100042100	0	2	0	0	0	1	0	0	0	0	0	0
100042103	0	0	0	0	0	0	0	0	0	0	0	0
100042109	0	0	0	0	0	0	0	0	0	0	0	0
100042110	0	0	0	0	0	0	0	0	0	0	0	0
100042114	0	0	0	0	0	0	0	0	0	0	0	0
100042116	0	0	0	0	0	0	0	0	0	0	0	0
100042122	0	0	0	0	0	0	0	0	0	0	0	0
100042125	4	4	0	2	6	1	4	10	5	6	8	1
100042129	0	0	0	0	0	0	0	0	0	0	0	0
100042130	0	0	0	0	0	0	0	0	0	0	0	0
100042132	2	0	0	0	0	0	1	4	3	0	1	0
100042143	10	5	8	3	0	0	14	23	8	15	0	0
100042144	0	0	0	0	0	0	0	0	0	0	0	0
100042149	2	0	1	0	0	1	2	0	0	3	0	0
100042150	18	19	19	14	36	18	23	37	34	20	25	25
100042159	0	0	0	0	0	0	0	0	0	0	0	0
100042165	169	140	139	102	194	155	172	183	157	141	148	203
100042168	0	0	0	0	0	0	0	0	0	0	0	0
100042173	21	15	13	18	22	23	12	14	21	19	19	15
100042175	0	0	0	0	0	0	0	0	0	0	0	0
100042178	825	857	915	1077	1077	1222	606	357	783	515	645	541
100042182	0	0	0	0	0	0	0	0	0	0	0	0
100042194	10	4	9	6	7	8	11	21	19	10	17	17
100042195	0	0	0	0	0	0	0	0	0	0	0	0
100042198	7	9	8	1	7	11	10	15	14	14	18	8
100042201	0	0	0	0	0	0	0	0	0	0	0	0
100042217	0	0	0	0	0	0	0	0	0	0	0	0
100042235	0	1	1	0	0	0	0	1	0	0	0	0
100042254	0	0	0	0	0	0	0	0	0	0	0	0
100042268	0	0	0	0	0	0	0	0	0	0	0	0
100042275	0	0	0	0	0	0	0	0	0	0	0	0
100042277	347	350	301	345	192	207	268	107	141	180	407	386
100042279	0	0	0	0	0	0	0	0	0	0	0	0
100042295	63	21	75	23	39	55	21	18	18	14	10	39
100042304	0	0	0	0	0	0	0	0	0	0	0	0
100042311	1	1	0	0	0	0	3	0	0	1	2	2
100042314	39	40	44	43	45	49	22	17	27	18	19	34
100042318	0	0	0	0	0	0	0	0	0	0	0	0
100042321	0	0	0	0	0	0	0	0	0	0	0	0
100042332	100	83	81	66	101	112	81	82	84	60	86	74
100042335	16	27	30	36	34	37	31	26	40	28	24	41
100042337	0	0	0	0	0	0	0	0	0	0	0	0
100042342	0	0	0	0	0	0	0	0	0	0	0	0
100042355	105	109	96	77	135	103	104	88	126	86	118	106
100042357	0	0	0	0	0	0	0	0	0	0	0	0
100042372	0	0	0	0	0	0	0	0	0	0	0	0
100042391	0	0	0	0	0	0	0	0	0	0	0	0
100042395	0	0	0	0	0	0	0	0	0	0	0	0
100042401	0	1	0	0	0	0	0	0	0	0	0	0
100042410	0	0	0	0	0	0	0	0	0	0	0	0
100042411	1	0	0	0	0	0	0	0	0	0	0	0
100042415	2	3	1	0	0	0	1	3	2	1	4	0
100042417	0	0	0	0	0	0	0	0	0	0	0	0
100042419	0	0	0	0	0	0	0	0	0	0	0	0
100042424	25	20	34	36	43	45	46	39	32	28	42	24
100042428	0	0	0	0	0	0	0	0	0	0	0	0
100042435	0	0	0	0	0	0	0	0	0	0	0	0
100042437	0	0	0	0	0	0	0	0	0	0	0	0
100042440	0	0	0	0	0	0	0	0	0	0	0	0
100042443	0	0	0	0	0	0	0	0	0	0	0	0
100042444	0	0	0	0	0	0	0	0	0	0	0	0
100042450	10	1	5	0	0	0	11	14	10	11	1	19
100042453	0	0	0	0	0	0	0	0	0	0	0	0
100042464	186	263	108	120	153	167	231	168	160	188	256	260
100042470	0	0	0	0	0	0	0	0	0	0	0	0
100042475	0	0	0	0	0	0	0	0	0	0	0	0
100042479	0	0	0	0	0	0	0	0	0	0	0	0
100042480	465	430	311	403	509	515	459	424	456	346	386	517
100042493	0	0	0	0	0	0	0	0	0	0	0	0
100042494	0	0	0	0	0	0	0	0	0	0	0	0
100042498	218	285	283	303	228	244	274	136	233	214	332	331
100042499	0	0	1	0	0	0	0	0	1	0	0	0
100042503	21	27	38	29	42	25	22	21	16	14	19	25
100042509	0	0	0	0	0	0	0	0	0	0	0	0
100042512	0	0	0	0	0	0	0	0	0	0	0	0
100042513	0	0	0	0	0	0	0	0	0	0	0	0
100042514	0	0	0	0	0	0	0	0	1	0	0	0
100042519	0	1	0	1	0	1	1	0	0	2	0	0
100042524	0	0	0	0	0	0	0	0	0	0	0	0
100042533	6	3	3	0	4	0	2	6	5	1	1	6
100042537	0	0	0	0	0	0	0	0	0	0	0	0
100042539	0	0	0	0	0	0	0	1	0	0	0	1
100042547	36	45	36	31	31	37	28	30	21	41	36	54
100042548	1	0	1	0	0	0	3	5	2	3	5	0
100042550	0	0	0	0	0	0	0	0	0	0	0	0
100042554	6	6	2	6	1	1	7	9	2	4	1	7
100042555	0	0	0	0	0	0	0	0	0	0	0	1
100042560	0	0	0	0	0	0	0	0	0	0	0	0
100042561	66	53	60	56	67	70	55	46	58	42	62	56
100042563	0	0	0	0	0	0	0	0	0	0	0	0
100042565	0	0	0	0	0	0	0	0	0	0	0	0
100042568	0	0	0	0	0	0	0	0	0	0	0	0
100042574	0	0	0	0	0	0	0	0	0	0	0	0
100042578	0	0	0	0	0	0	0	0	0	0	0	0
100042579	0	0	0	0	0	0	0	0	0	0	0	0
100042584	19	18	16	10	0	0	20	19	25	21	0	0
100042585	0	0	0	0	0	0	0	0	0	0	0	0
100042588	1	1	2	0	0	0	4	5	0	3	0	0
100042591	0	0	0	0	0	0	0	0	0	0	0	0
100042593	0	0	0	0	0	0	0	0	0	0	0	0
100042594	0	0	0	0	0	0	0	0	0	0	0	0
100042605	1	1	0	1	0	1	1	0	0	1	1	1
100042607	0	0	0	0	0	0	0	0	0	0	0	0
100042614	0	0	0	0	0	0	0	0	0	0	0	0
100042619	0	0	0	0	0	0	0	0	0	0	0	0
100042625	387	251	425	413	427	465	245	225	287	213	230	321
100042634	2	0	2	1	3	0	0	0	2	0	1	0
100042636	0	0	0	0	0	0	0	0	0	0	1	0
100042648	13	7	7	1	9	0	16	26	11	27	18	32
100042649	0	0	0	0	0	0	0	0	0	0	0	0
100042653	0	0	0	0	0	0	0	0	0	0	0	0
100042659	0	0	0	0	0	0	0	0	0	1	0	0
100042663	0	0	0	0	0	0	0	0	0	0	0	0
100042669	0	0	0	0	0	0	0	0	0	0	0	0
100042679	15	19	11	11	11	26	21	22	7	13	20	13
100042682	0	0	0	0	0	0	0	0	0	0	0	0
100042688	0	0	0	0	0	0	0	0	0	0	0	0
100042689	0	0	0	0	0	0	0	0	0	0	0	0
100042690	0	0	0	0	0	0	0	0	0	0	0	0
100042706	0	0	1	0	1	0	0	0	0	0	0	0
100042709	0	0	0	0	0	0	0	0	0	0	0	0
100042715	0	1	0	0	0	0	2	1	0	3	0	0
100042727	0	0	0	0	0	0	1	0	0	0	0	1
100042740	7	1	14	0	18	7	7	7	10	11	7	5
100042757	21	22	29	29	33	29	22	17	27	12	19	24
100042761	0	0	0	0	0	0	0	0	0	0	0	0
100042773	166	141	185	176	198	213	167	124	209	139	184	166
100042776	0	0	0	0	0	0	0	0	0	0	0	0
100042781	0	0	0	0	0	0	0	0	0	0	0	0
100042782	0	0	0	0	0	0	0	0	0	0	0	0
100042784	51	46	47	48	52	58	44	43	39	48	56	46
100042786	0	0	0	0	0	0	0	0	0	0	0	0
100042802	0	0	0	0	0	0	1	0	0	0	0	0
100042807	24	26	32	23	31	42	40	23	36	27	32	31
100042810	0	0	0	0	0	0	0	0	0	0	0	0
100042814	0	0	0	1	0	2	0	0	1	1	0	0
100042840	0	0	0	0	0	0	0	0	0	0	0	0
100042848	0	0	0	0	0	0	0	0	0	0	0	0
100042849	0	0	0	0	0	0	0	0	0	0	0	0
100042855	0	0	0	0	0	0	0	0	0	0	0	0
100042856	9	2	7	23	10	1	29	10	4	25	21	34
100042874	0	0	0	0	0	0	0	0	0	0	0	0
100042875	24	12	27	14	24	24	25	28	35	19	34	22
100042880	181	182	194	195	231	215	209	172	201	151	205	216
100042881	0	0	0	0	0	0	0	0	0	0	0	0
100042889	15	14	13	33	25	12	17	13	20	15	23	22
100042891	0	0	0	0	0	0	0	0	0	0	0	0
100042894	0	0	0	0	0	0	0	0	0	0	0	0
100042918	6	4	6	0	7	3	3	3	3	1	2	2
100042921	0	0	0	0	0	0	0	0	0	0	0	0
100042922	0	0	0	0	0	0	0	0	0	0	0	0
100042926	1	0	0	0	0	0	0	0	1	0	1	0
100042927	0	0	0	0	0	0	0	0	0	0	0	0
100042929	0	0	0	0	0	0	0	0	0	0	0	0
100042931	0	0	0	0	0	0	0	0	0	0	0	0
100042939	0	0	0	0	0	0	0	0	0	0	0	0
100042940	9	25	7	3	5	9	26	2	7	5	30	6
100042943	0	0	0	0	0	0	0	0	0	0	0	0
100042944	0	0	0	0	0	0	0	0	0	0	0	0
100042946	0	0	0	0	0	0	0	0	0	0	0	0
100042947	0	0	0	0	0	0	0	0	0	1	0	0
100042948	28	36	35	28	41	33	27	41	31	26	37	35
100042958	3	4	3	3	3	2	0	1	1	0	1	3
100042959	43	53	66	68	80	54	56	43	64	45	59	63
100042964	0	0	0	0	0	0	0	0	0	0	0	0
100042966	0	0	0	0	0	0	0	0	0	0	0	0
100042968	0	0	0	0	0	0	0	0	0	0	0	0
100042971	0	0	0	0	0	0	0	0	0	0	0	0
100042976	0	0	0	0	0	0	0	0	0	0	0	0
100042996	0	0	0	0	0	0	0	0	0	0	0	0
100043002	5	9	10	18	17	12	8	9	16	5	5	13
100043013	0	0	0	0	0	0	0	0	0	0	0	0
100043016	0	0	0	0	0	0	0	0	0	0	0	0
100043019	0	0	0	0	0	0	0	0	0	0	0	0
100043025	0	0	0	0	0	0	0	0	0	0	0	0
100043027	2	1	1	4	0	1	0	4	2	3	1	1
100043029	0	0	0	0	0	0	0	0	0	0	0	0
100043033	0	0	0	0	0	0	0	0	0	0	0	0
100043034	1	0	0	0	0	0	0	0	0	0	0	0
100043037	0	0	0	0	0	0	0	0	0	0	0	0
100043039	0	2	1	1	1	3	2	1	1	3	0	0
100043040	60	34	49	34	83	69	43	76	60	54	47	41
100043043	0	0	0	0	0	0	0	0	0	0	0	0
100043051	0	0	0	0	0	0	0	0	0	0	0	0
100043057	0	0	0	0	0	0	0	0	0	0	0	0
100043058	0	0	0	0	0	0	0	0	0	0	0	0
100043059	8	4	11	11	11	5	6	3	9	8	11	8
100043061	0	0	0	0	0	0	0	0	0	0	0	0
100043067	0	0	0	0	0	0	0	0	0	0	0	0
100043072	5	3	1	0	0	1	5	5	3	3	1	0
100043074	7	11	7	5	7	14	14	10	5	9	7	11
100043079	0	0	0	0	0	0	0	0	0	0	0	0
100043083	0	0	0	0	0	0	0	0	0	0	0	0
100043088	0	0	0	0	0	0	0	0	0	0	0	0
100043092	0	0	0	0	0	0	0	0	0	0	0	0
100043101	0	0	0	0	0	0	0	0	0	0	0	0
100043102	84	88	71	88	109	98	98	77	104	65	85	103
100043103	0	0	0	0	0	0	0	0	0	0	0	0
100043108	0	0	0	0	1	0	0	0	0	0	0	0
100043120	0	0	0	0	0	0	0	0	0	0	0	0
100043121	4	2	1	4	3	5	3	6	2	1	4	5
100043123	1	0	1	1	0	1	0	0	0	0	0	0
100043125	0	0	0	0	0	0	0	0	2	0	0	0
100043126	1	0	1	1	0	1	0	1	5	0	5	0
100043132	0	0	0	0	0	0	0	0	0	0	0	0
100043133	117	122	130	107	138	154	128	115	134	115	142	130
100043147	4	4	8	4	7	8	11	7	9	7	7	7
100043150	0	0	0	0	0	0	0	0	0	2	0	0
100043158	0	0	0	0	0	0	0	0	0	0	0	0
100043160	14	22	25	21	25	26	26	13	21	12	23	14
100043169	0	0	0	0	0	0	0	0	0	0	0	0
100043172	40	39	49	38	59	54	49	22	43	36	40	35
100043176	0	1	0	1	0	0	0	0	1	1	0	0
100043177	0	0	0	0	0	0	0	0	0	0	0	0
100043184	6	1	9	7	6	7	12	6	9	1	11	10
100043188	0	0	0	0	0	0	0	0	0	0	0	0
100043189	39	33	54	37	55	52	50	50	53	40	60	43
100043194	0	0	0	0	0	0	0	0	0	0	0	0
100043197	0	0	0	0	0	0	0	0	0	0	0	0
100043200	0	0	0	0	0	0	0	0	0	0	0	0
100043202	0	0	0	0	0	0	0	0	0	0	0	0
100043204	0	0	0	0	0	0	0	0	0	0	0	0
100043205	1	0	2	0	0	0	0	0	1	1	1	0
100043207	0	0	0	0	0	0	0	0	0	0	0	0
100043213	12	8	9	2	1	1	12	14	15	15	11	16
100043214	0	0	0	0	0	0	0	0	0	0	0	0
100043216	0	0	0	0	0	0	0	0	0	0	0	0
100043217	0	0	1	1	0	0	0	0	0	1	1	0
100043218	0	0	0	0	0	0	0	0	0	0	0	0
100043224	0	0	0	0	0	0	0	0	0	0	0	0
100043227	0	0	0	0	0	0	0	0	0	0	0	0
100043229	6	5	1	2	4	3	4	2	4	2	5	7
100043231	0	0	0	0	0	0	0	0	0	0	0	0
100043232	0	0	0	0	0	0	0	0	0	0	0	2
100043235	0	0	0	0	0	0	0	0	0	0	0	0
100043239	0	0	0	0	0	0	0	0	0	0	0	0
100043240	0	1	2	0	0	0	3	0	0	1	0	1
100043247	0	0	0	0	0	0	0	0	0	0	0	0
100043254	0	0	1	0	0	0	0	0	0	1	1	0
100043257	61	58	55	58	68	68	91	96	84	43	98	83
100043261	1	0	1	0	0	0	0	0	1	2	0	0
100043270	0	0	0	0	0	0	0	0	0	0	0	0
100043272	302	303	305	305	410	355	331	440	431	323	466	362
100043274	0	0	0	0	0	0	0	0	0	0	0	0
100043282	0	0	0	0	0	0	0	0	0	0	0	0
100043292	0	0	0	0	0	0	0	1	0	0	0	0
100043296	4	2	5	7	11	4	5	10	12	5	6	9
100043300	0	0	0	0	0	0	0	0	0	0	0	0
100043305	4	0	0	1	3	0	3	4	0	3	1	1
100043308	0	0	0	0	0	0	2	2	1	0	4	0
100043314	1	0	3	3	3	1	11	7	4	3	4	9
100043315	0	1	0	0	0	0	0	0	0	0	0	0
100043322	0	0	0	0	0	0	1	0	0	1	0	1
100043324	138	125	128	138	179	132	119	89	157	101	128	142
100043326	0	0	0	0	0	0	0	0	0	0	0	0
100043332	1	1	0	2	1	1	5	2	0	1	3	3
100043335	7	9	6	7	5	7	12	0	5	4	13	4
100043338	3	1	5	0	5	1	3	3	3	6	4	3
100043348	3	1	3	0	3	2	1	3	0	4	3	3
100043355	0	0	0	0	0	0	0	0	0	0	0	0
100043364	64	52	55	49	70	74	58	55	56	52	56	56
100043376	0	0	0	0	0	0	0	0	0	0	0	0
100043381	0	0	1	0	5	0	0	1	0	5	0	1
100043387	78	86	59	47	67	76	61	63	86	47	67	96
100043388	0	0	0	0	0	0	0	0	0	0	0	0
100043404	0	0	0	0	1	0	0	0	0	0	0	0
100043407	9	3	7	3	9	9	7	12	7	9	4	10
100043416	0	0	0	0	0	0	1	0	0	0	0	0
100043424	27	19	13	20	25	24	33	26	33	22	25	36
100043450	1	2	2	1	0	1	0	0	1	2	0	0
100043456	0	0	0	0	0	0	0	0	0	0	0	0
100043461	0	0	1	0	0	0	0	1	0	0	0	1
100043462	44	19	39	40	56	18	39	9	22	19	37	25
100043467	0	0	0	0	0	0	0	0	0	0	0	0
100043468	233	166	187	185	250	227	204	243	239	188	237	243
100043474	1	0	0	0	0	0	0	1	0	0	0	2
100043489	137	99	141	102	150	129	140	168	128	145	165	176
100043497	0	4	0	1	0	1	1	0	0	3	0	4
100043507	3	4	1	1	3	3	4	3	3	1	5	1
100043508	309	258	304	342	431	397	270	335	369	298	324	308
100043513	1	0	1	1	0	0	0	2	1	2	0	1
100043523	0	0	0	0	0	0	0	0	0	0	0	0
100043534	0	0	2	0	1	0	0	0	0	0	0	0
100043536	0	0	0	0	0	0	0	0	0	0	0	0
100043541	2	3	2	3	0	4	3	1	1	7	1	4
100043550	0	0	0	0	0	0	0	0	0	0	0	0
100043566	0	0	0	0	0	0	0	0	0	0	0	0
100043569	0	0	0	0	0	0	0	0	0	0	0	0
100043571	73	76	69	69	78	96	127	75	117	80	108	113
100043580	6	5	6	0	3	6	2	3	11	7	12	3
100043582	0	0	0	0	0	0	0	0	0	0	0	0
100043595	0	0	0	0	0	0	0	0	0	0	0	0
100043596	0	0	0	0	0	0	0	0	0	0	0	0
100043597	2497	2185	2380	2275	2803	3095	2705	2635	2856	2281	2819	2848
100043600	12	18	19	7	20	9	12	9	11	16	18	13
100043604	0	0	0	0	0	0	0	0	0	0	0	0
100043609	4	7	1	2	4	4	9	2	1	2	0	8
100043614	0	0	0	0	0	0	0	0	0	0	0	0
100043617	0	0	0	0	0	0	0	0	0	0	0	0
100043625	0	0	0	0	0	0	0	0	0	0	0	0
100043627	0	0	0	0	0	0	0	0	0	0	0	0
100043636	51	40	47	46	63	77	86	50	88	46	45	79
100043638	0	0	0	0	0	0	0	0	0	0	0	0
100043644	0	0	0	0	1	0	0	0	0	1	0	0
100043645	0	0	0	0	0	0	0	0	0	0	0	0
100043665	0	0	0	0	0	0	0	0	0	0	0	0
100043667	0	0	0	0	0	0	0	0	0	0	0	0
100043670	9	4	7	5	7	9	9	9	4	7	8	8
100043674	8	6	5	7	20	9	12	16	18	20	20	6
100043676	2	4	2	4	0	0	9	7	4	4	0	10
100043682	2	7	6	5	7	4	6	9	10	7	9	9
100043684	0	0	0	0	0	0	0	0	0	0	0	0
100043686	0	0	0	0	0	0	0	0	0	0	0	0
100043688	0	0	0	0	0	0	0	0	0	0	0	0
100043695	4	4	3	2	8	4	5	3	3	3	3	1
100043706	1	0	0	0	0	0	0	0	1	0	0	0
100043718	35	40	41	39	50	41	37	29	42	27	39	40
100043726	0	3	0	0	0	0	0	1	0	0	0	0
100043755	16	20	24	14	25	23	23	12	26	20	16	28
100043757	4	6	3	3	6	4	22	12	10	5	6	18
100043761	65	54	47	45	53	67	55	49	49	46	55	65
100043764	1	4	0	1	3	0	1	0	0	0	1	1
100043766	15	12	8	12	12	18	9	10	8	16	12	8
100043771	15	12	13	21	22	25	21	21	21	10	16	15
100043772	49	37	40	32	79	74	54	74	72	55	44	40
100043801	0	0	0	0	0	0	0	0	0	0	0	0
100043805	1	5	1	4	4	3	3	1	5	4	3	7
100043809	0	0	0	0	0	0	0	0	0	0	0	0
100043811	0	0	0	0	0	0	0	0	0	0	0	0
100043813	23	39	30	31	32	48	33	18	34	28	27	31
100043814	0	0	0	0	0	0	0	0	0	0	0	0
100043823	70	57	90	89	71	85	111	89	63	56	101	105
100043836	0	0	0	0	0	0	0	0	0	0	0	0
100043842	0	0	0	0	0	0	0	0	0	0	0	0
100043856	0	0	0	0	0	0	0	0	0	0	0	0
100043860	0	0	0	0	0	0	0	0	0	0	0	0
100043861	0	0	0	0	0	0	0	0	0	0	0	0
100043868	2	0	0	3	0	0	1	1	0	1	0	0
100043871	0	0	0	0	0	0	0	0	0	0	0	0
100043872	25	27	23	27	22	37	32	24	17	15	29	23
100043876	12	5	9	4	12	13	10	12	11	9	9	9
100043882	8	4	14	7	7	12	10	6	8	4	8	8
100043885	0	0	0	0	0	0	0	1	1	0	0	0
100043899	1	0	2	0	0	0	3	6	3	5	0	0
100043902	1821	1754	1711	1804	1651	1569	1421	1151	1492	1202	2023	1927
100043904	0	0	0	0	0	0	0	0	0	0	0	0
100043910	5	3	3	3	5	4	3	1	7	5	3	7
100043911	115	88	93	84	116	93	98	112	79	100	127	115
100043914	0	1	0	0	0	0	0	0	1	3	3	1
100043915	0	4	1	3	1	3	0	0	0	0	0	1
100043918	0	0	0	0	0	0	0	0	0	0	0	0
100043920	0	0	0	0	0	0	0	0	0	1	0	0
100043921	0	0	0	0	0	0	0	0	0	0	0	0
100043946	0	0	0	0	0	0	0	0	0	0	0	0
100044193	45	33	37	29	31	47	27	27	41	28	34	46
100044509	72	55	68	37	66	67	87	91	74	56	102	76
100044526	0	0	1	0	0	0	1	0	0	1	0	0
100045066	0	2	0	1	3	1	0	3	0	1	0	0
100045125	0	0	0	0	0	0	0	0	0	0	0	0
100045469	16	2	11	1	1	0	18	39	18	21	34	25
100045653	18	12	14	13	23	19	20	31	27	23	16	32
100045778	4	3	5	4	5	4	4	8	3	5	5	5
100045792	2	0	1	3	3	3	5	5	2	0	0	3
100046034	1	3	0	1	0	3	0	2	1	0	3	0
100046078	0	0	0	0	0	0	0	0	0	0	0	0
100046095	2	2	1	4	1	3	0	1	0	4	4	0
100046579	1	0	1	1	2	3	0	4	1	0	1	3
100046763	3	3	3	0	0	0	5	7	5	5	0	1
100046950	89	57	78	85	52	111	28	27	37	27	30	56
100047133	3	1	3	0	1	1	5	4	1	4	4	0
100047183	299	203	221	294	357	451	404	335	453	350	254	429
100047282	4	8	10	5	14	10	11	10	14	6	8	7
100047482	92	32	68	29	134	39	97	168	113	101	143	84
100047671	0	0	0	0	0	1	0	0	0	0	0	0
100048471	0	0	0	0	0	0	0	0	0	0	0	0
100048534	27	30	23	26	31	34	29	22	25	20	25	27
100048644	0	0	0	0	0	0	0	0	0	1	0	0
100048658	17	6	9	5	7	13	16	16	8	15	13	21
100048701	100	27	63	13	135	27	84	220	131	116	199	68
100048884	0	0	0	0	0	0	1	0	0	1	0	0
100048895	30	21	30	26	28	31	26	53	41	29	46	40
100048926	9	3	2	9	4	5	3	4	2	6	1	10
100049161	7	9	4	3	9	7	1	9	6	3	4	3
100049164	10	10	4	10	13	5	11	14	4	11	14	12
100049545	0	0	0	0	0	0	0	0	0	0	0	0
100049546	0	0	0	0	0	0	0	0	0	0	0	0
100049547	0	0	0	0	0	0	1	1	0	2	0	0
100049548	0	0	0	0	0	0	0	0	0	0	0	0
100049549	0	0	0	0	0	0	1	0	0	0	0	0
100049710	0	0	0	0	0	0	0	0	0	0	0	0
100049711	0	0	0	0	0	0	0	0	0	0	0	0
100049712	0	0	0	0	0	0	0	0	0	0	0	0
100049713	0	0	0	0	0	0	0	0	0	0	0	0
100049714	0	0	0	0	0	0	0	0	0	0	0	0
100049715	0	0	0	0	0	0	0	0	0	0	0	0
100061	7	6	3	3	0	9	7	10	3	6	1	1
100066	0	0	0	0	0	1	0	0	0	0	0	0
100072	408	201	317	149	476	223	483	851	574	536	807	489
100073351	30	45	39	34	49	40	47	44	53	44	55	51
100087	106	84	97	84	130	112	74	92	86	93	96	82
100088	54	44	51	54	84	79	73	83	71	56	49	73
100090	108	80	80	90	120	120	98	102	94	66	88	90
100093700	12	12	9	5	0	0	12	11	11	10	0	0
100101484	6	7	7	5	4	11	47	25	19	9	19	33
100101486	0	0	0	0	0	0	0	0	0	0	0	0
100101491	0	0	0	0	0	0	0	0	0	0	0	0
100101806	163	153	130	152	193	173	157	197	246	145	232	179
100101807	1	0	1	1	1	2	0	0	4	0	4	1
100101919	19	17	27	16	19	30	35	53	47	43	50	44
100101940	0	0	0	0	0	0	0	0	0	0	2	0
100101942	0	0	0	0	0	0	0	0	0	0	0	0
100102	12	8	5	4	6	12	18	20	13	10	21	10
100113364	1	0	1	2	3	0	0	0	1	1	1	0
100113398	8	7	3	4	7	9	11	7	9	4	1	10
100113412	0	3	3	0	1	4	4	2	4	4	4	0
100113413	0	0	0	0	0	0	0	0	0	0	0	0
100113414	0	0	3	1	2	1	1	0	3	0	1	0
100114901	5	7	7	4	9	7	4	5	12	8	7	6
100114902	0	0	0	0	0	0	0	0	0	0	0	0
100114904	0	1	0	0	0	0	0	0	0	0	0	0
100115376	0	0	0	0	0	0	1	0	0	0	0	0
100118398	0	0	0	0	0	0	0	0	0	0	0	0
100121	1455	1141	1383	1186	1725	1568	1493	2248	1924	1445	2294	1531
100123473	3	4	0	1	10	1	9	3	7	13	7	4
100124293	0	0	0	0	0	0	0	0	0	0	0	0
100124294	0	0	0	0	0	0	0	0	0	0	0	0
100124295	0	0	0	0	1	0	0	0	0	0	0	0
100124296	0	1	0	0	0	0	0	0	0	0	0	0
100124335	3	0	0	0	0	0	0	0	0	0	0	0
100124336	0	0	0	0	0	0	0	0	0	0	0	0
100124338	0	0	0	0	0	0	0	0	0	0	0	0
100124339	0	0	0	0	0	0	0	0	0	0	0	0
100124340	0	0	0	0	0	0	0	0	0	0	0	0
100124341	0	0	0	0	0	0	0	0	0	0	0	0
100124342	1	0	0	0	0	0	0	0	0	0	0	0
100124343	0	0	0	0	0	0	0	0	0	0	0	0
100124344	0	0	0	0	0	0	0	1	0	0	0	0
100124345	0	0	0	0	0	0	0	0	0	0	0	0
100124346	0	0	0	0	0	0	2	0	0	0	0	0
100124347	0	0	0	0	1	1	0	0	0	0	0	0
100124348	0	0	0	0	0	0	0	0	1	0	0	0
100124349	0	0	0	0	0	0	0	0	0	0	0	0
100124351	0	0	0	0	0	0	0	0	0	0	0	0
100124352	0	0	0	0	0	0	0	0	0	0	0	0
100124354	0	0	0	0	0	0	1	2	0	0	0	0
100124355	0	0	0	0	0	0	0	0	0	0	0	0
100124356	0	0	0	0	0	0	0	1	1	0	0	0
100124357	0	0	0	0	0	0	0	1	1	0	0	0
100124358	2	0	0	0	0	0	0	0	0	0	0	0
100124359	0	0	0	0	0	0	0	0	0	0	0	0
100124360	0	0	0	0	0	0	1	0	0	0	0	0
100124361	0	0	0	0	0	0	0	0	0	0	0	0
100124362	0	0	0	0	0	0	0	0	0	0	0	0
100124363	0	0	0	0	0	0	0	1	0	0	0	0
100124364	0	0	0	0	0	0	1	0	0	0	0	0
100124365	0	0	0	0	0	0	1	1	0	0	0	0
100124366	0	0	0	0	0	0	2	0	0	1	0	0
100124367	0	0	0	0	0	0	0	0	0	0	0	0
100124368	0	0	0	0	0	0	2	0	0	0	0	0
100124369	0	0	0	0	0	0	1	0	0	0	0	0
100124370	0	0	0	0	0	0	1	0	0	0	0	0
100124371	0	0	0	0	0	0	2	1	0	0	0	0
100124372	0	0	0	0	0	0	1	1	0	0	0	0
100124387	0	0	0	0	0	0	0	2	0	0	0	0
100124388	0	0	0	0	0	0	0	1	0	0	0	0
100124390	0	0	0	1	0	0	0	0	0	1	0	0
100124391	0	0	0	0	0	0	0	0	0	0	0	0
100124392	0	0	0	0	0	0	0	0	0	0	1	0
100124393	0	0	0	0	0	0	2	0	0	0	0	0
100124396	0	0	0	1	0	0	0	0	0	0	0	0
100124397	0	0	0	0	0	0	0	0	0	1	0	0
100124398	0	0	0	0	0	0	0	0	0	0	0	0
100124399	0	0	1	0	0	0	1	0	0	0	0	0
100124431	0	0	0	2	0	0	0	0	0	0	0	0
100124432	0	0	0	0	0	0	0	0	0	0	0	0
100124433	0	0	0	0	0	0	0	0	0	0	0	0
100124437	0	0	0	0	0	0	0	0	0	0	0	0
100124438	7	1	3	0	1	0	6	4	5	2	4	7
100124439	2	2	3	1	0	0	2	10	3	12	0	0
100124440	0	0	0	0	0	0	0	0	0	0	0	0
100124441	0	0	0	0	0	0	0	0	0	0	0	0
100124442	0	0	0	0	0	0	0	0	0	0	0	0
100124447	0	0	0	0	0	0	0	0	0	0	0	0
100124449	0	0	0	0	0	0	0	0	0	0	0	0
100124450	0	0	0	0	0	0	1	0	1	0	0	0
100124451	0	0	1	0	0	0	0	0	0	1	0	1
100124452	0	0	0	0	0	0	0	0	0	0	0	0
100124453	1	1	0	0	0	0	1	1	2	0	0	0
100124456	1	1	1	0	0	0	0	1	2	3	0	0
100124457	0	0	0	0	0	0	0	0	1	2	0	0
100124458	0	0	1	0	0	0	0	1	0	0	0	0
100124459	1	0	0	0	0	0	0	0	0	0	0	0
100124460	0	0	0	0	0	0	0	0	0	0	0	0
100124461	1	0	1	0	0	0	0	0	0	0	0	0
100124462	0	0	0	0	0	0	0	0	0	0	0	0
100124463	0	0	0	0	0	0	0	0	0	0	0	0
100124464	0	0	0	0	0	0	0	0	0	0	0	0
100124466	0	3	1	0	0	0	2	0	2	1	0	0
100124467	72	69	60	72	59	74	68	35	59	50	61	86
100124468	0	0	0	0	0	0	0	0	0	0	0	0
100124469	0	0	0	0	0	0	0	0	0	0	0	0
100124470	0	0	0	0	0	0	0	0	0	0	0	0
100124471	0	0	0	0	0	0	0	0	0	0	0	0
100124473	0	0	0	0	0	0	0	0	0	0	0	0
100124474	0	1	0	0	0	0	0	0	0	0	0	0
100124476	0	0	0	0	0	0	0	0	0	0	0	0
100124478	0	0	0	0	0	0	0	0	0	0	0	0
100124479	0	0	0	0	0	0	0	0	0	0	0	0
100124480	0	0	0	0	0	0	0	0	0	0	0	0
100124481	0	0	0	0	0	0	0	0	1	0	0	0
100124484	0	1	1	0	0	0	1	1	1	3	0	0
100124487	0	0	0	0	0	0	0	0	0	0	0	0
100124488	0	0	0	0	0	0	3	0	0	1	0	0
100124489	3	0	0	0	0	0	0	2	1	0	0	0
100124491	2	2	2	0	0	0	2	2	1	2	0	1
100124492	0	0	0	0	0	0	0	0	0	0	0	0
100124493	0	0	0	0	0	0	0	0	0	0	0	0
100124494	3	6	3	1	0	0	2	8	4	4	0	0
100124495	0	0	0	0	0	0	0	0	0	0	0	0
100124496	0	0	0	0	0	0	0	0	0	0	0	0
100124624	0	0	0	0	0	0	0	0	0	0	0	0
100124625	0	0	0	0	0	0	0	0	0	0	0	0
100124626	0	0	0	0	0	0	0	0	0	0	0	0
100124627	0	0	0	0	0	0	0	0	0	0	0	0
100124642	0	0	0	0	0	0	0	0	0	0	0	0
100124643	0	0	0	0	0	0	0	0	0	0	0	0
100124649	0	0	0	0	0	0	0	0	0	0	0	0
100124659	0	0	0	0	0	0	1	0	0	0	0	1
100124660	0	1	0	0	0	0	3	0	0	0	0	0
100124661	0	0	0	0	0	0	1	0	0	0	2	0
100124671	0	0	0	0	0	0	0	0	0	0	0	0
100124672	0	0	0	0	3	0	0	0	0	0	1	0
100124673	0	0	0	0	0	0	1	0	0	0	2	1
100124674	0	0	0	0	0	0	5	0	1	0	3	2
100124675	0	0	1	0	0	2	3	0	1	1	1	1
100124677	0	0	0	0	0	0	1	0	1	1	1	0
100124678	0	0	0	1	0	0	2	0	0	0	0	0
100124679	0	1	0	0	0	0	2	0	1	1	0	0
100124680	0	0	0	0	0	0	8	3	0	0	0	8
100124681	0	0	0	0	0	0	0	3	0	0	1	1
100124682	0	0	0	0	0	0	0	0	0	0	0	0
100124684	0	0	0	0	0	0	3	0	0	0	0	2
100124685	0	0	0	0	0	0	1	0	0	0	0	0
100124686	0	0	0	0	0	0	1	0	0	0	0	0
100124688	0	0	0	0	0	0	0	0	0	0	0	0
100124689	0	0	0	0	0	0	0	0	0	0	0	0
100124699	0	0	0	0	0	0	0	0	0	0	0	0
100125246	0	0	0	1	0	0	0	0	0	0	0	2
100125247	0	0	0	0	0	0	1	0	0	0	1	0
100125248	0	0	0	1	0	0	0	0	0	0	0	0
100125249	0	0	0	0	0	0	0	0	0	0	0	0
100125250	0	0	0	0	0	0	0	0	0	0	0	0
100125251	0	0	0	1	0	0	0	0	0	0	0	1
100125252	0	1	0	0	0	0	0	0	0	0	0	1
100125253	0	0	0	0	0	0	1	0	0	1	0	0
100125254	1	0	0	0	0	0	0	0	0	0	0	0
100125255	0	0	0	0	0	1	0	0	0	0	0	1
100125256	0	0	0	0	0	0	0	0	0	0	0	0
100125257	0	0	0	0	0	0	0	0	0	0	0	0
100125258	0	0	0	0	0	0	0	0	0	0	0	0
100125259	0	0	0	0	0	0	0	0	0	0	1	0
100125261	0	0	0	0	0	0	0	0	0	0	0	0
100125262	2	3	1	2	1	4	17	5	3	7	3	14
100125263	0	0	4	4	2	2	32	15	9	7	10	25
100125339	7	3	2	1	0	5	4	5	3	4	4	6
100125586	0	1	1	0	0	0	0	2	0	0	0	0
100125594	0	0	0	0	0	0	0	0	0	0	0	0
100125929	18	15	13	11	14	13	9	14	10	9	16	11
100125931	6	7	3	4	1	19	11	10	2	15	1	6
100126034	70	64	80	77	88	88	51	55	65	46	55	65
100126203	0	0	0	0	0	0	0	0	0	0	0	0
100126224	0	0	0	0	0	0	1	1	0	0	0	0
100126226	0	0	0	0	1	0	3	0	0	0	2	0
100126227	21	9	13	9	15	16	14	6	9	11	8	12
100126229	21	12	12	14	21	17	18	26	22	15	26	14
100126242	9	7	11	4	5	5	7	3	5	6	8	11
100126243	34	29	29	23	40	32	24	34	35	40	33	38
100126244	0	0	2	0	0	0	5	4	0	4	0	0
100126269	0	0	0	0	0	0	0	0	0	0	0	0
100126431	0	0	0	1	0	0	0	0	0	0	0	0
100126432	0	0	0	0	0	0	0	0	0	0	0	0
100126433	0	0	0	0	0	0	0	1	0	1	0	0
100126434	0	0	0	0	0	0	0	0	0	1	0	0
100126451	0	0	0	0	0	0	0	0	0	0	0	0
100126452	0	0	0	0	0	0	0	0	0	0	0	0
100126454	0	0	0	0	0	0	0	0	0	0	0	0
100126456	0	0	0	0	0	0	0	0	0	0	0	0
100126457	0	0	0	0	0	0	0	0	0	0	0	0
100126458	0	0	0	0	0	0	0	0	0	0	0	0
100126459	0	0	0	0	0	0	1	1	0	0	0	1
100126460	0	0	0	0	0	0	1	0	1	0	0	0
100126462	0	0	0	0	0	0	0	0	0	0	0	0
100126463	0	0	0	0	0	0	0	0	0	0	0	0
100126464	0	0	0	0	0	0	0	0	0	0	0	0
100126465	0	0	0	0	0	0	0	0	0	0	0	0
100126466	0	0	0	0	0	0	0	0	0	0	0	0
100126469	0	0	0	0	0	0	1	1	0	0	0	0
100126471	0	0	0	0	0	0	0	1	0	0	0	0
100126692	1	0	0	0	0	0	0	0	0	0	0	0
100126765	0	0	0	0	0	0	0	0	0	0	0	0
100126766	0	0	0	0	0	0	0	0	0	0	0	0
100126768	0	0	0	0	0	0	0	0	0	0	0	0
100126773	0	0	0	0	0	0	0	0	0	0	0	0
100126774	0	0	0	0	0	0	0	0	0	0	0	0
100126775	0	0	0	0	0	0	0	0	0	0	0	0
100126776	0	0	0	0	0	0	0	0	0	0	0	0
100126777	0	0	0	0	0	0	0	0	0	0	0	0
100126778	0	0	0	0	0	0	0	0	0	0	0	0
100126779	0	0	0	0	0	0	0	0	0	0	0	0
100126824	0	0	0	0	0	0	0	0	0	0	0	0
100126874	12	4	8	1	15	0	13	28	16	19	18	18
100127111	1	4	5	5	1	1	4	17	5	2	13	0
100129	310	206	270	211	258	413	313	396	306	272	325	330
100134861	0	0	0	0	0	0	0	0	0	0	0	1
100134990	1	1	4	3	1	6	9	4	1	2	1	7
100135654	0	0	0	0	0	0	0	0	0	0	0	0
100135657	0	0	0	0	0	0	0	0	0	0	0	0
100141474	8	5	3	8	5	7	3	7	3	6	5	7
100151772	0	0	0	0	0	0	0	0	0	0	0	0
100155	0	2	1	0	1	1	3	0	0	0	0	1
100163	321	354	362	378	318	381	301	202	350	247	442	316
100165	1	1	4	7	2	4	3	1	4	3	6	5
100169	569	532	515	535	550	664	523	421	554	412	568	586
100169865	10	12	19	11	13	21	13	28	12	19	1	24
100169866	5	6	7	2	1	0	5	9	3	6	0	0
100169868	0	0	0	0	0	0	0	0	0	0	0	0
100169874	7	1	5	4	8	6	7	6	4	10	5	6
100169878	16	4	6	9	10	3	12	1	5	5	15	7
100169889	0	0	0	0	0	0	0	0	0	0	0	0
100170401	0	0	1	0	0	0	0	0	0	0	0	0
100177	388	308	361	343	399	448	379	447	396	329	455	419
100182	369	271	338	338	490	393	498	502	475	385	402	550
100189605	0	0	0	0	0	0	0	0	0	0	0	0
100190765	0	0	1	0	0	0	0	0	0	0	0	0
100191037	0	0	0	0	0	0	0	0	0	0	0	0
100198	586	510	511	558	570	727	848	489	738	522	734	723
100201	1030	945	1068	985	1224	894	920	689	982	678	1108	1016
100206	223	179	198	243	222	284	182	193	263	155	234	212
100210	91	77	83	64	87	109	98	70	89	58	93	78
100213	764	512	770	744	1064	1017	827	888	877	716	738	755
100216343	16	9	22	25	19	25	16	13	13	11	15	12
100216455	2	2	1	1	0	0	0	1	1	2	1	1
100216474	0	0	1	0	0	1	0	0	0	1	0	0
100216530	2	0	2	1	0	0	1	0	1	0	0	0
100216531	0	0	0	1	0	1	3	1	1	0	1	1
100216532	2	5	9	4	5	8	8	10	6	11	5	15
100216533	1	0	0	0	0	0	0	0	0	1	0	0
100216534	16	13	8	11	13	9	16	9	10	12	17	15
100216535	1	1	2	0	0	0	3	0	2	1	0	0
100216536	0	1	1	0	0	1	1	1	0	0	0	0
100216537	13	10	17	12	12	16	15	22	16	23	22	21
100216538	0	0	0	0	0	0	0	0	0	0	0	0
100216539	3	8	7	6	1	6	8	3	4	1	10	6
100216540	5	8	2	0	5	1	2	4	3	4	3	5
100217413	58	58	102	68	0	0	100	142	102	73	0	0
100217414	7	4	6	1	0	0	6	9	1	1	0	0
100217415	8	7	10	4	0	1	8	17	7	4	1	0
100217416	6	1	2	0	3	3	4	5	2	0	1	1
100217417	3	7	1	0	0	4	3	3	2	3	3	6
100217418	1	1	5	1	1	0	8	11	2	4	11	0
100217419	4	0	3	5	5	7	4	5	6	1	1	1
100217420	10	8	17	6	7	7	13	8	6	15	22	13
100217421	0	0	1	1	0	0	0	0	1	2	0	0
100217422	2	4	1	2	0	0	3	6	3	0	0	0
100217423	3	1	2	4	3	0	1	2	2	5	4	3
100217424	0	0	0	0	0	0	0	1	0	0	0	0
100217425	0	0	0	0	0	0	0	0	0	0	0	0
100217426	3	2	0	1	0	1	2	6	1	0	4	3
100217427	0	0	4	0	1	1	0	4	3	3	1	0
100217428	0	0	1	0	2	2	3	0	1	0	0	1
100217429	11	8	6	2	7	13	15	12	18	9	18	7
100217430	0	1	2	0	0	0	0	0	1	0	0	0
100217431	1	3	3	0	0	2	1	1	0	1	2	3
100217432	1	3	2	5	1	1	5	3	2	3	1	4
100217433	0	0	1	0	1	1	1	0	0	0	0	1
100217434	0	1	2	2	1	0	1	4	1	0	0	0
100217435	2	3	0	0	0	0	1	1	0	1	0	0
100217436	0	0	0	0	0	0	0	0	0	0	0	0
100217437	1	1	0	5	7	2	3	4	3	4	3	1
100217438	85	76	84	64	0	0	58	297	93	83	0	0
100217439	10	2	3	1	0	0	2	7	0	5	0	0
100217440	3	0	6	1	6	3	4	5	4	4	4	3
100217441	0	0	1	0	0	0	0	0	0	0	0	0
100217442	2	2	4	4	1	0	2	2	6	5	1	1
100217443	0	0	1	0	1	2	3	0	0	0	2	1
100217444	0	0	0	4	1	1	1	0	0	0	1	0
100217445	1	1	2	2	0	0	4	1	3	3	0	1
100217446	2	3	6	1	1	0	1	6	3	5	4	6
100217447	3	2	1	2	0	0	3	1	1	1	0	0
100217448	0	0	0	1	0	0	0	0	0	0	0	0
100217449	1	0	0	2	0	0	0	2	1	1	0	0
100217450	3	1	3	3	0	1	1	2	2	1	0	1
100217451	3	1	2	3	4	1	6	2	3	1	0	1
100217452	0	0	0	1	0	0	0	1	2	1	0	0
100217453	0	0	0	1	1	1	2	0	0	2	0	0
100217454	4	0	0	2	0	0	0	0	2	1	0	5
100217455	3	1	3	4	4	4	4	3	3	4	4	0
100217456	6	2	4	2	0	6	3	8	3	2	1	1
100217457	1	0	0	2	3	0	2	2	0	3	1	1
100217458	1	1	2	1	0	0	3	3	1	1	0	0
100217459	1	1	1	0	0	0	0	0	2	1	1	0
100217460	2	2	1	1	0	0	4	2	2	6	0	0
100217461	1	4	1	2	0	5	2	5	7	6	3	9
100217462	3	1	0	1	0	0	1	1	0	0	0	0
100217463	0	4	2	1	1	3	4	2	3	2	1	1
100217464	0	3	1	3	1	0	4	2	1	0	0	1
100217465	4	1	2	3	5	0	4	2	2	0	0	0
100217466	9	6	4	5	10	13	12	20	6	9	1	1
100217467	0	0	3	3	0	1	3	3	1	0	0	1
100217468	3	3	0	3	4	0	3	2	1	4	1	1
100217469	9	8	10	2	7	7	8	5	7	8	14	6
100226	1161	1001	1153	1190	1408	1406	1125	917	1226	856	1108	1128
100233175	38	40	35	30	54	48	41	56	43	36	49	34
100233207	1	0	4	1	0	0	3	5	1	0	0	0
100233208	5	5	7	5	11	8	5	10	9	7	4	9
100270707	8	4	9	11	11	9	5	6	8	7	6	6
100270744	3	1	3	4	0	0	4	5	2	3	1	1
100271704	3	1	1	0	0	0	0	0	0	2	1	0
100271841	127	54	87	31	220	56	117	293	163	149	229	90
100271882	0	0	0	0	3	1	3	0	1	0	2	0
100271928	2	0	0	0	0	0	2	1	1	1	0	0
100272219	15	8	4	8	26	13	12	9	20	17	11	7
100272221	11	3	3	4	5	6	1	6	6	1	1	7
100273	1664	1414	1546	1483	1747	1922	1620	1329	1733	1242	1654	1696
100286843	0	0	1	0	0	0	0	1	0	0	0	0
100294583	43	36	49	41	54	49	39	42	70	38	47	57
100294660	0	0	0	0	0	0	0	0	0	0	0	0
100302432	0	0	0	0	1	0	0	0	1	0	2	0
100302498	0	0	1	4	0	0	1	4	0	2	0	0
100302499	2	4	1	2	4	0	6	2	3	3	1	4
100302529	1	4	1	4	5	1	0	5	2	1	3	0
100302565	0	0	0	0	1	1	0	0	0	1	0	1
100302567	6	0	3	6	3	3	5	4	1	0	3	5
100302592	5	1	4	1	1	1	2	6	1	2	1	1
100302593	2	0	2	3	0	1	0	2	0	0	0	0
100302594	3	3	6	3	4	3	1	1	0	1	3	1
100302600	1	2	0	1	0	0	3	3	2	1	0	1
100302601	3	1	0	3	4	1	1	3	0	3	1	2
100302648	62	45	57	39	71	65	47	46	53	53	53	44
100302688	3	0	0	2	4	0	1	2	1	0	1	0
100302730	372	293	322	299	377	389	317	324	336	270	346	367
100302731	0	0	0	0	0	0	0	0	0	0	0	0
100303644	6	1	3	0	15	0	6	12	6	6	1	0
100303645	2	0	1	3	0	0	3	2	1	0	1	1
100303646	0	2	1	0	0	0	1	3	0	0	0	0
100303647	17	14	19	1	13	16	17	24	32	19	14	32
100303732	0	1	3	1	1	3	1	1	1	3	2	2
100303736	0	0	0	0	0	0	0	0	0	0	0	0
100303738	1	0	1	1	7	1	6	5	4	5	4	3
100303739	4	5	4	2	8	0	8	7	5	8	1	1
100303740	2	1	3	1	1	0	3	3	3	4	0	0
100303744	0	0	0	0	0	0	0	0	0	0	0	0
100303746	1	1	6	2	4	1	2	2	2	3	1	5
100303747	1	2	1	2	0	0	1	4	2	1	0	1
100303751	5	3	2	3	1	5	3	6	1	3	1	1
100306943	15	17	24	13	0	1	30	26	20	17	29	0
100306944	13	10	14	12	16	16	17	31	14	11	19	15
100306945	0	0	0	0	0	0	0	0	0	0	0	0
100306952	1	1	2	1	0	0	2	4	2	0	1	0
100306954	1	2	2	3	1	0	2	3	2	5	0	1
100306955	5	4	1	1	0	4	5	7	3	0	4	1
100306957	0	0	0	0	0	0	0	0	0	0	0	0
100310809	103	77	81	83	85	99	92	75	96	78	96	122
100310813	3	4	3	4	4	4	3	3	6	4	6	1
100310872	8	12	4	4	16	7	6	3	9	11	8	4
100312470	0	0	0	0	0	0	0	0	0	0	0	0
100312471	0	0	0	0	0	0	0	0	0	0	0	0
100312473	0	0	0	0	0	0	0	0	0	0	0	0
100312474	0	0	0	0	0	0	0	0	0	0	0	0
100312475	0	0	0	0	0	0	0	0	0	0	0	0
100312476	0	0	0	0	0	0	0	0	0	0	0	0
100312477	0	0	0	0	0	0	0	0	0	0	0	0
100312484	0	1	0	0	0	0	0	0	0	0	0	0
100312485	0	0	0	0	0	0	1	0	0	0	0	0
100312948	0	0	0	0	0	0	0	0	0	0	0	0
100312949	0	0	0	0	0	0	0	0	0	1	0	0
100312956	1	0	0	2	0	0	1	0	0	2	0	0
100312986	0	0	0	0	0	0	0	1	0	0	0	0
100312987	1	0	1	0	0	0	1	1	0	5	0	0
100313519	18	14	25	14	30	42	37	56	22	18	0	1
100313531	0	0	0	0	0	0	0	0	0	0	0	0
100313943	0	0	0	0	0	0	0	0	0	0	0	0
100316663	0	0	0	1	0	0	0	0	0	0	0	0
100316665	5	1	1	2	7	0	5	2	3	14	9	0
100316666	0	0	0	0	0	0	0	0	0	0	0	0
100316668	0	0	0	0	0	0	0	0	0	0	0	0
100316669	1	1	4	0	0	0	9	8	4	3	0	0
100316672	2	4	3	5	0	0	1	2	2	1	0	1
100316673	1	0	0	0	0	0	0	3	0	0	0	0
100316676	0	0	1	2	0	0	1	0	1	0	0	0
100316677	0	0	0	0	0	0	0	0	0	0	0	0
100316678	0	0	0	0	0	0	0	0	0	0	0	0
100316679	0	0	0	0	0	0	0	0	0	0	0	0
100316680	0	0	0	0	0	0	0	0	0	0	0	0
100316681	0	0	0	0	0	0	0	1	0	0	0	0
100316682	0	0	0	0	0	0	0	0	0	0	0	0
100316683	0	0	0	1	0	0	0	1	0	0	0	0
100316684	3	5	5	2	7	1	9	7	3	5	4	7
100316685	4	2	2	2	0	0	3	2	4	3	1	6
100316686	0	0	0	0	0	0	0	0	0	0	0	0
100316687	0	0	0	0	0	0	0	0	0	0	0	0
100316688	0	0	0	0	0	0	3	1	0	1	0	0
100316689	4	3	0	2	1	0	2	2	2	0	0	0
100316690	1	6	3	1	0	4	0	1	0	2	1	0
100316691	1	0	0	1	0	0	0	0	0	2	0	0
100316693	1	1	8	3	0	0	3	1	0	3	0	0
100316694	0	1	2	0	0	0	3	0	1	0	0	0
100316695	0	0	0	1	0	0	0	1	0	1	0	0
100316697	0	0	0	0	0	0	0	0	0	0	0	0
100316698	2	1	3	1	0	0	0	1	0	2	0	0
100316699	1	1	2	0	0	0	3	3	1	7	0	0
100316700	1	1	0	1	1	0	1	1	0	0	0	0
100316701	0	0	0	0	0	0	0	0	0	0	0	0
100316703	0	0	0	0	0	0	0	0	0	0	0	0
100316704	1	0	0	0	0	0	0	0	0	0	0	0
100316706	1	1	0	0	0	3	1	0	2	0	0	0
100316707	4	10	4	4	0	11	13	2	3	4	6	5
100316708	0	0	0	0	0	0	0	1	0	0	0	0
100316709	0	0	1	0	0	0	3	1	1	0	0	0
100316710	0	0	0	0	0	0	0	0	0	0	0	0
100316711	1	2	0	2	0	0	2	3	1	6	0	0
100316712	0	0	0	0	0	0	3	0	0	0	0	0
100316713	2	2	1	1	0	0	5	9	4	3	8	1
100316714	0	1	2	0	0	0	0	1	0	1	3	0
100316715	0	0	0	0	0	0	0	0	0	0	0	0
100316716	0	0	0	0	0	0	0	0	0	0	0	0
100316717	7	3	11	4	7	1	4	4	3	2	4	9
100316725	0	0	0	0	0	0	0	0	0	0	0	0
100316735	0	0	0	0	0	0	0	0	0	0	0	0
100316736	1	0	1	1	0	0	0	1	0	2	0	0
100316739	0	0	0	0	0	0	0	0	0	0	0	0
100316749	0	1	2	1	0	0	2	3	2	4	0	0
100316751	0	0	0	0	0	0	0	0	1	0	0	0
100316752	0	0	0	0	0	0	0	0	0	0	0	0
100316753	3	1	1	3	0	0	0	0	0	1	0	0
100316756	4	3	8	5	0	0	5	1	2	3	0	0
100316758	0	0	0	0	0	0	0	0	0	0	0	0
100316770	1	1	0	0	0	0	0	0	0	1	0	0
100316771	0	0	0	0	0	0	0	0	0	0	0	0
100316772	0	0	0	0	0	0	0	0	0	0	0	0
100316773	0	0	0	0	0	0	0	0	0	0	0	0
100316774	0	0	2	1	0	0	0	1	1	2	0	0
100316775	0	0	0	0	0	0	0	0	0	0	0	0
100316776	5	2	0	5	0	0	0	1	2	1	0	0
100316777	0	2	0	0	0	0	0	1	0	0	0	0
100316778	0	0	0	0	0	1	0	0	0	0	0	1
100316779	1	2	0	2	0	0	0	0	1	0	0	0
100316783	0	0	0	0	0	0	3	1	2	1	0	0
100316784	1	1	3	0	0	0	2	0	0	0	0	0
100316802	0	0	0	0	0	0	0	0	0	1	0	0
100316803	0	0	0	0	0	0	0	0	0	0	0	0
100316805	0	1	0	0	0	0	0	1	0	0	0	0
100316806	0	0	0	0	0	0	0	0	1	0	0	0
100316807	1	1	2	0	3	0	1	1	1	1	0	3
100316808	0	0	0	0	0	0	0	0	0	0	0	0
100316809	0	0	0	0	0	0	0	0	0	0	0	0
100316810	12	3	12	9	13	1	19	13	12	19	1	22
100316811	1	1	0	0	0	0	1	0	1	0	0	0
100316812	1	1	1	0	0	1	0	0	0	1	0	0
100316813	0	3	0	0	0	0	1	0	0	0	0	0
100316814	0	0	0	0	0	0	0	0	0	0	0	0
100316816	0	0	0	0	0	0	0	0	0	0	0	0
100316818	0	0	0	1	0	0	0	0	0	1	0	0
100316819	0	0	0	0	0	0	0	0	0	0	0	0
100316820	4	2	5	1	0	0	3	2	1	4	0	0
100316821	0	0	0	0	0	0	0	0	0	0	0	0
100316827	0	0	0	0	0	0	0	0	0	0	0	0
100316831	0	0	0	0	0	0	0	0	0	0	0	0
100316832	0	0	0	0	0	0	0	0	0	0	0	0
100316833	0	3	0	3	1	2	1	0	0	0	1	0
100316839	14	11	9	14	13	10	5	10	8	7	17	6
100316840	1	1	0	0	0	0	1	2	1	0	3	0
100316841	0	3	1	1	0	0	0	1	1	2	0	0
100316865	0	0	0	0	0	0	0	0	0	0	0	0
100316870	0	0	1	1	0	0	0	0	0	0	0	0
100316903	31	34	37	64	32	39	29	72	50	20	65	61
100316932	25	24	33	27	32	28	23	17	25	32	23	38
100317	875	746	866	978	1085	1095	789	795	908	731	919	824
100322896	0	0	0	0	0	0	0	0	0	0	0	0
100328588	5	7	2	5	6	10	4	9	5	5	8	1
100336	296	249	266	226	404	349	283	329	361	250	290	280
100340	46	34	54	59	52	61	46	35	56	40	51	51
100342	11	4	7	3	1	20	13	22	16	10	14	12
100379145	3	1	2	0	0	0	2	3	2	3	0	1
100380944	60	52	41	45	69	47	52	88	60	60	79	73
100382	79	57	73	54	84	76	85	110	91	70	110	85
100383	564	517	587	566	705	691	557	484	630	400	579	540
100384868	0	0	0	0	0	0	0	0	0	0	0	0
100384890	0	0	0	0	0	0	0	0	0	0	0	0
100415784	0	0	0	0	0	0	0	1	0	0	0	0
100415785	0	0	0	0	0	0	0	0	0	0	0	0
100415787	64	34	37	45	62	62	53	53	48	51	63	38
100415914	0	0	1	0	0	2	0	0	0	0	0	0
100415915	12	6	8	8	7	11	9	17	7	11	15	13
100415916	2	0	0	0	0	0	0	0	0	1	0	0
100416706	234	207	192	200	289	255	211	232	254	202	230	239
100416830	1	2	0	0	0	0	0	0	1	0	0	1
100417125	2	4	2	1	3	3	1	1	1	1	1	1
100417514	1	1	0	0	3	0	1	5	3	1	1	1
100417675	30	13	24	21	32	32	33	58	44	42	47	25
100417829	0	0	0	0	0	0	2	0	3	1	0	3
100417831	1	1	0	0	1	0	2	1	0	0	0	0
100418235	10	9	8	3	13	6	10	20	6	5	6	16
100434	740	490	597	548	909	878	741	794	801	609	596	731
100463512	0	0	0	0	1	1	0	1	0	0	1	1
100463519	121	40	86	12	171	27	100	303	162	141	250	105
100465	85	76	132	103	117	150	125	85	139	91	94	127
100470	5	4	4	11	10	7	4	5	1	0	0	5
100473	1	0	0	0	0	0	4	4	1	0	0	0
100494	465	407	455	522	634	619	519	440	618	412	490	499
100499512	0	0	0	0	0	0	0	0	0	0	0	0
100499513	0	0	0	0	0	0	0	0	0	0	1	0
100499514	0	0	0	0	0	0	0	0	0	0	1	0
100499517	1	0	0	1	0	0	0	1	2	0	0	0
100499518	0	0	0	0	0	0	0	0	0	0	0	0
100499519	2	1	0	0	0	0	1	0	0	0	0	0
100499521	0	0	0	0	0	0	0	0	0	0	0	0
100499523	0	0	1	0	0	0	0	0	0	0	0	0
100499527	6	8	13	3	0	0	2	5	2	4	0	0
100499528	0	1	0	0	1	0	3	0	2	0	0	0
100499529	0	1	0	0	0	0	0	0	0	0	0	0
100499530	1	1	0	0	0	0	2	1	0	1	0	0
100500713	1	5	2	2	1	0	7	2	2	3	4	6
100502579	0	0	1	1	0	0	1	0	0	1	0	1
100502582	1	0	1	1	1	2	1	4	0	0	2	0
100502583	2	2	5	1	0	0	5	6	0	2	0	0
100502586	11	6	11	7	15	14	5	14	12	1	5	7
100502590	1	1	0	0	0	0	0	0	0	4	0	0
100502592	19	13	15	7	4	10	6	4	6	4	15	13
100502593	7	2	5	4	1	0	6	10	5	4	1	0
100502594	6	1	1	5	0	0	21	2	2	17	0	23
100502597	0	0	0	0	0	0	0	0	0	0	0	1
100502598	3	2	3	1	0	1	3	6	3	5	6	0
100502599	11	3	2	5	0	0	4	4	5	1	0	0
100502601	1	2	0	0	0	1	1	0	1	1	0	0
100502602	0	0	0	0	2	0	3	0	1	1	1	1
100502606	5	8	9	6	0	0	9	11	6	8	0	0
100502610	4	4	0	4	0	0	4	4	1	0	0	0
100502618	4	0	3	3	1	1	2	1	1	2	1	3
100502619	28	40	35	18	39	28	38	43	30	40	54	36
100502624	28	17	24	20	15	15	11	21	11	12	24	27
100502626	3	1	0	2	1	0	1	3	0	3	0	1
100502628	0	0	0	0	0	0	0	0	0	0	0	0
100502629	0	0	0	0	0	0	2	0	0	2	1	0
100502630	16	21	13	14	24	17	11	22	14	13	20	11
100502635	2	3	2	0	0	0	2	2	1	1	5	1
100502636	0	0	0	0	0	0	0	0	0	0	0	0
100502638	0	0	0	0	0	0	0	0	0	0	0	0
100502641	0	1	0	0	0	1	1	0	0	0	1	0
100502643	0	0	0	0	0	0	0	0	0	0	1	0
100502647	0	0	0	0	0	0	0	0	0	0	0	0
100502648	11	15	16	18	1	0	10	9	6	12	0	1
100502649	30	30	33	29	42	40	32	17	40	27	22	37
100502653	7	4	10	13	6	8	11	8	6	11	18	9
100502659	0	0	0	0	0	0	0	0	0	0	0	0
100502661	5	1	1	1	0	0	4	2	3	2	0	0
100502668	7	9	6	9	0	0	10	8	2	7	0	1
100502669	72	87	88	101	93	103	62	52	59	68	87	58
100502670	2	1	1	1	0	0	3	9	4	2	0	0
100502673	10	13	16	14	19	14	27	23	43	24	31	31
100502679	3	2	4	2	0	0	4	8	3	7	0	1
100502680	4	1	2	2	4	4	2	3	3	3	0	0
100502684	4	1	3	7	3	2	3	3	4	0	4	6
100502686	8	2	2	4	7	1	3	4	5	3	0	0
100502687	0	0	0	0	0	0	0	0	0	0	0	0
100502694	9	8	4	4	9	1	5	8	3	7	0	1
100502695	3	4	0	1	0	1	0	2	2	6	4	1
100502697	6	6	9	15	14	0	7	4	4	6	0	0
100502698	708	560	654	674	807	865	644	641	787	587	711	689
100502699	0	0	0	0	0	0	0	0	0	0	0	0
100502700	10	6	6	3	5	9	8	8	6	6	10	5
100502702	0	0	0	0	0	0	0	0	0	0	0	0
100502704	0	0	0	0	0	0	0	0	0	0	0	0
100502705	50	38	49	34	78	41	56	77	61	65	68	63
100502706	0	0	0	0	0	0	0	0	0	0	0	0
100502708	6	4	4	5	5	5	2	7	4	3	3	7
100502712	0	0	0	0	0	0	0	0	0	1	0	0
100502716	0	0	0	0	0	0	0	0	0	0	0	0
100502720	7	11	4	10	1	1	7	4	2	5	12	1
100502721	10	7	4	5	1	0	12	7	4	7	1	1
100502723	1	0	0	0	0	0	1	0	0	0	0	0
100502727	0	0	0	0	1	0	0	0	0	0	0	0
100502732	14	24	13	18	1	0	23	8	8	12	23	18
100502733	9	12	4	5	0	1	13	12	5	15	11	15
100502734	28	36	30	26	38	39	31	27	22	33	29	29
100502736	0	1	1	2	0	0	4	1	0	4	0	0
100502741	7	5	2	1	1	0	6	8	4	5	7	1
100502742	7	5	8	8	11	18	11	23	8	8	14	4
100502743	3	0	2	3	8	0	5	1	0	5	1	0
100502745	0	3	1	1	1	1	2	3	0	1	0	0
100502747	10	9	14	11	0	0	12	10	4	8	0	16
100502750	6	9	14	0	0	0	11	4	3	8	0	0
100502751	70	42	46	54	62	62	55	48	37	46	61	46
100502752	0	0	0	0	0	0	0	0	0	0	1	0
100502755	1	0	1	1	0	0	1	0	1	0	0	3
100502757	31	10	20	13	39	15	31	65	34	41	62	27
100502763	7	13	2	8	13	1	19	10	9	8	16	10
100502764	41	19	32	28	17	25	12	12	18	15	19	41
100502766	28	18	27	13	52	43	38	62	35	38	23	24
100502768	20	8	8	1	15	0	23	36	19	19	14	37
100502772	103	85	103	71	111	113	107	85	104	87	113	97
100502773	0	0	0	0	0	0	0	0	0	0	0	0
100502774	13	19	20	25	25	22	33	20	17	29	19	37
100502777	15	7	11	20	8	9	10	9	8	5	14	17
100502778	5	1	9	5	1	5	5	4	5	2	6	6
100502779	4	1	4	2	5	0	4	9	4	3	5	5
100502783	0	0	0	0	1	0	0	0	1	1	0	0
100502786	0	0	0	0	0	0	0	0	0	0	0	0
100502789	12	7	4	17	11	1	10	6	6	2	10	14
100502795	0	0	0	0	0	0	0	0	0	0	0	0
100502796	107	97	90	89	145	129	104	87	153	90	93	109
100502800	27	12	9	12	0	0	17	14	5	20	0	0
100502801	0	0	1	1	0	0	0	1	0	2	0	0
100502803	0	0	0	0	0	0	0	0	0	0	0	0
100502805	0	0	0	0	0	0	0	0	0	0	0	0
100502807	11	8	9	10	19	12	17	10	15	11	11	10
100502808	0	0	0	0	0	0	0	0	0	0	0	0
100502811	1	2	1	1	1	0	3	5	3	2	0	1
100502813	13	0	6	7	11	4	7	8	5	4	4	10
100502816	0	3	6	1	1	1	1	1	3	0	5	2
100502818	0	0	0	0	0	0	0	0	0	0	0	0
100502819	8	2	11	1	14	0	10	36	14	8	25	9
100502820	5	3	0	5	0	0	4	6	2	5	0	0
100502821	0	1	0	0	0	0	0	0	0	0	1	0
100502824	0	1	0	3	1	0	1	2	1	0	1	0
100502825	115	126	120	151	150	166	152	143	170	142	158	179
100502827	0	0	0	0	0	0	0	2	1	0	0	0
100502828	7	1	5	2	11	5	6	19	9	8	15	0
100502829	4	1	2	1	1	0	14	20	3	11	22	0
100502831	0	0	0	0	0	0	0	0	0	0	0	0
100502833	0	0	0	0	0	0	0	0	0	0	0	0
100502834	4	1	4	7	11	4	5	10	9	6	6	7
100502835	1	1	1	1	0	0	1	3	0	0	0	0
100502841	896	728	935	850	1028	993	850	795	881	719	911	954
100502842	0	0	0	0	0	0	0	0	0	0	0	0
100502845	13	7	15	6	1	0	20	48	12	20	20	33
100502846	3	3	4	3	0	1	7	20	9	6	12	0
100502849	10	6	10	9	11	16	10	18	13	14	16	8
100502853	8	1	7	5	8	4	6	7	7	6	8	8
100502854	222	225	214	238	217	228	194	151	216	169	236	267
100502856	3	0	2	0	0	1	2	3	0	3	0	0
100502857	11	13	10	9	0	1	6	5	4	7	11	1
100502861	85	86	75	87	86	115	52	47	74	54	63	66
100502863	1	0	0	3	1	3	1	1	4	1	1	2
100502864	10	5	5	9	6	6	3	3	4	8	11	4
100502865	0	0	0	0	0	0	0	0	0	0	0	0
100502866	0	0	0	0	0	0	0	0	0	0	0	0
100502868	8	6	5	8	9	15	5	9	17	6	6	6
100502869	5	5	1	6	0	1	6	9	2	5	8	8
100502871	1	1	0	2	0	0	1	1	2	3	0	0
100502872	0	0	0	0	0	0	0	1	1	0	0	0
100502874	23	16	15	22	20	24	18	16	15	11	25	13
100502875	5	3	8	3	6	7	9	4	9	2	4	7
100502876	2	0	1	1	0	0	0	2	0	0	0	0
100502887	0	0	0	0	0	0	0	0	0	0	0	0
100502888	2	1	0	0	1	0	1	1	1	0	1	0
100502889	0	0	0	0	0	0	0	0	0	0	0	0
100502891	1	0	0	0	0	0	0	1	1	0	3	1
100502892	2	1	0	1	0	0	0	1	0	2	0	0
100502895	26	21	15	20	32	22	22	16	24	14	19	19
100502896	0	0	0	0	0	0	0	0	0	0	0	0
100502897	29	24	37	23	32	50	46	36	34	17	26	34
100502898	8	6	7	2	0	15	15	20	15	6	1	14
100502901	0	0	0	0	0	0	0	0	0	0	0	0
100502902	5	1	5	2	1	1	8	3	4	2	5	7
100502904	15	10	15	5	17	1	19	25	16	18	1	22
100502906	0	0	2	1	1	1	2	1	1	0	0	0
100502907	0	0	0	0	0	0	0	0	0	0	0	0
100502911	0	0	0	2	0	0	3	1	3	1	0	0
100502912	6	4	3	3	6	0	5	4	5	4	6	5
100502913	11	2	8	3	8	17	14	8	7	7	4	6
100502914	10	5	8	7	10	6	10	21	8	10	10	16
100502917	6	1	1	0	0	0	1	4	2	3	0	0
100502918	0	3	3	0	2	1	3	0	0	1	0	2
100502920	4	7	6	3	10	7	3	1	4	3	0	4
100502921	0	0	0	0	0	0	0	0	0	0	0	0
100502923	0	0	0	0	0	2	1	0	0	0	2	0
100502924	0	0	0	0	0	0	0	0	0	0	0	0
100502925	25	16	24	12	30	20	15	13	22	18	24	13
100502928	3	2	8	2	4	4	5	5	4	2	7	1
100502931	0	0	0	0	0	1	1	0	0	0	1	1
100502932	0	0	0	0	0	1	0	1	0	0	0	0
100502933	3	5	9	6	11	1	13	19	9	17	21	9
100502934	0	0	0	0	0	0	0	2	2	2	0	0
100502935	19	15	30	26	23	16	22	13	12	12	31	16
100502936	0	0	0	0	0	0	0	0	0	0	0	0
100502937	4	3	2	3	0	0	3	1	3	4	0	0
100502938	73	41	54	61	71	52	51	79	54	62	73	79
100502942	2	1	1	1	0	0	3	0	0	0	0	0
100502943	8	3	9	2	0	17	7	19	8	13	10	1
100502945	9	5	7	6	11	14	9	17	6	11	1	0
100502946	1	1	2	1	0	0	1	1	0	1	0	0
100502950	0	0	0	0	1	0	1	1	1	0	0	0
100502953	0	0	0	0	0	0	0	0	0	0	0	0
100502956	4	1	3	0	0	0	1	6	4	3	0	0
100502959	6	6	8	6	12	11	13	12	6	10	8	8
100502960	1	0	0	0	0	0	0	0	0	0	0	0
100502961	0	0	0	0	0	0	0	0	0	0	0	0
100502965	7	2	5	3	0	0	3	6	1	5	1	7
100502967	0	0	0	0	0	0	0	0	0	0	0	1
100502969	1	0	0	0	0	0	1	0	1	1	0	0
100502970	0	2	1	4	0	1	2	0	4	2	4	4
100502973	10	4	5	4	9	9	12	11	12	13	10	10
100502975	0	0	0	0	0	0	0	0	0	0	0	0
100502978	0	0	0	0	0	0	0	0	0	0	0	0
100502979	14	10	5	9	13	5	7	3	7	3	10	4
100502981	1	0	0	4	1	2	1	3	1	0	2	3
100502982	22	11	13	7	24	11	16	29	23	13	27	16
100502984	12	9	15	9	13	12	31	12	35	12	18	32
100502985	8	6	9	3	5	10	5	4	8	10	6	11
100502987	220	172	190	210	234	241	310	329	212	235	271	347
100502989	0	0	0	3	0	2	0	1	0	1	1	0
100502992	15	17	18	18	15	10	11	8	11	7	20	15
100502995	1	0	0	0	0	0	0	0	0	1	0	0
100502997	0	0	1	1	4	1	0	1	3	3	1	2
100502999	14	9	10	6	16	24	8	32	16	16	17	5
100503000	16	10	7	14	8	10	8	7	11	6	16	10
100503002	22	20	22	18	26	20	18	28	13	21	22	25
100503003	7	1	1	4	3	3	8	3	4	5	6	5
100503007	11	5	6	5	8	1	5	0	4	3	5	7
100503008	0	0	0	0	0	0	0	0	0	0	0	0
100503012	3	4	4	1	3	1	2	3	2	1	5	1
100503014	0	0	0	0	0	0	0	0	1	0	0	0
100503019	4	0	4	1	1	0	8	17	2	7	15	1
100503021	3	4	1	0	0	0	0	0	0	2	0	0
100503023	1	1	0	5	6	4	3	5	6	6	1	1
100503024	7	6	5	4	5	6	7	10	1	5	8	5
100503026	4	5	3	1	0	0	1	0	3	4	0	0
100503027	1	1	0	2	0	0	1	1	1	0	0	0
100503033	0	0	1	3	0	0	1	3	0	0	1	0
100503034	0	0	0	1	0	0	1	1	1	3	0	0
100503036	0	1	0	1	0	0	2	1	0	0	1	0
100503038	3	7	5	0	0	0	11	16	3	7	0	0
100503040	209	210	181	238	237	276	136	119	178	109	162	136
100503041	59	52	62	64	77	71	57	64	67	50	68	62
100503043	294	225	258	229	360	274	320	346	308	272	339	337
100503044	1	4	3	2	4	6	19	2	1	2	13	0
100503045	0	0	0	0	0	0	0	0	0	0	0	0
100503047	0	0	0	0	0	0	0	0	0	0	0	0
100503050	44	40	51	39	60	37	41	22	38	27	46	35
100503053	0	0	0	0	0	0	0	0	1	0	0	0
100503054	0	1	0	0	0	1	1	1	0	0	0	0
100503055	1	1	1	0	3	3	4	1	3	0	2	2
100503057	9	7	5	4	4	6	3	4	8	0	5	7
100503060	50	35	42	22	46	89	52	82	34	53	53	31
100503066	28	18	26	29	25	24	26	34	17	16	38	26
100503068	2	3	3	1	3	1	3	5	4	5	4	5
100503072	0	0	0	0	1	0	1	0	0	1	0	0
100503073	9	9	3	4	0	1	7	8	4	8	0	0
100503074	0	0	0	0	0	0	0	0	0	0	0	0
100503076	0	0	1	0	0	0	0	1	0	0	0	0
100503078	0	0	0	0	0	0	0	0	0	0	0	0
100503082	1	0	0	0	1	1	0	0	0	0	0	0
100503083	1	0	0	1	0	0	1	1	0	1	1	0
100503084	1	0	0	0	0	0	0	0	1	0	0	0
100503085	67	36	49	29	52	56	78	155	93	80	144	74
100503089	0	0	0	0	0	0	0	0	0	0	0	0
100503091	4	1	1	4	1	1	6	4	3	3	4	5
100503094	9	10	9	5	0	0	11	14	6	13	1	0
100503095	12	3	1	1	0	0	7	5	3	5	0	0
100503096	0	0	0	0	0	0	0	0	0	0	0	0
100503099	2	1	0	2	0	0	0	3	0	0	0	0
100503101	23	16	21	17	19	26	28	29	25	17	27	29
100503104	6	13	3	9	0	13	11	10	1	4	1	12
100503106	6	7	2	8	0	0	9	7	7	10	0	0
100503109	6	3	4	4	0	0	9	7	3	4	0	1
100503115	0	0	0	0	0	0	0	1	0	1	0	0
100503116	8	18	14	15	28	12	11	10	25	21	14	16
100503117	1	1	0	0	0	0	2	5	0	1	0	0
100503119	0	0	0	0	0	0	0	0	0	0	0	0
100503120	11	8	19	4	7	13	15	14	8	9	11	16
100503122	3	1	1	4	7	5	2	8	2	6	0	0
100503125	0	0	0	0	1	1	1	0	0	0	1	1
100503127	2	2	3	3	3	0	0	1	1	0	1	1
100503130	0	0	0	1	0	0	0	0	0	0	0	0
100503131	0	0	0	2	0	0	1	3	1	2	1	0
100503134	8	10	5	10	14	6	18	5	13	6	15	8
100503147	6	2	6	0	4	0	2	0	4	2	1	5
100503150	0	0	0	0	0	0	1	0	0	0	0	2
100503152	41	32	36	29	41	37	49	62	35	49	57	57
100503154	1	6	3	6	6	5	4	7	6	5	9	3
100503157	1	1	1	1	0	1	2	2	1	1	0	1
100503166	9	1	6	3	5	5	10	4	8	15	18	4
100503167	0	0	0	0	0	0	0	0	0	0	0	0
100503169	0	1	0	0	0	0	0	0	0	0	0	0
100503175	2	1	1	1	0	1	2	5	2	2	0	0
100503176	1	2	0	0	3	0	1	0	0	1	0	0
100503178	289	249	253	232	320	335	261	304	275	253	331	252
100503181	6	5	8	3	7	1	8	30	21	20	28	13
100503184	0	0	0	0	0	0	0	0	0	0	0	0
100503185	42	27	24	32	36	45	42	38	34	31	38	37
100503190	0	0	1	0	2	1	3	0	1	1	2	2
100503192	12	4	4	4	7	9	9	7	9	8	9	10
100503195	15	17	18	18	21	18	9	16	19	13	17	17
100503197	0	0	0	0	0	0	0	0	1	0	0	0
100503198	1	1	1	2	1	0	0	0	2	1	0	1
100503200	15	12	16	7	15	19	19	11	14	12	15	12
100503203	2	5	8	9	12	1	8	12	9	19	17	12
100503205	0	0	0	0	0	0	0	0	0	0	0	0
100503212	6	2	2	10	1	5	6	13	9	11	14	11
100503216	1	2	5	1	1	4	4	2	2	0	0	0
100503222	70	39	50	25	34	51	34	47	39	55	59	66
100503230	0	0	0	0	0	0	0	0	0	0	0	0
100503231	1	0	1	0	0	0	0	0	1	1	3	0
100503233	0	0	0	0	0	0	0	0	0	0	0	0
100503237	74	38	49	55	59	75	69	63	60	61	69	68
100503238	27	21	36	18	35	25	31	18	14	25	16	35
100503240	0	0	1	0	0	0	0	3	0	0	0	0
100503242	0	0	0	0	0	0	0	0	0	0	0	0
100503248	8	2	11	3	13	0	3	7	1	1	4	4
100503249	12	9	7	0	0	0	14	14	12	15	0	0
100503250	0	0	0	0	0	0	0	0	0	0	0	0
100503253	20	20	14	12	12	19	26	31	14	13	25	27
100503256	1	1	3	0	0	0	1	0	1	0	0	0
100503260	0	1	0	0	0	0	0	0	0	0	0	0
100503261	1	0	0	1	0	0	0	0	0	0	0	1
100503265	1	1	0	0	1	0	1	2	0	1	0	0
100503266	0	0	0	0	0	3	0	0	0	0	1	0
100503268	7	4	9	15	9	0	11	2	3	7	14	1
100503271	1	0	4	6	0	5	5	1	1	2	5	3
100503272	15	14	14	19	17	14	14	15	26	11	22	21
100503279	0	0	0	0	0	0	0	0	0	0	0	0
100503280	0	1	0	1	0	0	1	1	1	0	0	0
100503283	0	0	1	0	1	0	1	0	1	0	2	0
100503289	74	90	97	104	64	69	60	38	76	49	117	88
100503291	2	1	0	0	3	0	3	2	1	1	3	0
100503292	16	11	10	10	16	15	10	27	13	13	24	9
100503298	9	10	11	9	16	12	9	13	6	10	6	11
100503307	39	26	12	38	32	13	23	13	15	22	41	26
100503309	11	6	2	8	9	10	10	3	8	3	8	3
100503311	2	2	0	0	1	0	4	7	4	5	1	0
100503318	13	21	16	12	15	27	20	19	10	12	15	15
100503319	19	17	18	7	19	11	29	11	14	16	19	27
100503323	1	2	0	1	0	0	2	1	0	2	1	0
100503326	0	0	0	0	0	0	0	0	1	0	0	0
100503332	0	0	0	0	0	0	1	0	0	3	3	2
100503333	1	0	2	1	0	0	0	1	0	0	0	1
100503334	10	8	10	10	11	14	6	17	13	16	8	18
100503337	13	5	10	9	20	25	13	29	16	15	8	10
100503338	2	7	6	8	9	0	4	7	5	5	1	0
100503344	0	0	0	0	0	0	0	0	0	0	0	0
100503347	9	2	10	2	0	9	20	8	5	27	25	13
100503350	4	1	5	3	0	0	2	5	4	4	7	0
100503351	10	9	8	10	16	9	18	18	7	11	20	10
100503353	3	3	0	1	0	1	1	0	3	2	0	1
100503358	5	7	7	5	1	0	12	7	6	12	0	0
100503359	4	0	6	1	6	4	6	11	8	8	9	1
100503361	6	1	4	7	7	4	6	7	4	3	2	6
100503362	5	3	3	3	0	0	4	5	3	2	1	6
100503364	4	2	1	2	0	1	2	1	2	2	0	0
100503365	0	0	0	0	0	0	0	0	0	0	0	0
100503366	0	0	0	2	0	0	0	0	0	0	0	0
[truncated: 25,180 more rows]

## Sheet: Normalised
Geneid	5m_1	5m_2	5m_3	5m_4	5m_5	5m_6	22m_1	22m_2	22m_3	22m_4	22m_5	22m_6
100008567	18.9287	9.40314	9.51636	2.24446	12.8594	6.10594	17.5199	15.1862	10.002	14.1759	9.20656	20.4994
100009600	4.98123	3.52618	4.22949	5.61115	5.14377	0.872278	1.94666	4.04966	3.6371	3.54397	0.920656	3.72716
100009609	0	0	0	1.12223	0	0	0	0	0	0	0	0
100009614	0	0	0	0	0	0	0	0	0	0	0	0
100009664	0	0	0	0	0	0	0	0	1.81855	1.18132	0.920656	0
100012	0	0	0	0	0	0	0	0	0	0	0	0
100017	350.678	336.162	347.876	336.669	340.346	324.487	362.078	275.377	358.254	359.122	321.309	372.716
100019	644.571	607.678	602.703	586.927	581.245	751.031	702.743	748.175	631.036	719.425	588.299	699.775
100033459	6.97372	4.70157	14.8032	6.73338	10.2875	6.10594	31.1465	18.2235	11.8206	21.2638	13.8098	27.9537
100034251	161.392	171.607	207.245	188.535	210.894	346.294	349.425	199.446	358.254	231.539	153.75	223.63
100034361	78.7034	82.2774	83.5325	92.0229	91.7305	89.8446	88.5728	110.353	87.2903	82.6926	100.352	71.7479
100034363	0	0	1.05737	0	1.71459	0	0	1.01242	0	0	1.84131	1.86358
100034684	8.96621	5.87696	1.05737	0	0	4.36139	14.5999	4.04966	11.8206	2.36264	0	19.5676
100034726	35.8648	24.6832	24.3196	28.0558	33.4345	30.5297	25.3065	44.5463	43.6451	36.621	23.0164	44.726
100034729	0	0	0	0	0	0	0	0	0	0	0	0
100034739	26.8986	21.1571	21.1475	16.8335	31.7199	24.4238	30.1732	39.4842	27.2782	30.7144	22.0957	24.2266
100034748	9.96245	3.52618	4.22949	0	0	9.59505	7.78662	12.149	8.18346	8.26926	7.36525	0.931791
100036518	0	0	0	0	0	0	0	0	0	0	0	0
100036520	0	0	0	0	0	0	0	0	0	0	0	0
100036521	125.527	145.749	167.065	142.523	159.457	163.988	150.866	158.949	130.026	152.391	135.336	125.792
100036523	20.9212	14.1047	19.0327	10.1001	11.1448	19.1901	24.3332	33.4097	18.1855	28.3517	29.461	15.8404
100036537	2.98874	3.52618	3.17212	2.24446	0	0	1.94666	7.08691	1.81855	7.08793	0.920656	0.931791
100036568	0	0	0	0	0	0	0	0	0	0	0	0.931791
100036571	0	0	0	0	0.857294	0	0	0	0	0	0	0
100036572	0	0	0	0	0	0	0	0	0	0	0	0
100036768	37.8573	35.2618	41.2376	31.4225	33.4345	40.997	31.1465	61.7574	41.8266	48.4342	52.4774	35.408
100037258	2910.03	3382.78	3023.03	3559.72	2485.3	2729.36	2733.1	2104.81	2821.48	2529.21	3066.71	3153.18
100037260	2.98874	2.35078	3.17212	1.12223	0	0.872278	4.86664	6.07449	1.81855	3.54397	0	0
100037262	10.9587	22.3324	13.7459	26.9335	23.1469	13.0842	16.5466	17.2111	15.4577	14.1759	16.5718	14.9087
100037278	15.9399	28.2094	11.6311	20.2001	14.574	20.9347	17.5199	24.298	15.4577	23.6264	21.1751	21.4312
100037282	117.557	85.8036	96.221	90.9007	71.1554	109.035	109.013	54.6704	70.9234	83.8739	104.034	70.8161
100037283	51.8048	56.4188	39.1228	59.4782	29.148	55.8258	50.613	37.4594	351.889	48.4342	50.6361	205.926
100037396	21.9174	15.2801	15.8606	10.1001	10.2875	18.3178	22.3865	50.6208	31.8246	47.2529	37.7469	37.2716
100038347	1005.21	957.944	964.325	1027.96	930.164	974.334	583.997	515.32	556.476	545.771	512.805	645.731
100038349	10.9587	3.52618	11.6311	4.48892	0	0	9.73328	15.1862	6.36492	15.3572	0	0
100038353	2.98874	4.70157	3.17212	3.36669	0.857294	0	2.91998	8.09932	0.909274	3.54397	0	0.931791
100038356	30.8836	39.9633	15.8606	11.2223	20.5751	24.4238	37.9598	34.4221	30.9153	49.6155	54.3187	26.0901
100038357	0	0	1.05737	0	0	0	0	0	0	0	0	0
100038358	0	2.35078	2.11475	0	0.857294	0	3.89331	6.07449	3.6371	4.72529	0	0.931791
100038359	1.99249	1.17539	2.11475	0	0	0	3.89331	6.07449	3.6371	3.54397	5.52394	0
100038361	0.996245	2.35078	0	1.12223	0	0	0	1.01242	0	1.18132	0	0
100038363	17.9324	17.6309	13.7459	21.3224	27.4334	22.6792	33.0931	28.3476	20.004	37.8023	14.7305	25.1584
100038371	4.98123	7.05235	4.22949	3.36669	6.85835	2.61683	4.86664	7.08691	10.002	4.72529	6.44459	5.59074
100038374	0.996245	1.17539	0	0	0.857294	0	0	1.01242	0	1.18132	0.920656	0
100038376	0.996245	0	0	0	0	0.872278	0	0	0	0	0	0.931791
100038378	9.96245	5.87696	9.51636	4.48892	5.14377	6.97822	3.89331	1.01242	4.54637	3.54397	2.76197	7.45433
100038380	0	0	0	0	0	0	0.973328	1.01242	0	0	0	0
100038381	8.96621	14.1047	9.51636	11.2223	5.14377	8.72278	5.83997	3.03725	3.6371	5.90661	5.52394	7.45433
100038382	9.96245	5.87696	7.40162	6.73338	7.71565	5.23367	4.86664	1.01242	2.72782	4.72529	3.68262	5.59074
100038383	0	0	0	0	0	0	0	0	0	0	0	0
100038384	0	1.17539	0	0	0	0	0	0	0	0	0	0
100038388	0.996245	2.35078	5.28687	2.24446	0.857294	0.872278	5.83997	1.01242	7.27419	2.36264	8.28591	3.72716
100038391	2.98874	2.35078	2.11475	2.24446	0	8.72278	3.89331	7.08691	4.54637	9.45058	0	0
100038392	26.8986	15.2801	12.6885	7.85561	13.7167	9.59505	31.1465	27.3352	12.7298	18.9012	29.461	23.2948
100038394	0	0	0	0	0	0	0	0	0	0	0	0
100038395	2.98874	0	0	0	0.857294	0	2.91998	6.07449	0	1.18132	1.84131	3.72716
100038398	43.8348	34.0864	33.836	37.0336	32.5772	49.7198	48.6664	55.6829	47.2822	42.5276	41.4295	50.3167
100038399	2.98874	0	0	2.24446	0	0	0	0	0.909274	0	0	0
100038410	1.99249	4.70157	2.11475	1.12223	3.42918	0	5.83997	2.02483	3.6371	4.72529	3.68262	4.65895
100038411	5.97747	8.22774	7.40162	13.4668	11.1448	7.8505	5.83997	8.09932	9.09274	12.9945	4.60328	10.2497
100038412	2.98874	1.17539	4.22949	0	0	0	1.94666	4.04966	1.81855	3.54397	4.60328	0.931791
100038413	18.9287	5.87696	13.7459	5.61115	0	0	25.3065	40.4966	12.7298	33.077	0	0
100038414	8.96621	11.7539	3.17212	5.61115	4.28647	6.97822	6.81329	4.04966	5.45564	8.26926	4.60328	10.2497
100038416	31.8799	24.6832	28.5491	33.6669	18.8605	21.8069	14.5999	15.1862	18.1855	21.2638	33.1436	18.6358
100038417	0.996245	1.17539	1.05737	0	0	0	0.973328	0	0.909274	2.36264	0	0
100038419	1.99249	4.70157	1.05737	7.85561	3.42918	2.61683	1.94666	2.02483	2.72782	1.18132	2.76197	0.931791
100038420	0	0	0	0	0	0	0	0	0	0	0	0
100038421	0	0	0	0	0	0	0	0	0	0	0	0
100038424	3.98498	4.70157	1.05737	2.24446	0.857294	0.872278	5.83997	3.03725	0.909274	2.36264	0	0
100038425	3.98498	4.70157	16.918	8.97784	0.857294	11.3396	6.81329	12.149	6.36492	4.72529	10.1272	7.45433
100038429	0	0	1.05737	0	0	0	1.94666	0	0.909274	1.18132	0.920656	0.931791
100038431	0	0	0	0	0	0	0	0	0	0	0	0
100038433	6.97372	7.05235	13.7459	13.4668	10.2875	14.8287	5.83997	7.08691	12.7298	17.7198	5.52394	11.1815
100038436	0	0	0	0	0	0	0	0	0	0	0	0
100038439	0	0	0	0	0	0	2.91998	0	0	0	0.920656	0.931791
100038440	0	0	0	0	0	0	0	0	0	0	0	0
100038452	6.97372	8.22774	4.22949	2.24446	4.28647	6.10594	3.89331	2.02483	2.72782	5.90661	4.60328	0
100038453	36.8611	36.4372	24.3196	46.0114	24.0042	27.0406	31.1465	20.2483	23.6411	38.9836	37.7469	38.2034
100038454	3.98498	3.52618	4.22949	4.48892	0	0	3.89331	2.02483	1.81855	3.54397	0.920656	0
100038460	4.98123	5.87696	6.34424	2.24446	0.857294	0	6.81329	8.09932	3.6371	8.26926	0	0
100038464	4.98123	7.05235	4.22949	4.48892	2.57188	3.48911	0.973328	0	4.54637	1.18132	3.68262	5.59074
100038467	0.996245	4.70157	3.17212	1.12223	0	0	3.89331	1.01242	0	1.18132	0	0
100038468	0	0	0	0	0	0	0	0	0	0	0	0
100038470	52.801	44.6649	35.9507	60.6004	38.5782	44.4862	51.5864	33.4097	53.6472	43.7089	57.0807	47.5213
100038478	1.99249	1.17539	6.34424	1.12223	0.857294	0	0.973328	3.03725	0	2.36264	3.68262	0
100038479	0.996245	0	1.05737	0	1.71459	1.74456	0	1.01242	0.909274	0	0.920656	1.86358
100038481	0	0	0	0	0	0	0	0	0	0	0	0
100038486	77.7071	22.3324	59.2129	5.61115	71.1554	12.2119	86.6262	263.228	121.843	159.479	220.957	91.3155
100038487	3.98498	1.17539	2.11475	2.24446	0	0.872278	2.91998	2.02483	1.81855	1.18132	0	0
100038489	2.98874	3.52618	3.17212	1.12223	0.857294	0.872278	10.7066	17.2111	8.18346	11.8132	12.8892	0
100038493	8.96621	7.05235	2.11475	4.48892	4.28647	4.36139	6.81329	3.03725	6.36492	3.54397	4.60328	6.52254
100038494	0	0	0	0	0	0	0	0	0	0	0	0
100038496	0.996245	0	1.05737	1.12223	0	0.872278	1.94666	2.02483	0	3.54397	0	2.79537
100038498	0	0	0	0	0	0	0	1.01242	0.909274	2.36264	0	0
100038504	8.96621	3.52618	8.45899	8.97784	0.857294	13.0842	8.75995	3.03725	14.5484	1.18132	3.68262	10.2497
100038506	0	0	0	0	0	0	0	0	0	0	0	0
100038508	0	1.17539	1.05737	1.12223	0	0	0.973328	2.02483	0	0	0	0
100038509	55.7897	62.2958	78.2456	44.8892	42.8647	43.6139	38.9331	61.7574	39.0988	46.0716	69.0492	55.9074
100038513	0	0	0	0	0	0	0	0	0	0	0	0
100038514	38.8536	30.5602	22.2048	29.178	27.4334	31.402	23.3599	17.2111	20.004	27.1704	16.5718	27.0219
100038516	3.98498	0	1.05737	1.12223	0.857294	0	0.973328	2.02483	0	1.18132	3.68262	0
100038522	10.9587	11.7539	5.28687	11.2223	10.2875	14.8287	11.6799	15.1862	9.09274	11.8132	7.36525	9.31791
100038525	7.96996	5.87696	7.40162	7.85561	0	0	4.86664	2.02483	1.81855	2.36264	0.920656	7.45433
100038526	128.516	116.364	94.1063	112.223	76.2992	68.9099	75.9196	106.304	62.7399	53.1595	107.717	122.065
100038528	3.98498	1.17539	0	1.12223	0	0	0.973328	1.01242	0	1.18132	0	3.72716
100038529	0	0	0	0	0	0	0	0	0.909274	0	0	0
100038532	5.97747	1.17539	2.11475	2.24446	0	0	3.89331	5.06208	3.6371	2.36264	12.8892	0.931791
100038537	14.9437	15.2801	9.51636	5.61115	8.57294	10.4673	16.5466	15.1862	9.09274	10.6319	15.6512	12.1133
100038538	30.8836	31.7356	24.3196	19.0779	18.0032	21.8069	24.3332	17.2111	17.2762	25.9891	26.699	27.0219
100038541	124.531	105.785	86.7046	168.335	88.3013	103.801	93.4395	77.956	162.76	153.572	130.733	162.132
100038545	0	0	0	0	0	0	0	1.01242	0	0	0	0
100038546	0	0	0	0	0	0	0	0	0.909274	1.18132	0	0
100038547	7.96996	5.87696	6.34424	12.3445	3.42918	7.8505	5.83997	4.04966	6.36492	4.72529	5.52394	10.2497
100038548	15.9399	8.22774	8.45899	13.4668	15.4313	15.701	26.2799	19.2359	16.3669	27.1704	8.28591	23.2948
100038551	0	0	0	0	0	0	0	0	0	0	0	0
100038554	29.8874	41.1387	23.2622	32.5447	34.2918	28.7852	21.4132	33.4097	27.2782	21.2638	26.699	23.2948
100038555	3.98498	3.52618	1.05737	1.12223	0	0	5.83997	3.03725	2.72782	2.36264	0	5.59074
100038556	0	0	0	0	0	0	0	0	0	0	0	0
100038558	1.99249	2.35078	0	5.61115	4.28647	0.872278	2.91998	6.07449	6.36492	5.90661	5.52394	2.79537
100038560	36.8611	21.1571	20.0901	14.589	12.8594	23.5515	22.3865	22.2731	12.7298	23.6264	27.6197	20.4994
100038561	2.98874	5.87696	6.34424	7.85561	0	0.872278	2.91998	1.01242	2.72782	1.18132	4.60328	0.931791
100038563	0	0	0	0	0	0	0	0	0	0	0	0
100038566	8.96621	12.9293	11.6311	11.2223	8.57294	13.0842	16.5466	6.07449	10.002	17.7198	13.8098	12.1133
100038569	3.98498	2.35078	3.17212	1.12223	0.857294	0	2.91998	2.02483	1.81855	5.90661	0	0
100038570	372.596	399.633	446.212	463.481	568.386	477.136	382.518	663.132	479.187	476.073	470.455	329.854
100038571	0	0	0	0	0	0	0	0	0	0	0	0
100038573	7.96996	8.22774	7.40162	8.97784	0.857294	0.872278	2.91998	4.04966	2.72782	3.54397	0	0
100038574	0	0	0	0	0	0	0	1.01242	0	0	0.920656	0
100038575	1.99249	3.52618	3.17212	5.61115	0	0.872278	1.94666	1.01242	1.81855	2.36264	4.60328	0
100038577	0	4.70157	0	3.36669	1.71459	2.61683	3.89331	1.01242	0.909274	3.54397	1.84131	0.931791
100038582	0	0	0	2.24446	0	2.61683	2.91998	1.01242	0	4.72529	0	0.931791
100038584	4.98123	1.17539	1.05737	2.24446	0	4.36139	3.89331	0	0.909274	1.18132	0.920656	0
100038587	99.6245	38.7879	61.3277	24.6891	105.447	26.1683	79.8129	172.111	89.1088	105.138	123.368	80.134
100038589	0.996245	1.17539	1.05737	0	0	0	0.973328	0	0	0	0	0
100038590	0	0	0	0	0	0	0	1.01242	0	1.18132	0	0
100038591	84.6809	59.945	75.0735	85.2895	62.5825	51.4644	64.2396	92.1298	37.2802	88.5992	89.3036	90.3837
100038595	1.99249	1.17539	0	2.24446	0.857294	0.872278	0	1.01242	3.6371	1.18132	3.68262	0
100038596	0.996245	4.70157	1.05737	2.24446	3.42918	0	2.91998	1.01242	1.81855	2.36264	0.920656	0
100038599	12.9512	19.9817	8.45899	20.2001	15.4313	13.9564	9.73328	17.2111	7.27419	10.6319	14.7305	0.931791
100038600	0	0	0	0	0	0	0	0	0	0	0	0
100038602	3.98498	2.35078	3.17212	4.48892	4.28647	0	2.91998	5.06208	0.909274	1.18132	0.920656	0.931791
100038605	14.9437	9.40314	8.45899	12.3445	12.0021	0.872278	17.5199	22.2731	11.8206	12.9945	0.920656	18.6358
100038606	6.97372	4.70157	5.28687	3.36669	0.857294	0	10.7066	19.2359	9.09274	12.9945	0.920656	0.931791
100038607	0.996245	4.70157	0	7.85561	4.28647	0.872278	0.973328	1.01242	0	1.18132	2.76197	1.86358
100038608	7.96996	14.1047	8.45899	6.73338	0.857294	8.72278	5.83997	6.07449	4.54637	8.26926	8.28591	0
100038610	2.98874	0	3.17212	1.12223	0	0	5.83997	3.03725	1.81855	3.54397	0	0
100038614	19.9249	41.1387	10.5737	25.8113	10.2875	19.1901	26.2799	16.1986	12.7298	17.7198	21.1751	30.7491
100038617	3.98498	5.87696	5.28687	4.48892	0.857294	0.872278	2.91998	7.08691	1.81855	2.36264	0.920656	0.931791
100038618	3.98498	4.70157	1.05737	4.48892	0.857294	0	5.83997	5.06208	3.6371	7.08793	0	0
100038621	0	0	0	0	0	0	0	0	0	0	0	0
100038623	0	0	0	0	0	0	0	0	0	0	0	0
100038625	0	0	1.05737	0	0	0	0	0	0	1.18132	0	0
100038627	1.99249	1.17539	0	2.24446	0	0.872278	0.973328	2.02483	2.72782	4.72529	0	0
100038628	1.99249	2.35078	3.17212	3.36669	0	4.36139	2.91998	3.03725	0.909274	4.72529	2.76197	0.931791
100038629	1.99249	0	1.05737	2.24446	2.57188	2.61683	2.91998	1.01242	1.81855	4.72529	0.920656	0
100038636	2.98874	1.17539	2.11475	1.12223	0.857294	0	0	2.02483	1.81855	2.36264	0	3.72716
100038638	0	1.17539	0	0	0.857294	0.872278	2.91998	0	0.909274	2.36264	0.920656	0
100038644	0	4.70157	4.22949	2.24446	0	0	5.83997	2.02483	0.909274	1.18132	0.920656	6.52254
100038647	21.9174	27.034	37.0081	22.4446	21.4324	24.4238	9.73328	7.08691	12.7298	18.9012	24.8577	6.52254
100038648	0	0	0	0	0	0	0	0	0	0	0	0
100038649	1.99249	0	5.28687	3.36669	0	5.23367	8.75995	5.06208	6.36492	3.54397	7.36525	0.931791
100038651	3.98498	10.5785	7.40162	8.97784	0	0	9.73328	7.08691	6.36492	12.9945	0	0
100038652	0	0	0	0	0	0	0	0	0	0	0	0
100038653	16.9362	9.40314	9.51636	3.36669	0	0	28.2265	44.5463	17.2762	15.3572	0	0
100038657	6.97372	7.05235	2.11475	4.48892	6.85835	3.48911	11.6799	8.09932	7.27419	16.5385	11.9685	10.2497
100038659	0	0	0	0	0	0.872278	0.973328	0	0	0	0	0
100038662	1.99249	3.52618	2.11475	1.12223	0.857294	0	0.973328	1.01242	0.909274	0	0	0
100038666	0	0	0	0	0	0	0	0	0	0	0	0
100038667	10.9587	7.05235	6.34424	4.48892	0	0	6.81329	17.2111	8.18346	8.26926	0	0
100038668	1.99249	0	2.11475	2.24446	0.857294	0	0	1.01242	3.6371	4.72529	0	0
100038671	0	0	0	1.12223	0	0	0	0	0	1.18132	0	0
100038674	0	0	0	0	0	0	0	0	0	0	0	0
100038681	2.98874	5.87696	3.17212	7.85561	0.857294	3.48911	6.81329	4.04966	2.72782	5.90661	6.44459	6.52254
100038683	4.98123	4.70157	1.05737	4.48892	0	0	0.973328	5.06208	3.6371	3.54397	0	0
100038688	1.99249	4.70157	3.17212	8.97784	2.57188	4.36139	0.973328	4.04966	5.45564	7.08793	4.60328	5.59074
100038689	0	0	0	0	0	0	0	0	0	0	0	0
100038691	2.98874	3.52618	7.40162	4.48892	3.42918	2.61683	4.86664	1.01242	0.909274	2.36264	5.52394	0.931791
100038693	29.8874	34.0864	23.2622	30.3002	32.5772	27.0406	29.1998	19.2359	19.0947	21.2638	23.0164	18.6358
100038695	0	0	1.05737	0	0	0	0	1.01242	0	1.18132	0	0
100038696	9.96245	9.40314	9.51636	4.48892	8.57294	7.8505	9.73328	3.03725	6.36492	11.8132	7.36525	7.45433
100038697	1.99249	5.87696	2.11475	1.12223	0	0	1.94666	3.03725	1.81855	2.36264	0	0.931791
100038699	1.99249	3.52618	0	1.12223	0	2.61683	0	0	1.81855	1.18132	0.920656	0.931791
100038700	4.98123	3.52618	2.11475	1.12223	3.42918	0	2.91998	8.09932	2.72782	4.72529	4.60328	4.65895
100038706	0.996245	1.17539	2.11475	0	0	0	0	0	0.909274	4.72529	0	0
100038707	2.98874	1.17539	2.11475	1.12223	0	0	2.91998	4.04966	2.72782	4.72529	0	6.52254
100038708	6.97372	10.5785	6.34424	5.61115	0	0	14.5999	4.04966	4.54637	10.6319	0	0
100038709	0.996245	0	2.11475	1.12223	0	0.872278	3.89331	2.02483	1.81855	1.18132	0	0
100038711	4.98123	2.35078	3.17212	3.36669	7.71565	0	4.86664	8.09932	2.72782	8.26926	0	0.931791
100038712	82.6884	77.5759	62.385	95.3896	73.7273	71.5268	64.2396	62.7698	65.4677	76.786	76.4145	69.8843
100038713	0	0	4.22949	2.24446	0.857294	0	2.91998	2.02483	1.81855	3.54397	0.920656	0
100038714	0.996245	4.70157	2.11475	6.73338	0	0.872278	7.78662	4.04966	1.81855	3.54397	5.52394	5.59074
100038717	8.96621	9.40314	9.51636	5.61115	0	0	8.75995	6.07449	3.6371	11.8132	0	0
100038718	0.996245	1.17539	0	1.12223	2.57188	0	1.94666	0	0	1.18132	0	0
100038722	7.96996	10.5785	5.28687	8.97784	0	0	8.75995	19.2359	9.09274	14.1759	0	0
100038724	0.996245	1.17539	1.05737	0	0	0	0.973328	3.03725	0.909274	1.18132	0	0
100038725	202.238	141.047	186.098	171.701	196.32	157.882	156.706	145.788	111.841	161.841	123.368	157.473
100038728	0.996245	0	3.17212	3.36669	1.71459	0.872278	3.89331	1.01242	0	0	3.68262	2.79537
100038730	3.98498	0	2.11475	1.12223	0	0.872278	1.94666	6.07449	0	3.54397	0.920656	4.65895
100038732	13.9474	11.7539	13.7459	19.0779	17.1459	7.8505	13.6266	7.08691	9.09274	11.8132	11.9685	13.0451
100038734	0.996245	0	0	0	0	0	0.973328	0	0.909274	0	0	0
100038735	8.96621	0	5.28687	5.61115	0.857294	6.10594	2.91998	5.06208	0	5.90661	3.68262	4.65895
100038739	26.8986	16.4555	22.2048	21.3224	19.7178	17.4456	24.3332	21.2607	13.6391	25.9891	25.7784	21.4312
100038743	2.98874	2.35078	2.11475	0	0	0	4.86664	6.07449	2.72782	8.26926	6.44459	0.931791
100038746	65.7522	49.3665	45.4671	38.1558	57.4387	70.6545	58.3997	69.8567	55.4657	59.0661	53.3981	38.2034
100038752	20.9212	32.911	14.8032	20.2001	24.8615	17.4456	15.5732	10.1242	17.2762	20.0825	17.4925	13.0451
100038846	0	0	0	0	0	0	0	0	0	0	0	0
100038847	0	0	0	0	0.857294	0	0	0	0	0	0.920656	0
100038850	0	0	0	0	0	0	0	0	0	0	0	0
100038852	0	0	0	0	0	0	0	0	0	0	0	0
100038854	0	0	0	0	0	0	0	0	0	0	0	0
100038859	0	0	1.05737	0	0	0	0	1.01242	0	0	0	0
100038860	0	1.17539	0	0	0	0	0	0	0	0	0	0
100038862	0	0	0	0	0	0	0.973328	0	0.909274	0	0	1.86358
100038882	53.7973	61.1204	89.8768	71.8228	61.7252	61.0594	97.3328	62.7698	61.8306	72.0607	69.9699	91.3155
100038909	3.98498	5.87696	1.05737	0	2.57188	12.2119	9.73328	10.1242	10.9113	12.9945	5.52394	5.59074
100038912	0	0	0	0	0	0.872278	0	0	0	0	0	0
100038914	0	0	0	0	0	0	0	0	0	0	0	0
100038927	0	0	0	0	0	0	0	0	0	0	0	0
100038937	0	0	0	0	0	0	0	0	0	0	0	0
100038941	0	0	0	0	0	0	0	1.01242	0	0	0	0
100038944	0	0	0	0	0	0	0	0	0	0	0	0
100038947	3.98498	4.70157	6.34424	7.85561	8.57294	9.59505	10.7066	7.08691	11.8206	12.9945	4.60328	10.2497
100038948	0	0	0	0	0	0	0	0	0	0	0	0
100038949	0	0	0	0	0	0	0	0	0	0	0	0
100038967	0	0	0	0	0	0	0	0	0	0	0	0
100038969	0	0	0	0	0	0	0	0	0	0	0	0
100038971	0	0	0	0	0	0	0	0	0	0	0	0
100038977	0	0	0	0	0	0	0	0	0	0	0	0
100038982	0	0	1.05737	0	0	0	0	0	0	0	0	0
100038987	0	0	0	0	0	0	0	0	0	0	0	0
100038992	0	0	0	0	0	0	0	0	0	0	0	0
100038993	0	0	0	0	0	0	0	0	0	0	0	0
100038995	0	0	0	0	0	0	0	0	0	0	0	0
100038997	0	0	0	0	0	0	0	0	0	0	0	0
100038999	2.98874	5.87696	3.17212	5.61115	7.71565	3.48911	2.91998	2.02483	2.72782	7.08793	2.76197	2.79537
100039008	0	0	0	0	0	0	0	0	0	0	0	0
100039010	0	0	0	0	0	0	0	0	0	0	0	0
100039014	0	0	0	0	0	0	0	0	0	0	0	0
100039017	0	0	0	0	0	0	0	0	0.909274	0	0	0
100039019	0	0	0	0	0	0	0	0	0	0	0	0
100039027	24.9061	19.9817	19.0327	16.8335	12.8594	24.4238	29.1998	40.4966	13.6391	33.077	31.3023	30.7491
100039028	0	0	0	0	0	0	0	0	0	0	0	0
100039029	0	0	0	0	0	0	0	0	0	0	0	0
100039030	0	0	0	0	0	0	0	0	0	0	0	0
100039032	0	0	0	0	0	0	0	0	0	0	0	0
100039034	0	0	0	0	0	0	0	0	0	0	0	0
100039042	0	0	0	0	0	0	0	0	0	0	0	0
100039043	0.996245	1.17539	1.05737	0	0	0	2.91998	2.02483	0.909274	1.18132	0	0.931791
100039044	0	0	0	0	0	0	0	0	1.81855	0	0	0
100039045	0	0	0	0	0	0	0.973328	0	0	0	0	0
100039052	0	0	0	0	0	0	0	0	0	0	0	0
100039053	0	0	0	0	0	0	0	0	0	0	0	0
100039054	0	0	0	0	0	0	0	0	0	0	0	0
100039055	0	0	0	0	0	0	0	0	0	0	0	0
100039060	0	4.70157	0	0	0	0.872278	4.86664	0	0	0	4.60328	0.931791
100039062	17.9324	10.5785	12.6885	8.97784	13.7167	8.72278	14.5999	32.3973	16.3669	20.0825	19.3338	22.363
100039065	0	0	0	0	0	0	0	0	0	0	0	0
100039068	0	0	0	0	0	0	0	0	0	0	0	0
100039076	0	0	0	0	0	0	0	0	0	0	0	0
100039078	0	0	5.28687	0	2.57188	0	0.973328	0	0	0	1.84131	0
100039086	0	0	0	1.12223	0	0	0	0	1.81855	0	0	0
100039087	0	0	0	0	0	0	0	0	0.909274	0	0	0
100039089	0	0	0	0	0	0	0	0	0	0	0	0
100039100	0	0	0	0	0	0	0	0	0	0	0	0
100039116	0	0	0	0	0	0	0	0	0	0	0	0
100039120	0	0	0	0	0	0	0	0	0	0	0	0
100039123	16.9362	7.05235	12.6885	7.85561	13.7167	20.9347	17.5199	19.2359	12.7298	17.7198	11.0479	8.38612
100039129	0	0	0	0	0	0	0	0	0	0	0	0
100039138	2.98874	0	4.22949	0	0	0	1.94666	3.03725	0	2.36264	5.52394	0
100039139	102.613	92.856	118.426	109.979	94.3024	102.929	114.853	76.9436	99.1108	86.2365	82.8591	122.065
100039150	0	0	0	0	0	0	0	0	0	0	0	0
100039151	0	0	0	0	0	0	0	0	0	0	0	0
100039162	0	0	0	0	0	0	0	0	0	0	0	0
100039175	0	0	1.05737	1.12223	0	2.61683	0	0	0	0	0	0.931791
100039176	0.996245	1.17539	0	0	0	0	1.94666	4.04966	1.81855	2.36264	0	0
100039177	0	0	0	0	0	0	0	0	0	0	0	0
100039179	0	0	0	0	0	0	0	0	0	0	0	0
100039192	0	0	0	0	0.857294	0	0	0	0	2.36264	0	0
100039194	0	0	0	0	0	0	0	0	0	0	0	0
100039206	0	0	0	0	0	0	0	0	0	0	0	0
100039208	0	0	0	0	0	0	0	0	0	0	0	0
100039209	0	0	0	0	0	0	0	0	0	0	0	0
100039210	1.99249	0	1.05737	1.12223	0	0	0	4.04966	2.72782	2.36264	0	0
100039211	1.99249	1.17539	1.05737	2.24446	0	0	0	4.04966	2.72782	4.72529	4.60328	0
100039213	0	0	0	0	0	0	0	0	0	0	0	0
100039222	5.97747	3.52618	2.11475	0	0	0	5.83997	9.11174	0.909274	3.54397	0	0
100039227	0	0	0	0	0	0	0	0	0	0	0	0
100039239	415.434	313.83	340.474	404.003	348.061	358.506	168.386	152.875	181.855	209.094	151.908	224.562
100039240	0	0	0	0	0	0	0	0	0	0	0	0
100039246	0	0	0	0	0	0	0	0	0	0	0	0
100039252	18.9287	34.0864	30.6638	26.9335	24.8615	20.9347	19.4666	26.3228	22.7318	29.5331	24.8577	33.5445
100039257	0	1.17539	0	0	0	0	0	0	0	0	0	0
100039269	0.996245	0	0	0	0	0	0	0	0	0	0	0
100039271	0	0	0	0	0	0	0	0	0	0	0	0
100039280	0	0	0	0	0	0	0	0	0	0	0	0
100039293	0	0	0	0	0	0	0	0	0	0	0	0
100039294	0	0	0	0	0	0	0	0	0	0	0	0
100039304	3.98498	4.70157	1.05737	4.48892	3.42918	3.48911	0	4.04966	3.6371	3.54397	4.60328	0.931791
100039307	0	0	1.05737	0	0	0	0	0	0.909274	0	0	0
100039315	0	0	0	0	0	0	0	0	0	0	0	0
100039319	0	0	0	0	0	0	0.973328	0	0	0	0	0
100039324	0	0	0	0	0	0	0	0	0	0	0	0
100039331	0.996245	1.17539	0	2.24446	0	0	0.973328	0	0	0	0	0
100039334	0	0	0	0	0	0	0	0	0	0	0	0
100039344	0	0	0	0	0	0	0	0	0	0	0	0
100039348	1.99249	1.17539	0	2.24446	0	2.61683	0	0	1.81855	0	0	0.931791
100039350	0	0	0	0	0.857294	0.872278	0	0	0	1.18132	0	0
100039353	3.98498	2.35078	4.22949	5.61115	0	0.872278	3.89331	1.01242	0.909274	4.72529	0.920656	0
100039374	0	0	0	0	0	0	0	0	0	0	0	0
100039377	0	0	0	0	0	0	0	0	0	0	0	0
100039393	0	0	0	0	0	0	0	0	0	0	0	0
100039419	95.6396	101.084	76.1309	92.0229	77.1565	96.8228	83.7062	67.8318	98.2016	72.0607	76.4145	94.1109
100039422	24.9061	27.034	24.3196	19.0779	28.2907	28.7852	27.2532	29.3601	22.7318	33.077	19.3338	27.9537
100039436	0	0	0	0	0	0	0	0	0	0	0	0
100039444	0	0	0	0	0	0	0	0	0	0	0	0
100039446	11.9549	7.05235	6.34424	8.97784	5.14377	6.97822	5.83997	3.03725	3.6371	5.90661	3.68262	7.45433
100039452	0.996245	0	0	0	0	0	0	0	0	0	0	0
100039467	0	0	0	0	0	0	0	0	0	0	0	0
100039478	0	0	0	0	0.857294	0	0.973328	0	0	0	0	0
100039479	0	0	0	0	0	0	0	0	0	0	0	0
100039484	0	0	0	0	4.28647	0	0	0	0	0	0.920656	0
100039495	53.7973	28.2094	42.2949	22.4446	54.8668	38.3802	64.2396	129.589	69.1048	94.5058	121.527	33.5445
100039499	0	0	0	0	0	0	0	0	0	0	0	0
100039503	0.996245	0	0	0	0	0.872278	0	0	0	0	0	0
100039521	0.996245	0	0	0	0	0	0	0	0.909274	0	0	0
100039522	0	0	0	0	0	0	0	0	0	0	0	0
100039523	0	0	0	0	0	0	0	0	0	0	0	0
100039532	3.98498	9.40314	3.17212	3.36669	2.57188	4.36139	0.973328	4.04966	3.6371	1.18132	5.52394	4.65895
100039545	0	0	0	0	0	0	0	0	0	0	0	0
100039550	0	0	0	0	0	0	0	0	0	0	0	0
100039551	0	0	0	0	0	0	0	0	0	0	0	0
100039571	36.8611	24.6832	31.7212	32.5447	42.8647	34.8911	29.1998	31.3849	49.1008	33.077	24.8577	33.5445
100039573	0	0	0	0	0	0	0	0	0	0	0	0
100039574	0	0	0	0	0	0	0	0	0	0	0	0
100039585	0	0	0	0	0	0	0	0	0	0	0	0
100039589	0	0	0	0	0	0	0	1.01242	0.909274	1.18132	0	0
100039595	0	0	0	0	0	0	0	0	0	0	0	0
100039596	2.98874	4.70157	6.34424	10.1001	5.14377	9.59505	7.78662	12.149	7.27419	8.26926	8.28591	5.59074
100039602	0	0	0	0	0	0	0	0	0	0	0	0
100039614	0	0	0	0	0	0	0	0	0	0	0	0
100039636	108.591	139.872	161.778	155.99	156.028	144.798	113.879	116.428	154.577	135.852	112.32	126.724
100039641	0	1.17539	0	0	0	0	0.973328	2.02483	0	0	0	0
100039655	0	0	0	0	0	0	0	0	0	0	0	0
100039659	0	0	0	0	0	0	0	0	0	0	0	0
100039672	0	0	0	0	0	0	0	0	0	0	0	0
100039673	2.98874	3.52618	1.05737	0	0.857294	0.872278	3.89331	3.03725	1.81855	3.54397	0	0
100039674	0.996245	1.17539	2.11475	3.36669	0.857294	0	2.91998	8.09932	3.6371	3.54397	0	6.52254
100039675	0	0	0	0	0	0	0	0	0	0	0	0
100039681	3.98498	2.35078	4.22949	3.36669	0	5.23367	1.94666	6.07449	4.54637	7.08793	0.920656	0.931791
100039684	6.97372	12.9293	12.6885	12.3445	12.0021	8.72278	18.4932	18.2235	14.5484	10.6319	16.5718	16.7722
100039691	1.99249	3.52618	3.17212	3.36669	0	0.872278	2.91998	1.01242	3.6371	3.54397	0	5.59074
100039693	0	0	0	0	0	0	0	0	0	0	0	0
100039706	0.996245	0	0	1.12223	0	0	0	0	0.909274	0	0	0
100039707	73.7222	74.0497	63.4424	89.7784	76.2992	104.673	93.4395	84.0305	98.2016	79.1486	73.6525	76.4068
100039719	0	0	0	0	0	0	0	0	0	0	0	0
100039724	0	1.17539	0	0	0	0	0	0	0	0	0	0
100039727	0	0	2.11475	0	0	0	0	0	0	0	0	0
100039728	0	0	0	0	0	0	0	3.03725	0.909274	1.18132	0	0
100039731	7.96996	3.52618	8.45899	14.589	9.43024	9.59505	6.81329	7.08691	14.5484	5.90661	4.60328	12.1133
100039732	0	0	0	0	0	0	0	0	0	0	0	0
100039739	0	0	0	0	0	0	0	0	0	0	0	0.931791
100039741	0.996245	1.17539	0	0	0	0	0	0	0	0	0	0
100039746	2.98874	1.17539	6.34424	5.61115	0.857294	0	3.89331	11.1366	5.45564	8.26926	7.36525	0.931791
100039748	4.98123	7.05235	3.17212	7.85561	5.14377	6.10594	0.973328	8.09932	5.45564	5.90661	5.52394	5.59074
100039752	0	0	0	0	0	0	0	0	0	0	0	0
100039753	0	0	0	0	0	0	0	0	0	0	0	0
100039757	0	0	0	0	0	0	0	0	0	0	0	0
100039763	0	0	0	0	0	0	0	0	0	0	0	0
100039768	88.6658	124.592	94.1063	104.367	96.8742	110.779	99.2794	76.9436	85.4717	82.6926	90.2243	78.2704
100039781	42.8386	36.4372	26.4343	34.7891	45.4366	33.1465	59.373	42.5215	50.9193	40.165	33.1436	54.9757
100039786	21.9174	31.7356	41.2376	37.0336	36.8637	46.2307	37.9598	43.5339	29.0968	33.077	28.5403	28.8855
100039789	0	1.17539	1.05737	3.36669	3.42918	2.61683	4.86664	1.01242	0	1.18132	1.84131	0
100039790	0	0	0	0	0.857294	0.872278	0.973328	1.01242	0.909274	0	0.920656	0.931791
100039794	2.98874	2.35078	2.11475	4.48892	0	0	0.973328	4.04966	2.72782	1.18132	0	0.931791
100039795	2781.52	3150.05	2870.77	3069.3	2311.27	1977.45	2061.51	1638.09	2405.94	2095.67	2961.75	2663.06
100039796	56.786	59.945	71.9014	75.1894	48.8658	41.8693	207.319	77.956	39.0988	50.7969	101.272	129.519
100039801	0	0	1.05737	1.12223	0.857294	1.74456	0.973328	0	0	1.18132	0.920656	0.931791
100039805	3.98498	2.35078	1.05737	4.48892	5.14377	4.36139	5.83997	4.04966	7.27419	2.36264	5.52394	3.72716
100039810	0	0	0	0	0	0	0	0	0	0	0	0
100039815	0	0	0	0	0	0	0	0	0	1.18132	0	0
100039826	9.96245	9.40314	6.34424	6.73338	12.8594	6.97822	8.75995	8.09932	10.002	9.45058	9.20656	6.52254
100039830	0	0	1.05737	0	0	0	0	0	0.909274	0	0.920656	0
100039842	0	0	0	0	0	0	0	0	0	0	0	0
100039848	0	1.17539	4.22949	0	0	0	0.973328	0	1.81855	0	4.60328	0
100039863	0	0	0	0	0	0	0	0	0	0	0	0
100039864	66.7484	58.7696	62.385	49.3781	64.2971	46.2307	69.1063	104.279	55.4657	67.3354	76.4145	81.0658
100039876	0	0	0	0	0	0	0	0	0	0	0	0
100039890	0	0	0	0	0	0	0	0	0	0	0	0
100039895	1.99249	2.35078	1.05737	2.24446	3.42918	0	0.973328	0	2.72782	0	0	0
100039897	0	0	0	0	0	0	0	0	0	0	0	0
100039899	0	0	0	0	0	0	0	0	0	0	0	0
100039901	2.98874	1.17539	1.05737	1.12223	1.71459	0.872278	0	0	0.909274	1.18132	1.84131	0
100039904	0	0	0	0	0	0	0	0	0	0	0	0
100039905	0	0	0	0	0	0	0	0	0	0	0	0
100039913	0	0	0	0	0	0	0	0	0	0	0	0
100039914	0	0	0	0	0	0	0	0	0	0	0	0
100039934	0	0	0	0	0	0	0	0	0	0	0	0
100039939	0	0	0	0	0	0	0	0	0	0	0	0
100039948	0	0	0	0	0	0	0	0	0	0	0	0
100039954	1.99249	2.35078	1.05737	0	0	0.872278	1.94666	5.06208	1.81855	2.36264	0	0
100039957	4.98123	7.05235	7.40162	6.73338	6.00106	6.10594	10.7066	12.149	12.7298	14.1759	10.1272	13.0451
100039968	82.6884	117.539	95.1636	90.9007	81.443	111.652	96.3595	57.7077	96.383	96.8684	97.5896	73.6115
100039973	0	0	0	0	0	0	0	0	0	0	0	0
100039988	15.9399	19.9817	6.34424	10.1001	11.1448	6.10594	4.86664	16.1986	10.9113	12.9945	13.8098	16.7722
100040000	6.97372	15.2801	8.45899	10.1001	6.85835	5.23367	7.78662	18.2235	5.45564	9.45058	11.0479	13.9769
100040016	0	0	0	0	0	0	0	0	0	0	0	0
100040018	0.996245	1.17539	2.11475	1.12223	0	2.61683	0.973328	1.01242	0.909274	2.36264	0.920656	2.79537
100040020	0	0	0	0	0	0	0	0	0	0	0	0
100040022	0	0	0	0	0	0	0	0	0	0	0	0
100040031	0	0	0	0	0	0	0	0	0	0	0	0
100040035	0	0	0	0	0	0	0	0	0	0	0	0
100040044	0	0	0	0	0	0	0	0	0	0	0	0
100040048	0	0	0	0	0	0	0	1.01242	0	0	0	0
100040049	1.99249	2.35078	0	1.12223	3.42918	0	4.86664	2.02483	1.81855	2.36264	0.920656	0.931791
100040052	6.97372	9.40314	10.5737	8.97784	6.85835	5.23367	4.86664	8.09932	9.09274	8.26926	11.9685	8.38612
100040054	0	0	0	0	0	0	0	0	0	0	0	0
100040083	0	0	0	0	0	0	0	0	0	0	0	0
100040110	4.98123	2.35078	1.05737	3.36669	0.857294	0.872278	6.81329	5.06208	2.72782	2.36264	0.920656	0.931791
100040123	5.97747	4.70157	7.40162	7.85561	7.71565	5.23367	9.73328	6.07449	9.09274	3.54397	5.52394	9.31791
100040135	0	0	0	0	0	0	0	0	0	0	0.920656	0.931791
100040160	0	0	0	0	0	0	0	0	0	0	0	0
100040171	0	0	0	0	0	0	0	0	0	0	0	0
100040187	0	0	0	0	0	0	0	0	0	0	0	0
100040196	0	0	0	0	0	0	0	0	0	0	0	0
100040201	0	0	0	0	0	0	0	0	0	0	0	0
100040208	0	0	0	0	0	0	0	0	0	0	0	0
100040213	0	0	0	0	0	0	0	0	0.909274	0	0.920656	0
100040214	0	0	0	0	0	0	0	0	0	0	0	0
100040220	106.598	156.327	121.598	96.5118	132.023	95.9505	121.666	113.391	134.573	100.412	118.765	128.587
100040223	0	0	0	0	0	0	0	0	0	0	0	0
100040233	0	0	0	0	0	0	0	0	0	0	0	0
100040244	37.8573	37.6125	38.0654	25.8113	47.1512	37.5079	45.7464	54.6704	48.1915	42.5276	44.1915	34.4763
100040248	0	0	0	0	0	0	0	0	0	0	0	0
100040249	0	0	0	0	0	0	0	0	0	0	0	0
100040260	10.9587	2.35078	8.45899	3.36669	3.42918	6.97822	7.78662	4.04966	6.36492	7.08793	5.52394	10.2497
100040262	0	0	0	0	0	0	0	0	0	0	0	0
100040263	0	0	0	0	0	0	0	0	0	0	0	0
100040264	0	0	0	0	0	0	0	0	0	0	0	0
100040268	0	0	0	0	0	0	0	0	0	0	0	0
100040276	0	0	0	0	0	0	0	0	0	0	0	0
100040293	2.98874	0	1.05737	0	0	0	6.81329	9.11174	3.6371	4.72529	6.44459	0.931791
100040294	0.996245	0	1.05737	0	0	0	2.91998	3.03725	0.909274	1.18132	0	2.79537
100040297	310.829	391.406	409.204	409.614	431.219	353.272	404.904	335.11	342.796	343.765	353.532	333.581
100040298	19.9249	16.4555	16.918	31.4225	19.7178	16.5733	20.4399	28.3476	18.1855	11.8132	29.461	15.8404
100040299	0	0	0	0	0	0	0	0	0	0	0	0
100040317	0	0	0	0	0	0	0	0	0	0	0	0
100040320	2.98874	4.70157	3.17212	3.36669	0	6.97822	2.91998	3.03725	0	4.72529	0.920656	2.79537
100040322	30.8836	59.945	28.5491	43.767	37.7209	40.1248	38.9331	58.7201	34.5524	34.2584	30.3817	57.771
100040335	0	0	0	0	0	0	0	0	0	0	0	0
100040339	0	0	0	0	0	0	0	0	0	0	0	0
100040357	0	0	0	0	0	0	0	0	0	0	0	0
100040363	0	0	0	0	0	0	0	0	0	0	0	0
100040377	9.96245	8.22774	10.5737	16.8335	7.71565	13.0842	7.78662	15.1862	8.18346	8.26926	7.36525	13.0451
100040382	0	1.17539	0	0	0	0	0.973328	0	0	0	0	0
100040392	0	0	0	0	0	0	0	0	0	0	0	0
100040400	0	0	0	0	0	0	0	0	0	0	0	0
100040410	0.996245	1.17539	1.05737	0	0.857294	0.872278	0	0	0.909274	0	0	0.931791
100040416	8.96621	10.5785	14.8032	8.97784	12.8594	17.4456	8.75995	18.2235	8.18346	14.1759	9.20656	8.38612
100040417	0	0	0	0	0	0	0	0	0	0	0	0
100040418	0	0	0	0	0	0	0	0	0	0	0	0
100040421	0	1.17539	0	0	0	0	3.89331	0	0	1.18132	0	2.79537
100040429	0	0	0	0	0	0	0	0	0	0	0	0
100040447	1.99249	0	0	0	0.857294	0	0.973328	2.02483	0.909274	0	0	0.931791
100040448	0	0	0	0	0	0	0	0	0	0	0	0
100040458	0	0	0	0	0	0	0	0	0	0	0	0
100040462	117.557	110.487	126.885	105.49	126.022	90.7169	204.399	104.279	119.115	161.841	143.622	164.927
100040465	0	0	0	0	0	1.74456	0.973328	0	0.909274	0	0.920656	1.86358
100040467	0	0	0	0	0	0	0	0	0	0	0	0
100040482	0	0	0	0	0	0	0	0	0	0	0	0
100040483	0	0	0	0	0	0	0	0	0	0	0	0
100040489	0	0	0	0	0	0	0	0	0	0	0	0
100040494	0	0	0	0	0	0	0	0	0	0	0	0
100040500	14.9437	4.70157	4.22949	11.2223	3.42918	6.10594	2.91998	12.149	6.36492	4.72529	8.28591	13.0451
100040505	24.9061	28.2094	26.4343	29.178	30.0053	28.7852	18.4932	25.3104	25.4597	21.2638	23.9371	18.6358
100040509	0	0	0	0	0	0	0	0	0	0	0	0
100040525	11.9549	8.22774	4.22949	4.48892	6.00106	4.36139	12.6533	11.1366	6.36492	8.26926	11.9685	11.1815
100040529	0	0	0	0	0	0	1.94666	0	0	0	0	0
100040531	28.8911	28.2094	20.0901	20.2001	24.0042	15.701	18.4932	15.1862	13.6391	10.6319	13.8098	21.4312
100040533	0	0	0	0	0	0	0	0	0	0	0	0
100040543	136.486	130.469	163.893	122.323	135.452	138.692	153.786	154.9	165.488	112.226	150.067	142.564
100040552	0	0	0	0	0	0	0	0	0	0	0	0
100040557	0	0	0	0	0	0	0.973328	0	0	0	0	0
100040563	13.9474	41.1387	19.0327	28.0558	54.8668	16.5733	52.5597	19.2359	49.1008	10.6319	16.5718	28.8855
100040564	0	0	0	0	0	0	0	0	0	0	0	0
100040567	3.98498	1.17539	1.05737	1.12223	0	2.61683	0	0	0.909274	1.18132	1.84131	3.72716
100040572	0	0	0	1.12223	0	0.872278	0.973328	0	0.909274	3.54397	1.84131	0
100040591	7082.31	8454.59	8146.01	9193.31	7980.55	8381.71	4744.97	3108.12	5935.74	4856.42	4812.27	4298.35
100040595	0	0	0	0	0	0	0	0	0	0	0	0
100040599	3.98498	5.87696	2.11475	3.36669	0.857294	5.23367	7.78662	6.07449	2.72782	8.26926	0.920656	5.59074
100040606	0	0	0	0	0	0	0	0	0	0	0	0
100040608	44.831	32.911	42.2949	34.7891	36.8637	44.4862	33.0931	41.509	39.0988	38.9836	33.1436	38.2034
100040617	14.9437	12.9293	12.6885	11.2223	7.71565	11.3396	9.73328	1.01242	6.36492	5.90661	6.44459	11.1815
100040635	0	0	0	0	0	0	0	0	0.909274	0	0	0
100040636	0	0	0	0	0	0	0	0	0	0	0	0
100040654	13.9474	18.8063	17.9754	11.2223	9.43024	14.8287	11.6799	22.2731	20.9133	5.90661	13.8098	22.363
100040657	0	0	0	0	0	0	0	0	0	0	0	0
100040667	3.98498	2.35078	4.22949	1.12223	4.28647	0	1.94666	7.08691	2.72782	4.72529	4.60328	0.931791
100040671	0	0	0	0	0	0.872278	1.94666	1.01242	0	1.18132	0	0
100040673	0	0	0	0	0	0	0	0	0	0	0	0
100040682	2.98874	1.17539	1.05737	3.36669	1.71459	4.36139	5.83997	3.03725	0.909274	1.18132	1.84131	3.72716
100040697	0	0	0	0	0	0	0	0	0	0	0	0
100040698	0	0	0	0	0	0	0	0	0	0	0	0
100040711	8.96621	5.87696	8.45899	3.36669	11.1448	3.48911	5.83997	12.149	4.54637	10.6319	7.36525	7.45433
100040712	0	0	0	0	0	0	0	0	0	0	0	0
100040714	0	0	0	0	0	0	0	0	0	0	0	0
100040724	7.96996	8.22774	7.40162	6.73338	12.8594	20.9347	12.6533	21.2607	12.7298	22.4451	6.44459	7.45433
100040732	0	0	0	0	0	0	0	0	0	0	0	0
100040736	82.6884	90.5052	89.8768	102.123	72.87	83.7386	69.1063	66.8194	63.6492	62.6101	65.3666	90.3837
100040766	3.98498	1.17539	1.05737	2.24446	3.42918	0	1.94666	2.02483	0.909274	3.54397	0	0.931791
100040771	0	0	0	0	0	0	0	0	0	0	0	0
100040781	0	0	0	0	0	0	0	0	0	0	0	0
100040786	0	0	0	0	0	0	0	0	0	0	0	0
100040792	3.98498	7.05235	4.22949	1.12223	4.28647	2.61683	2.91998	0	5.45564	0	6.44459	0.931791
100040822	2.98874	1.17539	0	0	0	0	0.973328	0	0	1.18132	0	0
100040843	3.98498	10.5785	0	3.36669	3.42918	7.8505	2.91998	1.01242	2.72782	4.72529	2.76197	0
100040851	0	0	0	0	0	0	0	0	0	1.18132	0.920656	0
100040852	0	0	0	0	0	0	0	0	0	0	0	0
100040854	0	0	0	0	0	0	0	0	0	0	0	0
100040859	0	0	0	0	0	0	0	0	0	0	0	0
100040861	0	0	0	0	0	0	0	0	0	0	0	0
100040867	0	0	0	0	0	0	0	0	0	0	0	0
100040870	0	0	0	0	0	0	0	0	0	0	0	0
100040873	0	0	0	0	0	0	0	0	0	0	0	0
100040880	0	0	0	0	0	0	0	0	0	0	0	0
100040882	7.96996	2.35078	6.34424	7.85561	6.85835	6.97822	10.7066	12.149	14.5484	11.8132	10.1272	14.9087
100040885	0	0	0	0	0	0	0	0	0	0	0	0
100040894	0	0	0	0	0	0	0	0	0	0	0	0
100040897	0	0	0	0	0	0	0	0	0	0	0	0
100040899	0	0	0	0	0	0	0	0	0	0	0	0
100040911	0	0	0	0	0	0	0	0	0	0	0	0
100040923	0	0	0	0	0	0	0	0	0	0	0	0
100040926	0	0	0	0	0	0	0	0	0	0	0	0
100040928	0	0	0	0	0	0	0	0	0	0	0	0
100040929	8.96621	9.40314	8.45899	7.85561	8.57294	12.2119	8.75995	9.11174	10.002	9.45058	9.20656	5.59074
100040937	0	0	0	0	0	0	0	0	0	0	0	0
100040944	9.96245	8.22774	10.5737	5.61115	6.00106	9.59505	3.89331	12.149	7.27419	7.08793	7.36525	7.45433
100040961	35.8648	35.2618	28.5491	15.7112	24.8615	19.1901	21.4132	28.3476	21.8226	34.2584	31.3023	36.3398
100040963	0	0	0	0	0	0	0	0	0	0	0	0
100040972	19.9249	22.3324	11.6311	2.24446	25.7188	0.872278	15.5732	17.2111	5.45564	28.3517	15.6512	19.5676
100040974	0	0	0	0	0	0	0	0	0	0	0	0
100040981	0	0	0	0	0	0	0	0	0	0	0	0
100040991	0	0	0	0	0	0	0	0	0	0	0	0
100040997	0	0	0	0	0	0	0	0	0	0	0	0
100040999	3.98498	4.70157	2.11475	2.24446	0	4.36139	3.89331	3.03725	4.54637	2.36264	0.920656	0.931791
100041003	0	0	0	0	0	0	0	0	0	0	0	0
100041012	0	0	0	0	0	0	0	0	0	0	0	0
100041014	0	0	0	0	0	0	0	0	0	0	0	0
100041019	0	0	0	0	0	0	0	0	0	0	0	0
100041032	0	0	0	0	0	0	0	0	0	0	0	0
100041033	0	0	0	0	0	0	0	0	0	0	0	0
100041054	0	0	0	0	0	0	0	0	0	0	0	0
100041057	0	0	0	0	0	0	0	0	0	0	0	0
100041062	0	0	0	0	0	0	0	0	0	0	0	0
100041076	0	0	0	0	0	0	0	0	0	0	0	0
100041077	0	0	0	0	0	0	0	0	0	0	0	0
100041080	0	0	0	0	0	0	0	0	0	0	0	0
100041085	4.98123	4.70157	8.45899	4.48892	6.00106	6.97822	4.86664	7.08691	10.9113	5.90661	2.76197	9.31791
100041089	0	0	1.05737	0	2.57188	0	0.973328	1.01242	2.72782	2.36264	0	0
100041096	0	0	0	0	0	0	0	0	0	0	0	0
100041098	188.29	168.081	171.295	155.99	272.62	179.689	182.986	370.544	230.046	261.072	277.118	134.178
100041102	0	0	0	0	0	0	0	0	0	0	0	0
100041106	25.9024	37.6125	32.7786	38.1558	24.8615	21.8069	21.4132	17.2111	16.3669	17.7198	19.3338	37.2716
100041107	0	0	0	0	0.857294	0	0	0	0	0	0	0
100041108	0	0	0	0	0	0	0	0	0.909274	0	0	0
100041115	0	0	0	0	0	0	0	0	0	0	0	0
100041117	0	0	0	0	0	0	0	0	0	0	0	0
100041119	0	0	0	0	0	0	0	0	0	0	0	0
100041120	9.96245	3.52618	10.5737	4.48892	7.71565	10.4673	7.78662	1.01242	12.7298	9.45058	8.28591	2.79537
100041121	0.996245	0	1.05737	0	0	0	0	0	1.81855	2.36264	2.76197	0.931791
100041139	0	0	0	0	0	0	0	0	0	0	0	0
100041141	0	0	0	0	0	0	0	0	0	0	0	0
100041142	0	0	0	0	0	0	0	0	0	0	0	0
100041146	2.98874	1.17539	1.05737	0	3.42918	5.23367	5.83997	5.06208	0.909274	9.45058	0.920656	3.72716
100041151	0	3.52618	2.11475	3.36669	0	0	0.973328	0	0.909274	1.18132	0	3.72716
100041168	0	0	0	0	0	0	0	0	0	0	0	0
100041177	0	0	0	0	0	0	0	0	0	0	0	0
100041179	0	0	0	0	0	0	0	0	0	0	0	0
100041184	0	0	0	0	0	0	0	0	0	0	0	0
100041187	0	0	0	0	0	0	0	0	0	0	0	0
100041194	858.764	846.282	765.538	937.062	936.165	1010.97	1339.3	1038.74	1227.52	1285.28	822.146	1383.71
100041207	0	0	0	0	0	0	0	0	0	0	0	0
100041223	0	0	0	0	0	0	0	0	0	0	0	0
100041224	0	1.17539	0	0	0	0	0.973328	0	0	0	0	0
100041230	8.96621	9.40314	8.45899	14.589	18.0032	0.872278	21.4132	15.1862	15.4577	7.08793	0.920656	0
100041231	8.96621	11.7539	14.8032	11.2223	12.8594	10.4673	6.81329	17.2111	10.002	7.08793	10.1272	8.38612
100041241	1.99249	2.35078	4.22949	1.12223	0	0	2.91998	6.07449	5.45564	4.72529	0	0.931791
100041244	16.9362	12.9293	13.7459	17.9557	12.0021	16.5733	12.6533	13.1614	13.6391	12.9945	10.1272	17.704
100041250	0	0	0	0	0	0	0	0	0	0	0	0
100041253	0	0	0	0	0	0	0	0	0	0	0	0
100041255	0	0	0	0	0	0	0	0	0	0	0	0
100041256	0	0	0	0	0	0	0	0	0	0	0	0
100041261	0	0	0	0	0	0	0	0	0	0	0	0
100041262	0	0	0	0	0	0	0	0	0	0	0	0
100041264	0	0	0	0	0	0	0	0	0	0	0	0
100041273	9.96245	10.5785	13.7459	5.61115	12.0021	6.97822	5.83997	5.06208	8.18346	11.8132	7.36525	9.31791
100041279	0.996245	0	3.17212	1.12223	1.71459	1.74456	2.91998	0	0.909274	0	0	1.86358
100041281	0	0	0	0	0	0	0	0	0	0	0	0
100041283	0.996245	0	1.05737	0	0	0	0.973328	0	0	0	0	0
100041284	0	0	0	0	0	0	0	0	0	0	0	0
100041286	15.9399	9.40314	11.6311	20.2001	16.2886	11.3396	21.4132	31.3849	20.004	14.1759	19.3338	21.4312
100041290	2.98874	1.17539	3.17212	2.24446	0.857294	0.872278	2.91998	2.02483	1.81855	3.54397	0	0
100041293	7.96996	4.70157	13.7459	1.12223	0.857294	0	20.4399	38.4718	10.002	28.3517	24.8577	27.9537
100041294	8.96621	8.22774	6.34424	5.61115	6.00106	4.36139	4.86664	0	0.909274	8.26926	5.52394	3.72716
100041296	0	0	0	0	0	0	0	0	0	0	0	0
100041306	0	0	0	0	0	0	0	0	0	0	0	0
100041309	0	0	0	0	0	0	0	0	0	0	0	0
100041311	0	0	5.28687	2.24446	0	0	1.94666	2.02483	0.909274	1.18132	0	0
100041317	0	0	0	0	0	0	0	0	0	0	0	0
100041336	0	0	0	0	0	0	0	0	0	0	0	0
100041339	0	0	0	0	0	0	0	0	0	0	0	0
100041345	0	0	0	0	0	0	0	0	0	0	0	0
100041346	0	0	0	0	0	0	0	0	0	0	0	0
100041347	0.996245	0	0	0	0	0	2.91998	3.03725	2.72782	2.36264	0.920656	0
100041351	0	0	0	0	0	0	0	0	0	0	0	0
100041352	3.98498	1.17539	0	0	0	1.74456	0	0	0.909274	0	1.84131	1.86358
100041354	0	0	0	0	0	0	0	0	0	0	0	0
100041362	0	0	0	0	0	0	0	0	0	0	0	0
100041373	2.98874	8.22774	1.05737	3.36669	0.857294	7.8505	7.78662	7.08691	3.6371	4.72529	0.920656	4.65895
100041374	1.99249	1.17539	0	0	0	0	0	0	0	0	0	0
100041375	0	0	0	0	0	0	0	0	0	0	0	0
100041379	0.996245	2.35078	2.11475	2.24446	0	0	1.94666	1.01242	0	1.18132	0	0.931791
100041380	0	0	0	0	0	0	0	0	0	0	0	0
100041412	0	0	0	0	0	0	0	0	0	0	0	0
100041433	0.996245	4.70157	2.11475	1.12223	0	0.872278	0	2.02483	1.81855	2.36264	0.920656	0.931791
100041440	0	0	0	0	0	0	0	0	0	0	0	0
100041449	0	0	0	0	0	0	0	0	0	0	0	0
100041450	4.98123	3.52618	2.11475	1.12223	6.00106	0	13.6266	5.06208	0	4.72529	2.76197	6.52254
100041478	25.9024	36.4372	28.5491	21.3224	25.7188	27.9129	39.9064	27.3352	35.4617	41.3463	34.0643	40.9988
100041480	45.8273	41.1387	61.3277	49.3781	50.5804	69.7822	44.7731	80.9932	64.5584	61.4288	65.3666	38.2034
100041481	3.98498	1.17539	3.17212	0	0	0	3.89331	3.03725	4.54637	3.54397	0	0
100041488	0	0	0	0	0	0	0	0	0	0	0	0
100041490	0	0	0	0	0	0	0	0	0	0	0.920656	0
100041504	0	0	0	0	0	0	0	0	0	0	0	0
100041505	0	0	0	0	0	0	0	0	0	0	0	0
100041515	0	0	0	0	0	0	0	0	0	0	0	0
100041516	0	0	0	0	0	0	0	0	0	0	0	0
100041536	0	0	0	0	0	0	0	0	0	0	0	0
100041546	0.996245	8.22774	8.45899	6.73338	2.57188	16.5733	29.1998	19.2359	10.9113	11.8132	10.1272	16.7722
100041548	0	0	0	0	0	0	0	0	0	0	0	0
100041549	0	0	0	0	0	0	0	0	0	0	0	0
100041550	0	0	0	0	0	0	0	0	0	0	0	0
100041554	0	0	0	0	0	0	0	0	0	0	0	0
100041562	0	2.35078	1.05737	2.24446	0	0	2.91998	1.01242	0	2.36264	0	0.931791
100041566	0	0	0	0	0	0	0	0	0	0	0	0
100041574	10.9587	8.22774	11.6311	25.8113	17.1459	5.23367	7.78662	23.2856	12.7298	7.08793	15.6512	15.8404
100041576	90.6583	90.5052	78.2456	71.8228	87.444	113.396	78.8396	113.391	85.4717	108.682	69.9699	85.7247
100041578	0	0	0	0	0	0	0	0	0	0	0	0
100041579	0	0	0	0	0	0	0	0	0	0	0	0
100041581	95.6396	111.662	84.5899	94.2674	92.5878	119.502	127.506	124.527	102.748	103.956	122.447	86.6565
100041585	23.9099	25.8586	17.9754	30.3002	27.4334	26.1683	20.4399	22.2731	20.9133	24.8078	21.1751	17.704
100041586	0	0	1.05737	0	0	0	0	0	0.909274	0	0	0
100041593	0	0	0	0	0	0	0	0	0	0	0	0
100041594	0	0	0	0	0	0	0	0	0	0	0	0
100041596	0	0	0	0	1.71459	0	0	0	0	1.18132	0	0.931791
100041598	0	0	0	0	0	0	0	0	0	0	0	0
100041599	0	0	0	0	0	0	0	0	0	0	0	0
100041605	0.996245	0	0	1.12223	0	0	0	0	0	1.18132	0	0
100041618	0	0	0	0	0	0	0	0	0	0	0	0
100041621	11.9549	2.35078	6.34424	3.36669	6.00106	2.61683	5.83997	9.11174	5.45564	9.45058	10.1272	10.2497
100041631	0	0	0	0	0	0	0	0	0	0	0	0
100041639	0	0	0	0	0	0	0	0	0	0	0	0
100041642	0	0	0	0	0	0	0	0	0	0	0	0
100041649	138.478	162.204	142.745	151.501	140.596	128.225	128.479	111.366	134.573	105.138	127.051	139.769
100041651	0	0	0	0	0	0	0	0	0	0	0	0
100041654	0	0	0	0	0	0	0	0	0	0	0	0
100041655	38.8536	34.0864	34.8933	43.767	31.7199	38.3802	14.5999	21.2607	21.8226	16.5385	17.4925	19.5676
100041658	0	0	0	0	0	0	0	0	0	0	0	0
100041662	0	0	0	0	0	0	0	0	0	0	0	0
100041664	0	0	0	0	0	0	0	0	0	0	0	0
100041672	0	0	0	0	0	0	0	0	0	0	0	0
100041677	125.527	117.539	107.852	102.123	137.167	136.075	147.946	101.242	122.752	129.945	97.5896	108.088
100041678	0	0	0	0	0	0	0	0	0	0	0	0
100041680	2.98874	3.52618	8.45899	7.85561	6.00106	6.97822	2.91998	8.09932	10.9113	4.72529	7.36525	2.79537
100041682	0	0	0	0	0	0	0	0	0	0	0	0
100041683	0	0	0	0	0	0	0	0	0	0	0	0
100041687	0	0	0	0	0	0	0	0	0	0	0	0
100041688	0	0	0	0	0	0	0	0	0	0	0	0
100041694	9.96245	8.22774	5.28687	5.61115	5.14377	6.97822	5.83997	1.01242	4.54637	9.45058	7.36525	6.52254
100041697	17.9324	17.6309	24.3196	28.0558	17.1459	17.4456	19.4666	12.149	12.7298	5.90661	24.8577	9.31791
100041698	0	0	0	0	0	0	0	0	0	0	0	0
100041702	0	0	0	0	0	0	0	0	0	0	0	0
100041703	9.96245	18.8063	16.918	12.3445	7.71565	13.9564	18.4932	4.04966	17.2762	10.6319	13.8098	18.6358
100041708	0	0	0	0	0	0	0	0	0	0	0	0
100041712	0	0	0	0	0	0	0	0	0	0	0	0
100041714	0	0	0	0	0	0	0	0	0	0	0	0
100041722	0	0	0	0	0	0	0	0	0	0	0	0
100041724	10.9587	8.22774	12.6885	15.7112	12.8594	7.8505	5.83997	3.03725	7.27419	4.72529	7.36525	3.72716
100041749	0	0	0	0	0	0	0	0	0	0	0	0
100041751	0	0	0	0	0	0	0	0	0	0	0	0
100041759	0	0	0	0	0	0	0	0	0	0	0	0
100041776	0	0	0	0	0	0	0	0	0	0	0	0
100041781	0.996245	3.52618	0	0	0	0	1.94666	2.02483	2.72782	2.36264	0.920656	2.79537
100041787	0	0	0	0	0	0	0	0	0	0	0	0
100041789	0	0	0	0	0	0	0	0	0	0	0	0
100041797	14.9437	14.1047	12.6885	17.9557	14.574	23.5515	21.4132	19.2359	28.1875	17.7198	21.1751	13.0451
100041806	0	0	0	0	0	0	0	0	0	0	0	0
100041809	0	0	0	1.12223	0	0	0	2.02483	0.909274	0	0	2.79537
100041811	0	0	0	0	0	0	0	0	0	0	0	0
100041812	0	0	0	0	0	0	0	0	0	0	0	0
100041813	0	0	0	0	0	0	0	0	0	0	0	0
100041818	0.996245	1.17539	2.11475	1.12223	0	0	0.973328	1.01242	0	0	0	0
100041824	0	0	0	0	0	0	0	0	0	0	0	0
100041825	0	0	0	0	0	0	0	0	0	0	0	0
100041840	0	0	0	0	0	0	0	0	0	0	0	0
100041864	12.9512	28.2094	23.2622	20.2001	16.2886	19.1901	22.3865	24.298	11.8206	21.2638	27.6197	14.9087
100041874	0.996245	1.17539	0	1.12223	0	0	1.94666	2.02483	0.909274	0	0.920656	2.79537
100041877	0	0	0	0	0	0	0	0	0	0	0	0
100041890	0	0	0	0	0	0	0	0	0	0	0	0
100041895	0	0	0	0	0	0	0	0	0	0	0	0
100041897	0	0	0	0	0	0	0	0	0	0	0	0
100041903	0	0	0	0	0	0	0	0	0	0	0	0
100041913	0	0	0	0	0	0	0	0	0	0	0	0
100041922	0	0	0	0	0	0	0	0	0	0	0	0
100041925	201.242	200.992	231.565	216.59	221.182	220.686	216.079	182.235	210.952	223.27	191.496	207.789
100041934	0	0	0	0	0	0	0	0	0	0	0	0
100041948	190.283	157.503	185.04	216.59	186.89	225.048	206.345	174.135	224.591	166.566	163.877	188.222
100041952	0	0	0	0	0	0	0	0	0	0	0	0
100041953	90.6583	69.3481	86.7046	101.001	90.0159	101.184	76.8929	76.9436	119.115	76.786	65.3666	91.3155
100041958	0	0	0	0	0	0	0	0	0	1.18132	0	0
100041964	0	0	0	0	0	0	0	0	0	0	0	0
100041965	68.7409	98.7329	86.7046	84.1673	73.7273	91.5891	63.2663	89.0926	88.1996	81.5112	87.4623	75.4751
100041966	0	0	0	0	0	0	0	0	0	0	0	0
100041973	0	0	0	0	0	0	0	0	0	0	0	0
100041975	0	0	1.05737	1.12223	0.857294	0.872278	2.91998	0	2.72782	1.18132	2.76197	2.79537
100041979	33.8723	27.034	24.3196	26.9335	35.1491	21.8069	20.4399	32.3973	29.0968	41.3463	30.3817	28.8855
100041986	5.97747	2.35078	1.05737	1.12223	0.857294	0.872278	6.81329	3.03725	0.909274	2.36264	5.52394	3.72716
100041987	0	0	0	0	0	0	0	0	0	0	0	0
100041995	7.96996	5.87696	8.45899	7.85561	0.857294	12.2119	15.5732	13.1614	7.27419	9.45058	9.20656	9.31791
100042008	547.935	588.871	627.023	632.938	598.391	627.168	691.063	559.866	710.143	567.035	551.473	683.003
100042012	0	0	0	0	0	0	0	0	0	0	0	0
100042013	0	0	0	0	0	0	0	0	0	0	0	0
100042014	3.98498	7.05235	4.22949	2.24446	3.42918	6.97822	6.81329	12.149	3.6371	3.54397	5.52394	0.931791
100042019	0	0	0	0	0	0	0	0	0	0	0	0
100042023	3.98498	0	1.05737	4.48892	0.857294	1.74456	0	0	5.45564	0	1.84131	2.79537
100042024	0	0	0	0	0	0	0	0	0	0	0	0
100042025	14.9437	9.40314	14.8032	17.9557	16.2886	11.3396	19.4666	17.2111	20.9133	17.7198	16.5718	20.4994
100042049	17.9324	18.8063	11.6311	22.4446	10.2875	20.0624	14.5999	12.149	7.27419	14.1759	13.8098	13.9769
100042054	0.996245	1.17539	1.05737	0	0	0	0	1.01242	0.909274	1.18132	0	0.931791
100042055	0	0	0	0	0	0	0	0	0	0	0	0
100042056	43.8348	75.2251	49.6966	75.1894	51.4377	66.2931	40.8798	29.3601	40.9173	34.2584	45.1122	29.8173
100042057	2.98874	2.35078	2.11475	1.12223	0	0	3.89331	7.08691	1.81855	7.08793	0	0
100042065	0	0	0	0	0	0	0	0	0.909274	0	0	0.931791
100042069	109.587	123.416	84.5899	114.468	118.307	95.0782	102.199	101.242	124.571	132.308	104.955	127.655
100042074	2.98874	8.22774	4.22949	1.12223	4.28647	3.48911	2.91998	4.04966	6.36492	3.54397	5.52394	2.79537
100042079	0	0	0	0	0	0	0	0	0	0	0	0
100042080	0	0	0	0	0	0	0	0	0	0	0	0
100042087	0	0	0	0	0	0	0	0	0	0	0	0
100042100	0	2.35078	0	0	0	0.872278	0	0	0	0	0	0
100042103	0	0	0	0	0	0	0	0	0	0	0	0
100042109	0	0	0	0	0	0	0	0	0	0	0	0
100042110	0	0	0	0	0	0	0	0	0	0	0	0
100042114	0	0	0	0	0	0	0	0	0	0	0	0
100042116	0	0	0	0	0	0	0	0	0	0	0	0
100042122	0	0	0	0	0	0	0	0	0	0	0	0
100042125	3.98498	4.70157	0	2.24446	5.14377	0.872278	3.89331	10.1242	4.54637	7.08793	7.36525	0.931791
100042129	0	0	0	0	0	0	0	0	0	0	0	0
100042130	0	0	0	0	0	0	0	0	0	0	0	0
100042132	1.99249	0	0	0	0	0	0.973328	4.04966	2.72782	0	0.920656	0
100042143	9.96245	5.87696	8.45899	3.36669	0	0	13.6266	23.2856	7.27419	17.7198	0	0
100042144	0	0	0	0	0	0	0	0	0	0	0	0
100042149	1.99249	0	1.05737	0	0	0.872278	1.94666	0	0	3.54397	0	0
100042150	17.9324	22.3324	20.0901	15.7112	30.8626	15.701	22.3865	37.4594	30.9153	23.6264	23.0164	23.2948
100042159	0	0	0	0	0	0	0	0	0	0	0	0
100042165	168.365	164.555	146.975	114.468	166.315	135.203	167.412	185.272	142.756	166.566	136.257	189.154
100042168	0	0	0	0	0	0	0	0	0	0	0	0
100042173	20.9212	17.6309	13.7459	20.2001	18.8605	20.0624	11.6799	14.1738	19.0947	22.4451	17.4925	13.9769
100042175	0	0	0	0	0	0	0	0	0	0	0	0
100042178	821.902	1007.31	967.497	1208.64	923.306	1065.92	589.837	361.432	711.961	608.381	593.823	504.099
100042182	0	0	0	0	0	0	0	0	0	0	0	0
100042194	9.96245	4.70157	9.51636	6.73338	6.00106	6.97822	10.7066	21.2607	17.2762	11.8132	15.6512	15.8404
100042195	0	0	0	0	0	0	0	0	0	0	0	0
100042198	6.97372	10.5785	8.45899	1.12223	6.00106	9.59505	9.73328	15.1862	12.7298	16.5385	16.5718	7.45433
100042201	0	0	0	0	0	0	0	0	0	0	0	0
100042217	0	0	0	0	0	0	0	0	0	0	0	0
100042235	0	1.17539	1.05737	0	0	0	0	1.01242	0	0	0	0
100042254	0	0	0	0	0	0	0	0	0	0	0	0
100042268	0	0	0	0	0	0	0	0	0	0	0	0
100042275	0	0	0	0	0	0	0	0	0	0	0	0
100042277	345.697	411.387	318.269	387.17	164.6	180.561	260.852	108.328	128.208	212.638	374.707	359.671
100042279	0	0	0	0	0	0	0	0	0	0	0	0
100042295	62.7635	24.6832	79.303	25.8113	33.4345	47.9753	20.4399	18.2235	16.3669	16.5385	9.20656	36.3398
100042304	0	0	0	0	0	0	0	0	0	0	0	0
100042311	0.996245	1.17539	0	0	0	0	2.91998	0	0	1.18132	1.84131	1.86358
100042314	38.8536	47.0157	46.5244	48.2559	38.5782	42.7416	21.4132	17.2111	24.5504	21.2638	17.4925	31.6809
100042318	0	0	0	0	0	0	0	0	0	0	0	0
100042321	0	0	0	0	0	0	0	0	0	0	0	0
100042332	99.6245	97.5575	85.6473	74.0672	86.5867	97.6951	78.8396	83.0181	76.379	70.8793	79.1764	68.9525
100042335	15.9399	31.7356	31.7212	40.4003	29.148	32.2743	30.1732	26.3228	36.371	33.077	22.0957	38.2034
100042337	0	0	0	0	0	0	0	0	0	0	0	0
100042342	0	0	0	0	0	0	0	0	0	0	0	0
100042355	104.606	128.118	101.508	86.4117	115.735	89.8446	101.226	89.0926	114.568	101.594	108.637	98.7698
100042357	0	0	0	0	0	0	0	0	0	0	0	0
100042372	0	0	0	0	0	0	0	0	0	0	0	0
100042391	0	0	0	0	0	0	0	0	0	0	0	0
100042395	0	0	0	0	0	0	0	0	0	0	0	0
100042401	0	1.17539	0	0	0	0	0	0	0	0	0	0
100042410	0	0	0	0	0	0	0	0	0	0	0	0
100042411	0.996245	0	0	0	0	0	0	0	0	0	0	0
100042415	1.99249	3.52618	1.05737	0	0	0	0.973328	3.03725	1.81855	1.18132	3.68262	0
100042417	0	0	0	0	0	0	0	0	0	0	0	0
100042419	0	0	0	0	0	0	0	0	0	0	0	0
100042424	24.9061	23.5078	35.9507	40.4003	36.8637	39.2525	44.7731	39.4842	29.0968	33.077	38.6676	22.363
100042428	0	0	0	0	0	0	0	0	0	0	0	0
100042435	0	0	0	0	0	0	0	0	0	0	0	0
100042437	0	0	0	0	0	0	0	0	0	0	0	0
100042440	0	0	0	0	0	0	0	0	0	0	0	0
100042443	0	0	0	0	0	0	0	0	0	0	0	0
100042444	0	0	0	0	0	0	0	0	0	0	0	0
100042450	9.96245	1.17539	5.28687	0	0	0	10.7066	14.1738	9.09274	12.9945	0.920656	17.704
100042453	0	0	0	0	0	0	0	0	0	0	0	0
100042464	185.302	309.128	114.196	134.668	131.166	145.67	224.839	170.086	145.484	222.089	235.688	242.266
100042470	0	0	0	0	0	0	0	0	0	0	0	0
100042475	0	0	0	0	0	0	0	0	0	0	0	0
100042479	0	0	0	0	0	0	0	0	0	0	0	0
100042480	463.254	505.419	328.843	452.259	436.363	449.223	446.757	429.264	414.629	408.738	355.373	481.736
100042493	0	0	0	0	0	0	0	0	0	0	0	0
100042494	0	0	0	0	0	0	0	0	0	0	0	0
100042498	217.181	334.987	299.237	340.036	195.463	212.836	266.692	137.689	211.861	252.803	305.658	308.423
100042499	0	0	1.05737	0	0	0	0	0	0.909274	0	0	0
100042503	20.9212	31.7356	40.1802	32.5447	36.0064	21.8069	21.4132	21.2607	14.5484	16.5385	17.4925	23.2948
100042509	0	0	0	0	0	0	0	0	0	0	0	0
100042512	0	0	0	0	0	0	0	0	0	0	0	0
100042513	0	0	0	0	0	0	0	0	0	0	0	0
100042514	0	0	0	0	0	0	0	0	0.909274	0	0	0
100042519	0	1.17539	0	1.12223	0	0.872278	0.973328	0	0	2.36264	0	0
100042524	0	0	0	0	0	0	0	0	0	0	0	0
100042533	5.97747	3.52618	3.17212	0	3.42918	0	1.94666	6.07449	4.54637	1.18132	0.920656	5.59074
100042537	0	0	0	0	0	0	0	0	0	0	0	0
100042539	0	0	0	0	0	0	0	1.01242	0	0	0	0.931791
100042547	35.8648	52.8926	38.0654	34.7891	26.5761	32.2743	27.2532	30.3725	19.0947	48.4342	33.1436	50.3167
100042548	0.996245	0	1.05737	0	0	0	2.91998	5.06208	1.81855	3.54397	4.60328	0
100042550	0	0	0	0	0	0	0	0	0	0	0	0
100042554	5.97747	7.05235	2.11475	6.73338	0.857294	0.872278	6.81329	9.11174	1.81855	4.72529	0.920656	6.52254
100042555	0	0	0	0	0	0	0	0	0	0	0	0.931791
100042560	0	0	0	0	0	0	0	0	0	0	0	0
100042561	65.7522	62.2958	63.4424	62.8449	57.4387	61.0594	53.533	46.5711	52.7379	49.6155	57.0807	52.1803
100042563	0	0	0	0	0	0	0	0	0	0	0	0
100042565	0	0	0	0	0	0	0	0	0	0	0	0
100042568	0	0	0	0	0	0	0	0	0	0	0	0
100042574	0	0	0	0	0	0	0	0	0	0	0	0
100042578	0	0	0	0	0	0	0	0	0	0	0	0
100042579	0	0	0	0	0	0	0	0	0	0	0	0
100042584	18.9287	21.1571	16.918	11.2223	0	0	19.4666	19.2359	22.7318	24.8078	0	0
100042585	0	0	0	0	0	0	0	0	0	0	0	0
100042588	0.996245	1.17539	2.11475	0	0	0	3.89331	5.06208	0	3.54397	0	0
100042591	0	0	0	0	0	0	0	0	0	0	0	0
100042593	0	0	0	0	0	0	0	0	0	0	0	0
100042594	0	0	0	0	0	0	0	0	0	0	0	0
100042605	0.996245	1.17539	0	1.12223	0	0.872278	0.973328	0	0	1.18132	0.920656	0.931791
100042607	0	0	0	0	0	0	0	0	0	0	0	0
100042614	0	0	0	0	0	0	0	0	0	0	0	0
100042619	0	0	0	0	0	0	0	0	0	0	0	0
100042625	385.547	295.023	449.384	463.481	366.065	405.609	238.465	227.794	260.962	251.622	211.751	299.105
100042634	1.99249	0	2.11475	1.12223	2.57188	0	0	0	1.81855	0	0.920656	0
100042636	0	0	0	0	0	0	0	0	0	0	0.920656	0
100042648	12.9512	8.22774	7.40162	1.12223	7.71565	0	15.5732	26.3228	10.002	31.8957	16.5718	29.8173
100042649	0	0	0	0	0	0	0	0	0	0	0	0
100042653	0	0	0	0	0	0	0	0	0	0	0	0
100042659	0	0	0	0	0	0	0	0	0	1.18132	0	0
100042663	0	0	0	0	0	0	0	0	0	0	0	0
100042669	0	0	0	0	0	0	0	0	0	0	0	0
100042679	14.9437	22.3324	11.6311	12.3445	9.43024	22.6792	20.4399	22.2731	6.36492	15.3572	18.4131	12.1133
100042682	0	0	0	0	0	0	0	0	0	0	0	0
100042688	0	0	0	0	0	0	0	0	0	0	0	0
100042689	0	0	0	0	0	0	0	0	0	0	0	0
100042690	0	0	0	0	0	0	0	0	0	0	0	0
100042706	0	0	1.05737	0	0.857294	0	0	0	0	0	0	0
100042709	0	0	0	0	0	0	0	0	0	0	0	0
100042715	0	1.17539	0	0	0	0	1.94666	1.01242	0	3.54397	0	0
100042727	0	0	0	0	0	0	0.973328	0	0	0	0	0.931791
100042740	6.97372	1.17539	14.8032	0	15.4313	6.10594	6.81329	7.08691	9.09274	12.9945	6.44459	4.65895
100042757	20.9212	25.8586	30.6638	32.5447	28.2907	25.296	21.4132	17.2111	24.5504	14.1759	17.4925	22.363
100042761	0	0	0	0	0	0	0	0	0	0	0	0
100042773	165.377	165.73	195.614	197.513	169.744	185.795	162.546	125.54	190.038	164.204	169.401	154.677
100042776	0	0	0	0	0	0	0	0	0	0	0	0
100042781	0	0	0	0	0	0	0	0	0	0	0	0
100042782	0	0	0	0	0	0	0	0	0	0	0	0
100042784	50.8085	54.068	49.6966	53.8671	44.5793	50.5921	42.8264	43.5339	35.4617	56.7035	51.5567	42.8624
100042786	0	0	0	0	0	0	0	0	0	0	0	0
100042802	0	0	0	0	0	0	0.973328	0	0	0	0	0
100042807	23.9099	30.5602	33.836	25.8113	26.5761	36.6357	38.9331	23.2856	32.7339	31.8957	29.461	28.8855
100042810	0	0	0	0	0	0	0	0	0	0	0	0
100042814	0	0	0	1.12223	0	1.74456	0	0	0.909274	1.18132	0	0
100042840	0	0	0	0	0	0	0	0	0	0	0	0
100042848	0	0	0	0	0	0	0	0	0	0	0	0
100042849	0	0	0	0	0	0	0	0	0	0	0	0
100042855	0	0	0	0	0	0	0	0	0	0	0	0
100042856	8.96621	2.35078	7.40162	25.8113	8.57294	0.872278	28.2265	10.1242	3.6371	29.5331	19.3338	31.6809
100042874	0	0	0	0	0	0	0	0	0	0	0	0
100042875	23.9099	14.1047	28.5491	15.7112	20.5751	20.9347	24.3332	28.3476	31.8246	22.4451	31.3023	20.4994
100042880	180.32	213.921	205.13	218.835	198.035	187.54	203.426	174.135	182.764	178.38	188.735	201.267
100042881	0	0	0	0	0	0	0	0	0	0	0	0
100042889	14.9437	16.4555	13.7459	37.0336	21.4324	10.4673	16.5466	13.1614	18.1855	17.7198	21.1751	20.4994
100042891	0	0	0	0	0	0	0	0	0	0	0	0
100042894	0	0	0	0	0	0	0	0	0	0	0	0
100042918	5.97747	4.70157	6.34424	0	6.00106	2.61683	2.91998	3.03725	2.72782	1.18132	1.84131	1.86358
100042921	0	0	0	0	0	0	0	0	0	0	0	0
100042922	0	0	0	0	0	0	0	0	0	0	0	0
100042926	0.996245	0	0	0	0	0	0	0	0.909274	0	0.920656	0
100042927	0	0	0	0	0	0	0	0	0	0	0	0
100042929	0	0	0	0	0	0	0	0	0	0	0	0
100042931	0	0	0	0	0	0	0	0	0	0	0	0
100042939	0	0	0	0	0	0	0	0	0	0	0	0
100042940	8.96621	29.3848	7.40162	3.36669	4.28647	7.8505	25.3065	2.02483	6.36492	5.90661	27.6197	5.59074
100042943	0	0	0	0	0	0	0	0	0	0	0	0
100042944	0	0	0	0	0	0	0	0	0	0	0	0
100042946	0	0	0	0	0	0	0	0	0	0	0	0
100042947	0	0	0	0	0	0	0	0	0	1.18132	0	0
100042948	27.8949	42.3141	37.0081	31.4225	35.1491	28.7852	26.2799	41.509	28.1875	30.7144	34.0643	32.6127
100042958	2.98874	4.70157	3.17212	3.36669	2.57188	1.74456	0	1.01242	0.909274	0	0.920656	2.79537
100042959	42.8386	62.2958	69.7867	76.3117	68.5835	47.103	54.5064	43.5339	58.1935	53.1595	54.3187	58.7028
100042964	0	0	0	0	0	0	0	0	0	0	0	0
100042966	0	0	0	0	0	0	0	0	0	0	0	0
100042968	0	0	0	0	0	0	0	0	0	0	0	0
100042971	0	0	0	0	0	0	0	0	0	0	0	0
100042976	0	0	0	0	0	0	0	0	0	0	0	0
100042996	0	0	0	0	0	0	0	0	0	0	0	0
100043002	4.98123	10.5785	10.5737	20.2001	14.574	10.4673	7.78662	9.11174	14.5484	5.90661	4.60328	12.1133
100043013	0	0	0	0	0	0	0	0	0	0	0	0
100043016	0	0	0	0	0	0	0	0	0	0	0	0
100043019	0	0	0	0	0	0	0	0	0	0	0	0
100043025	0	0	0	0	0	0	0	0	0	0	0	0
100043027	1.99249	1.17539	1.05737	4.48892	0	0.872278	0	4.04966	1.81855	3.54397	0.920656	0.931791
100043029	0	0	0	0	0	0	0	0	0	0	0	0
100043033	0	0	0	0	0	0	0	0	0	0	0	0
100043034	0.996245	0	0	0	0	0	0	0	0	0	0	0
100043037	0	0	0	0	0	0	0	0	0	0	0	0
100043039	0	2.35078	1.05737	1.12223	0.857294	2.61683	1.94666	1.01242	0.909274	3.54397	0	0
100043040	59.7747	39.9633	51.8113	38.1558	71.1554	60.1871	41.8531	76.9436	54.5564	63.7914	43.2708	38.2034
100043043	0	0	0	0	0	0	0	0	0	0	0	0
100043051	0	0	0	0	0	0	0	0	0	0	0	0
100043057	0	0	0	0	0	0	0	0	0	0	0	0
100043058	0	0	0	0	0	0	0	0	0	0	0	0
100043059	7.96996	4.70157	11.6311	12.3445	9.43024	4.36139	5.83997	3.03725	8.18346	9.45058	10.1272	7.45433
100043061	0	0	0	0	0	0	0	0	0	0	0	0
100043067	0	0	0	0	0	0	0	0	0	0	0	0
100043072	4.98123	3.52618	1.05737	0	0	0.872278	4.86664	5.06208	2.72782	3.54397	0.920656	0
100043074	6.97372	12.9293	7.40162	5.61115	6.00106	12.2119	13.6266	10.1242	4.54637	10.6319	6.44459	10.2497
100043079	0	0	0	0	0	0	0	0	0	0	0	0
100043083	0	0	0	0	0	0	0	0	0	0	0	0
100043088	0	0	0	0	0	0	0	0	0	0	0	0
100043092	0	0	0	0	0	0	0	0	0	0	0	0
100043101	0	0	0	0	0	0	0	0	0	0	0	0
100043102	83.6846	103.434	75.0735	98.7563	93.4451	85.4832	95.3861	77.956	94.5645	76.786	78.2558	95.9744
100043103	0	0	0	0	0	0	0	0	0	0	0	0
100043108	0	0	0	0	0.857294	0	0	0	0	0	0	0
100043120	0	0	0	0	0	0	0	0	0	0	0	0
100043121	3.98498	2.35078	1.05737	4.48892	2.57188	4.36139	2.91998	6.07449	1.81855	1.18132	3.68262	4.65895
100043123	0.996245	0	1.05737	1.12223	0	0.872278	0	0	0	0	0	0
100043125	0	0	0	0	0	0	0	0	1.81855	0	0	0
100043126	0.996245	0	1.05737	1.12223	0	0.872278	0	1.01242	4.54637	0	4.60328	0
100043132	0	0	0	0	0	0	0	0	0	0	0	0
100043133	116.561	143.398	137.459	120.079	118.307	134.331	124.586	116.428	121.843	135.852	130.733	121.133
100043147	3.98498	4.70157	8.45899	4.48892	6.00106	6.97822	10.7066	7.08691	8.18346	8.26926	6.44459	6.52254
100043150	0	0	0	0	0	0	0	0	0	2.36264	0	0
100043158	0	0	0	0	0	0	0	0	0	0	0	0
100043160	13.9474	25.8586	26.4343	23.5668	21.4324	22.6792	25.3065	13.1614	19.0947	14.1759	21.1751	13.0451
100043169	0	0	0	0	0	0	0	0	0	0	0	0
100043172	39.8498	45.8403	51.8113	42.6448	50.5804	47.103	47.6931	22.2731	39.0988	42.5276	36.8262	32.6127
100043176	0	1.17539	0	1.12223	0	0	0	0	0.909274	1.18132	0	0
100043177	0	0	0	0	0	0	0	0	0	0	0	0
100043184	5.97747	1.17539	9.51636	7.85561	5.14377	6.10594	11.6799	6.07449	8.18346	1.18132	10.1272	9.31791
100043188	0	0	0	0	0	0	0	0	0	0	0	0
100043189	38.8536	38.7879	57.0982	41.5225	47.1512	45.3584	48.6664	50.6208	48.1915	47.2529	55.2394	40.067
100043194	0	0	0	0	0	0	0	0	0	0	0	0
100043197	0	0	0	0	0	0	0	0	0	0	0	0
100043200	0	0	0	0	0	0	0	0	0	0	0	0
100043202	0	0	0	0	0	0	0	0	0	0	0	0
100043204	0	0	0	0	0	0	0	0	0	0	0	0
100043205	0.996245	0	2.11475	0	0	0	0	0	0.909274	1.18132	0.920656	0
100043207	0	0	0	0	0	0	0	0	0	0	0	0
100043213	11.9549	9.40314	9.51636	2.24446	0.857294	0.872278	11.6799	14.1738	13.6391	17.7198	10.1272	14.9087
100043214	0	0	0	0	0	0	0	0	0	0	0	0
100043216	0	0	0	0	0	0	0	0	0	0	0	0
100043217	0	0	1.05737	1.12223	0	0	0	0	0	1.18132	0.920656	0
100043218	0	0	0	0	0	0	0	0	0	0	0	0
100043224	0	0	0	0	0	0	0	0	0	0	0	0
100043227	0	0	0	0	0	0	0	0	0	0	0	0
100043229	5.97747	5.87696	1.05737	2.24446	3.42918	2.61683	3.89331	2.02483	3.6371	2.36264	4.60328	6.52254
100043231	0	0	0	0	0	0	0	0	0	0	0	0
100043232	0	0	0	0	0	0	0	0	0	0	0	1.86358
100043235	0	0	0	0	0	0	0	0	0	0	0	0
100043239	0	0	0	0	0	0	0	0	0	0	0	0
100043240	0	1.17539	2.11475	0	0	0	2.91998	0	0	1.18132	0	0.931791
100043247	0	0	0	0	0	0	0	0	0	0	0	0
100043254	0	0	1.05737	0	0	0	0	0	0	1.18132	0.920656	0
100043257	60.771	68.1727	58.1555	65.0894	58.296	59.3149	88.5728	97.1919	76.379	50.7969	90.2243	77.3386
100043261	0.996245	0	1.05737	0	0	0	0	0	0.909274	2.36264	0	0
100043270	0	0	0	0	0	0	0	0	0	0	0	0
100043272	300.866	356.144	322.499	342.28	351.491	309.659	322.172	445.463	391.897	381.567	429.026	337.308
100043274	0	0	0	0	0	0	0	0	0	0	0	0
100043282	0	0	0	0	0	0	0	0	0	0	0	0
100043292	0	0	0	0	0	0	0	1.01242	0	0	0	0
100043296	3.98498	2.35078	5.28687	7.85561	9.43024	3.48911	4.86664	10.1242	10.9113	5.90661	5.52394	8.38612
100043300	0	0	0	0	0	0	0	0	0	0	0	0
100043305	3.98498	0	0	1.12223	2.57188	0	2.91998	4.04966	0	3.54397	0.920656	0.931791
100043308	0	0	0	0	0	0	1.94666	2.02483	0.909274	0	3.68262	0
100043314	0.996245	0	3.17212	3.36669	2.57188	0.872278	10.7066	7.08691	3.6371	3.54397	3.68262	8.38612
100043315	0	1.17539	0	0	0	0	0	0	0	0	0	0
100043322	0	0	0	0	0	0	0.973328	0	0	1.18132	0	0.931791
100043324	137.482	146.924	135.344	154.868	153.456	115.141	115.826	90.105	142.756	119.314	117.844	132.314
100043326	0	0	0	0	0	0	0	0	0	0	0	0
100043332	0.996245	1.17539	0	2.24446	0.857294	0.872278	4.86664	2.02483	0	1.18132	2.76197	2.79537
100043335	6.97372	10.5785	6.34424	7.85561	4.28647	6.10594	11.6799	0	4.54637	4.72529	11.9685	3.72716
100043338	2.98874	1.17539	5.28687	0	4.28647	0.872278	2.91998	3.03725	2.72782	7.08793	3.68262	2.79537
100043348	2.98874	1.17539	3.17212	0	2.57188	1.74456	0.973328	3.03725	0	4.72529	2.76197	2.79537
100043355	0	0	0	0	0	0	0	0	0	0	0	0
100043364	63.7597	61.1204	58.1555	54.9893	60.0106	64.5485	56.453	55.6829	50.9193	61.4288	51.5567	52.1803
100043376	0	0	0	0	0	0	0	0	0	0	0	0
100043381	0	0	1.05737	0	4.28647	0	0	1.01242	0	5.90661	0	0.931791
100043387	77.7071	101.084	62.385	52.7448	57.4387	66.2931	59.373	63.7822	78.1975	55.5222	61.684	89.4519
100043388	0	0	0	0	0	0	0	0	0	0	0	0
100043404	0	0	0	0	0.857294	0	0	0	0	0	0	0
100043407	8.96621	3.52618	7.40162	3.36669	7.71565	7.8505	6.81329	12.149	6.36492	10.6319	3.68262	9.31791
100043416	0	0	0	0	0	0	0.973328	0	0	0	0	0
100043424	26.8986	22.3324	13.7459	22.4446	21.4324	20.9347	32.1198	26.3228	30.006	25.9891	23.0164	33.5445
100043450	0.996245	2.35078	2.11475	1.12223	0	0.872278	0	0	0.909274	2.36264	0	0
100043456	0	0	0	0	0	0	0	0	0	0	0	0
100043461	0	0	1.05737	0	0	0	0	1.01242	0	0	0	0.931791
100043462	43.8348	22.3324	41.2376	44.8892	48.0085	15.701	37.9598	9.11174	20.004	22.4451	34.0643	23.2948
100043467	0	0	0	0	0	0	0	0	0	0	0	0
100043468	232.125	195.115	197.729	207.613	214.324	198.007	198.559	246.017	217.316	222.089	218.196	226.425
100043474	0.996245	0	0	0	0	0	0	1.01242	0	0	0	1.86358
100043489	136.486	116.364	149.09	114.468	128.594	112.524	136.266	170.086	116.387	171.292	151.908	163.995
100043497	0	4.70157	0	1.12223	0	0.872278	0.973328	0	0	3.54397	0	3.72716
100043507	2.98874	4.70157	1.05737	1.12223	2.57188	2.61683	3.89331	3.03725	2.72782	1.18132	4.60328	0.931791
100043508	307.84	303.251	321.442	383.803	369.494	346.294	262.799	339.159	335.522	352.034	298.293	286.992
100043513	0.996245	0	1.05737	1.12223	0	0	0	2.02483	0.909274	2.36264	0	0.931791
100043523	0	0	0	0	0	0	0	0	0	0	0	0
100043534	0	0	2.11475	0	0.857294	0	0	0	0	0	0	0
100043536	0	0	0	0	0	0	0	0	0	0	0	0
100043541	1.99249	3.52618	2.11475	3.36669	0	3.48911	2.91998	1.01242	0.909274	8.26926	0.920656	3.72716
100043550	0	0	0	0	0	0	0	0	0	0	0	0
100043566	0	0	0	0	0	0	0	0	0	0	0	0
100043569	0	0	0	0	0	0	0	0	0	0	0	0
100043571	72.7259	89.3298	72.9588	77.4339	66.8689	83.7386	123.613	75.9312	106.385	94.5058	99.4309	105.292
100043580	5.97747	5.87696	6.34424	0	2.57188	5.23367	1.94666	3.03725	10.002	8.26926	11.0479	2.79537
100043582	0	0	0	0	0	0	0	0	0	0	0	0
100043595	0	0	0	0	0	0	0	0	0	0	0	0
100043596	0	0	0	0	0	0	0	0	0	0	0	0
100043597	2487.62	2568.23	2516.55	2553.07	2403	2699.7	2632.85	2667.72	2596.89	2694.6	2595.33	2653.74
100043600	11.9549	21.1571	20.0901	7.85561	17.1459	7.8505	11.6799	9.11174	10.002	18.9012	16.5718	12.1133
100043604	0	0	0	0	0	0	0	0	0	0	0	0
100043609	3.98498	8.22774	1.05737	2.24446	3.42918	3.48911	8.75995	2.02483	0.909274	2.36264	0	7.45433
100043614	0	0	0	0	0	0	0	0	0	0	0	0
100043617	0	0	0	0	0	0	0	0	0	0	0	0
100043625	0	0	0	0	0	0	0	0	0	0	0	0
100043627	0	0	0	0	0	0	0	0	0	0	0	0
100043636	50.8085	47.0157	49.6966	51.6226	54.0095	67.1654	83.7062	50.6208	80.0161	54.3408	41.4295	73.6115
100043638	0	0	0	0	0	0	0	0	0	0	0	0
100043644	0	0	0	0	0.857294	0	0	0	0	1.18132	0	0
100043645	0	0	0	0	0	0	0	0	0	0	0	0
100043665	0	0	0	0	0	0	0	0	0	0	0	0
100043667	0	0	0	0	0	0	0	0	0	0	0	0
100043670	8.96621	4.70157	7.40162	5.61115	6.00106	7.8505	8.75995	9.11174	3.6371	8.26926	7.36525	7.45433
100043674	7.96996	7.05235	5.28687	7.85561	17.1459	7.8505	11.6799	16.1986	16.3669	23.6264	18.4131	5.59074
100043676	1.99249	4.70157	2.11475	4.48892	0	0	8.75995	7.08691	3.6371	4.72529	0	9.31791
100043682	1.99249	8.22774	6.34424	5.61115	6.00106	3.48911	5.83997	9.11174	9.09274	8.26926	8.28591	8.38612
100043684	0	0	0	0	0	0	0	0	0	0	0	0
100043686	0	0	0	0	0	0	0	0	0	0	0	0
100043688	0	0	0	0	0	0	0	0	0	0	0	0
100043695	3.98498	4.70157	3.17212	2.24446	6.85835	3.48911	4.86664	3.03725	2.72782	3.54397	2.76197	0.931791
100043706	0.996245	0	0	0	0	0	0	0	0.909274	0	0	0
100043718	34.8686	47.0157	43.3523	43.767	42.8647	35.7634	36.0131	29.3601	38.1895	31.8957	35.9056	37.2716
100043726	0	3.52618	0	0	0	0	0	1.01242	0	0	0	0
100043755	15.9399	23.5078	25.377	15.7112	21.4324	20.0624	22.3865	12.149	23.6411	23.6264	14.7305	26.0901
100043757	3.98498	7.05235	3.17212	3.36669	5.14377	3.48911	21.4132	12.149	9.09274	5.90661	5.52394	16.7722
100043761	64.756	63.4712	49.6966	50.5004	45.4366	58.4426	53.533	49.6084	44.5544	54.3408	50.6361	60.5664
100043764	0.996245	4.70157	0	1.12223	2.57188	0	0.973328	0	0	0	0.920656	0.931791
100043766	14.9437	14.1047	8.45899	13.4668	10.2875	15.701	8.75995	10.1242	7.27419	18.9012	11.0479	7.45433
100043771	14.9437	14.1047	13.7459	23.5668	18.8605	21.8069	20.4399	21.2607	19.0947	11.8132	14.7305	13.9769
100043772	48.816	43.4895	42.2949	35.9114	67.7262	64.5485	52.5597	74.9188	65.4677	64.9727	40.5089	37.2716
100043801	0	0	0	0	0	0	0	0	0	0	0	0
100043805	0.996245	5.87696	1.05737	4.48892	3.42918	2.61683	2.91998	1.01242	4.54637	4.72529	2.76197	6.52254
100043809	0	0	0	0	0	0	0	0	0	0	0	0
100043811	0	0	0	0	0	0	0	0	0	0	0	0
100043813	22.9136	45.8403	31.7212	34.7891	27.4334	41.8693	32.1198	18.2235	30.9153	33.077	24.8577	28.8855
100043814	0	0	0	0	0	0	0	0	0	0	0	0
100043823	69.7372	66.9973	95.1636	99.8785	60.8679	74.1436	108.039	90.105	57.2842	66.1541	92.9863	97.838
100043836	0	0	0	0	0	0	0	0	0	0	0	0
100043842	0	0	0	0	0	0	0	0	0	0	0	0
100043856	0	0	0	0	0	0	0	0	0	0	0	0
100043860	0	0	0	0	0	0	0	0	0	0	0	0
100043861	0	0	0	0	0	0	0	0	0	0	0	0
100043868	1.99249	0	0	3.36669	0	0	0.973328	1.01242	0	1.18132	0	0
100043871	0	0	0	0	0	0	0	0	0	0	0	0
100043872	24.9061	31.7356	24.3196	30.3002	18.8605	32.2743	31.1465	24.298	15.4577	17.7198	26.699	21.4312
100043876	11.9549	5.87696	9.51636	4.48892	10.2875	11.3396	9.73328	12.149	10.002	10.6319	8.28591	8.38612
100043882	7.96996	4.70157	14.8032	7.85561	6.00106	10.4673	9.73328	6.07449	7.27419	4.72529	7.36525	7.45433
100043885	0	0	0	0	0	0	0	1.01242	0.909274	0	0	0
100043899	0.996245	0	2.11475	0	0	0	2.91998	6.07449	2.72782	5.90661	0	0
100043902	1814.16	2061.64	1809.17	2024.5	1415.39	1368.6	1383.1	1165.29	1356.64	1419.95	1862.49	1795.56
100043904	0	0	0	0	0	0	0	0	0	0	0	0
100043910	4.98123	3.52618	3.17212	3.36669	4.28647	3.48911	2.91998	1.01242	6.36492	5.90661	2.76197	6.52254
100043911	114.568	103.434	98.3357	94.2674	99.4461	81.1218	95.3861	113.391	71.8326	118.132	116.923	107.156
100043914	0	1.17539	0	0	0	0	0	0	0.909274	3.54397	2.76197	0.931791
100043915	0	4.70157	1.05737	3.36669	0.857294	2.61683	0	0	0	0	0	0.931791
100043918	0	0	0	0	0	0	0	0	0	0	0	0
100043920	0	0	0	0	0	0	0	0	0	1.18132	0	0
100043921	0	0	0	0	0	0	0	0	0	0	0	0
100043946	0	0	0	0	0	0	0	0	0	0	0	0
100044193	44.831	38.7879	39.1228	32.5447	26.5761	40.997	26.2799	27.3352	37.2802	33.077	31.3023	42.8624
100044509	71.7297	64.6466	71.9014	41.5225	56.5814	58.4426	84.6795	92.1298	67.2863	66.1541	93.9069	70.8161
100044526	0	0	1.05737	0	0	0	0.973328	0	0	1.18132	0	0
100045066	0	2.35078	0	1.12223	2.57188	0.872278	0	3.03725	0	1.18132	0	0
100045125	0	0	0	0	0	0	0	0	0	0	0	0
100045469	15.9399	2.35078	11.6311	1.12223	0.857294	0	17.5199	39.4842	16.3669	24.8078	31.3023	23.2948
100045653	17.9324	14.1047	14.8032	14.589	19.7178	16.5733	19.4666	31.3849	24.5504	27.1704	14.7305	29.8173
100045778	3.98498	3.52618	5.28687	4.48892	4.28647	3.48911	3.89331	8.09932	2.72782	5.90661	4.60328	4.65895
100045792	1.99249	0	1.05737	3.36669	2.57188	2.61683	4.86664	5.06208	1.81855	0	0	2.79537
100046034	0.996245	3.52618	0	1.12223	0	2.61683	0	2.02483	0.909274	0	2.76197	0
100046078	0	0	0	0	0	0	0	0	0	0	0	0
100046095	1.99249	2.35078	1.05737	4.48892	0.857294	2.61683	0	1.01242	0	4.72529	3.68262	0
100046579	0.996245	0	1.05737	1.12223	1.71459	2.61683	0	4.04966	0.909274	0	0.920656	2.79537
100046763	2.98874	3.52618	3.17212	0	0	0	4.86664	7.08691	4.54637	5.90661	0	0.931791
100046950	88.6658	66.9973	82.4751	95.3896	44.5793	96.8228	27.2532	27.3352	33.6431	31.8957	27.6197	52.1803
100047133	2.98874	1.17539	3.17212	0	0.857294	0.872278	4.86664	4.04966	0.909274	4.72529	3.68262	0
100047183	297.877	238.605	233.68	329.936	306.054	393.397	393.224	339.159	411.901	413.463	233.847	399.738
100047282	3.98498	9.40314	10.5737	5.61115	12.0021	8.72278	10.7066	10.1242	12.7298	7.08793	7.36525	6.52254
100047482	91.6546	37.6125	71.9014	32.5447	114.877	34.0188	94.4128	170.086	102.748	119.314	131.654	78.2704
100047671	0	0	0	0	0	0.872278	0	0	0	0	0	0
100048471	0	0	0	0	0	0	0	0	0	0	0	0
100048534	26.8986	35.2618	24.3196	29.178	26.5761	29.6574	28.2265	22.2731	22.7318	23.6264	23.0164	25.1584
100048644	0	0	0	0	0	0	0	0	0	1.18132	0	0
100048658	16.9362	7.05235	9.51636	5.61115	6.00106	11.3396	15.5732	16.1986	7.27419	17.7198	11.9685	19.5676
100048701	99.6245	31.7356	66.6145	14.589	115.735	23.5515	81.7595	222.731	119.115	137.033	183.211	63.3618
100048884	0	0	0	0	0	0	0.973328	0	0	1.18132	0	0
100048895	29.8874	24.6832	31.7212	29.178	24.0042	27.0406	25.3065	53.658	37.2802	34.2584	42.3502	37.2716
100048926	8.96621	3.52618	2.11475	10.1001	3.42918	4.36139	2.91998	4.04966	1.81855	7.08793	0.920656	9.31791
100049161	6.97372	10.5785	4.22949	3.36669	7.71565	6.10594	0.973328	9.11174	5.45564	3.54397	3.68262	2.79537
100049164	9.96245	11.7539	4.22949	11.2223	11.1448	4.36139	10.7066	14.1738	3.6371	12.9945	12.8892	11.1815
100049545	0	0	0	0	0	0	0	0	0	0	0	0
100049546	0	0	0	0	0	0	0	0	0	0	0	0
100049547	0	0	0	0	0	0	0.973328	1.01242	0	2.36264	0	0
100049548	0	0	0	0	0	0	0	0	0	0	0	0
100049549	0	0	0	0	0	0	0.973328	0	0	0	0	0
100049710	0	0	0	0	0	0	0	0	0	0	0	0
100049711	0	0	0	0	0	0	0	0	0	0	0	0
100049712	0	0	0	0	0	0	0	0	0	0	0	0
100049713	0	0	0	0	0	0	0	0	0	0	0	0
100049714	0	0	0	0	0	0	0	0	0	0	0	0
100049715	0	0	0	0	0	0	0	0	0	0	0	0
100061	6.97372	7.05235	3.17212	3.36669	0	7.8505	6.81329	10.1242	2.72782	7.08793	0.920656	0.931791
100066	0	0	0	0	0	0.872278	0	0	0	0	0	0
100072	406.468	236.254	335.187	167.212	408.072	194.518	470.117	861.566	521.923	633.189	742.97	455.646
100073351	29.8874	52.8926	41.2376	38.1558	42.0074	34.8911	45.7464	44.5463	48.1915	51.9782	50.6361	47.5213
100087	105.602	98.7329	102.565	94.2674	111.448	97.6951	72.0263	93.1422	78.1975	109.863	88.383	76.4068
100088	53.7973	51.7172	53.9261	60.6004	72.0127	68.9099	71.0529	84.0305	64.5584	66.1541	45.1122	68.0207
100090	107.595	94.0314	84.5899	101.001	102.875	104.673	95.3861	103.266	85.4717	77.9673	81.0177	83.8612
100093700	11.9549	14.1047	9.51636	5.61115	0	0	11.6799	11.1366	10.002	11.8132	0	0
100101484	5.97747	8.22774	7.40162	5.61115	3.42918	9.59505	45.7464	25.3104	17.2762	10.6319	17.4925	30.7491
100101486	0	0	0	0	0	0	0	0	0	0	0	0
100101491	0	0	0	0	0	0	0	0	0	0	0	0
100101806	162.388	179.835	137.459	170.579	165.458	150.904	152.812	199.446	223.681	171.292	213.592	166.791
100101807	0.996245	0	1.05737	1.12223	0.857294	1.74456	0	0	3.6371	0	3.68262	0.931791
100101919	18.9287	19.9817	28.5491	17.9557	16.2886	26.1683	34.0665	53.658	42.7359	50.7969	46.0328	40.9988
100101940	0	0	0	0	0	0	0	0	0	0	1.84131	0
100101942	0	0	0	0	0	0	0	0	0	0	0	0
100102	11.9549	9.40314	5.28687	4.48892	5.14377	10.4673	17.5199	20.2483	11.8206	11.8132	19.3338	9.31791
100113364	0.996245	0	1.05737	2.24446	2.57188	0	0	0	0.909274	1.18132	0.920656	0
100113398	7.96996	8.22774	3.17212	4.48892	6.00106	7.8505	10.7066	7.08691	8.18346	4.72529	0.920656	9.31791
100113412	0	3.52618	3.17212	0	0.857294	3.48911	3.89331	2.02483	3.6371	4.72529	3.68262	0
100113413	0	0	0	0	0	0	0	0	0	0	0	0
100113414	0	0	3.17212	1.12223	1.71459	0.872278	0.973328	0	2.72782	0	0.920656	0
100114901	4.98123	8.22774	7.40162	4.48892	7.71565	6.10594	3.89331	5.06208	10.9113	9.45058	6.44459	5.59074
100114902	0	0	0	0	0	0	0	0	0	0	0	0
100114904	0	1.17539	0	0	0	0	0	0	0	0	0	0
100115376	0	0	0	0	0	0	0.973328	0	0	0	0	0
100118398	0	0	0	0	0	0	0	0	0	0	0	0
100121	1449.54	1341.12	1462.35	1330.97	1478.83	1367.73	1453.18	2275.91	1749.44	1707.01	2111.99	1426.57
100123473	2.98874	4.70157	0	1.12223	8.57294	0.872278	8.75995	3.03725	6.36492	15.3572	6.44459	3.72716
100124293	0	0	0	0	0	0	0	0	0	0	0	0
100124294	0	0	0	0	0	0	0	0	0	0	0	0
100124295	0	0	0	0	0.857294	0	0	0	0	0	0	0
100124296	0	1.17539	0	0	0	0	0	0	0	0	0	0
100124335	2.98874	0	0	0	0	0	0	0	0	0	0	0
100124336	0	0	0	0	0	0	0	0	0	0	0	0
100124338	0	0	0	0	0	0	0	0	0	0	0	0
100124339	0	0	0	0	0	0	0	0	0	0	0	0
100124340	0	0	0	0	0	0	0	0	0	0	0	0
100124341	0	0	0	0	0	0	0	0	0	0	0	0
100124342	0.996245	0	0	0	0	0	0	0	0	0	0	0
100124343	0	0	0	0	0	0	0	0	0	0	0	0
100124344	0	0	0	0	0	0	0	1.01242	0	0	0	0
100124345	0	0	0	0	0	0	0	0	0	0	0	0
100124346	0	0	0	0	0	0	1.94666	0	0	0	0	0
100124347	0	0	0	0	0.857294	0.872278	0	0	0	0	0	0
100124348	0	0	0	0	0	0	0	0	0.909274	0	0	0
100124349	0	0	0	0	0	0	0	0	0	0	0	0
100124351	0	0	0	0	0	0	0	0	0	0	0	0
100124352	0	0	0	0	0	0	0	0	0	0	0	0
100124354	0	0	0	0	0	0	0.973328	2.02483	0	0	0	0
100124355	0	0	0	0	0	0	0	0	0	0	0	0
100124356	0	0	0	0	0	0	0	1.01242	0.909274	0	0	0
100124357	0	0	0	0	0	0	0	1.01242	0.909274	0	0	0
100124358	1.99249	0	0	0	0	0	0	0	0	0	0	0
100124359	0	0	0	0	0	0	0	0	0	0	0	0
100124360	0	0	0	0	0	0	0.973328	0	0	0	0	0
100124361	0	0	0	0	0	0	0	0	0	0	0	0
100124362	0	0	0	0	0	0	0	0	0	0	0	0
100124363	0	0	0	0	0	0	0	1.01242	0	0	0	0
100124364	0	0	0	0	0	0	0.973328	0	0	0	0	0
100124365	0	0	0	0	0	0	0.973328	1.01242	0	0	0	0
100124366	0	0	0	0	0	0	1.94666	0	0	1.18132	0	0
100124367	0	0	0	0	0	0	0	0	0	0	0	0
100124368	0	0	0	0	0	0	1.94666	0	0	0	0	0
100124369	0	0	0	0	0	0	0.973328	0	0	0	0	0
100124370	0	0	0	0	0	0	0.973328	0	0	0	0	0
100124371	0	0	0	0	0	0	1.94666	1.01242	0	0	0	0
100124372	0	0	0	0	0	0	0.973328	1.01242	0	0	0	0
100124387	0	0	0	0	0	0	0	2.02483	0	0	0	0
100124388	0	0	0	0	0	0	0	1.01242	0	0	0	0
100124390	0	0	0	1.12223	0	0	0	0	0	1.18132	0	0
100124391	0	0	0	0	0	0	0	0	0	0	0	0
100124392	0	0	0	0	0	0	0	0	0	0	0.920656	0
100124393	0	0	0	0	0	0	1.94666	0	0	0	0	0
100124396	0	0	0	1.12223	0	0	0	0	0	0	0	0
100124397	0	0	0	0	0	0	0	0	0	1.18132	0	0
100124398	0	0	0	0	0	0	0	0	0	0	0	0
100124399	0	0	1.05737	0	0	0	0.973328	0	0	0	0	0
100124431	0	0	0	2.24446	0	0	0	0	0	0	0	0
100124432	0	0	0	0	0	0	0	0	0	0	0	0
100124433	0	0	0	0	0	0	0	0	0	0	0	0
100124437	0	0	0	0	0	0	0	0	0	0	0	0
100124438	6.97372	1.17539	3.17212	0	0.857294	0	5.83997	4.04966	4.54637	2.36264	3.68262	6.52254
100124439	1.99249	2.35078	3.17212	1.12223	0	0	1.94666	10.1242	2.72782	14.1759	0	0
100124440	0	0	0	0	0	0	0	0	0	0	0	0
100124441	0	0	0	0	0	0	0	0	0	0	0	0
100124442	0	0	0	0	0	0	0	0	0	0	0	0
100124447	0	0	0	0	0	0	0	0	0	0	0	0
100124449	0	0	0	0	0	0	0	0	0	0	0	0
100124450	0	0	0	0	0	0	0.973328	0	0.909274	0	0	0
100124451	0	0	1.05737	0	0	0	0	0	0	1.18132	0	0.931791
100124452	0	0	0	0	0	0	0	0	0	0	0	0
100124453	0.996245	1.17539	0	0	0	0	0.973328	1.01242	1.81855	0	0	0
100124456	0.996245	1.17539	1.05737	0	0	0	0	1.01242	1.81855	3.54397	0	0
100124457	0	0	0	0	0	0	0	0	0.909274	2.36264	0	0
100124458	0	0	1.05737	0	0	0	0	1.01242	0	0	0	0
100124459	0.996245	0	0	0	0	0	0	0	0	0	0	0
100124460	0	0	0	0	0	0	0	0	0	0	0	0
100124461	0.996245	0	1.05737	0	0	0	0	0	0	0	0	0
100124462	0	0	0	0	0	0	0	0	0	0	0	0
100124463	0	0	0	0	0	0	0	0	0	0	0	0
100124464	0	0	0	0	0	0	0	0	0	0	0	0
100124466	0	3.52618	1.05737	0	0	0	1.94666	0	1.81855	1.18132	0	0
100124467	71.7297	81.102	63.4424	80.8006	50.5804	64.5485	66.1863	35.4345	53.6472	59.0661	56.16	80.134
100124468	0	0	0	0	0	0	0	0	0	0	0	0
100124469	0	0	0	0	0	0	0	0	0	0	0	0
100124470	0	0	0	0	0	0	0	0	0	0	0	0
100124471	0	0	0	0	0	0	0	0	0	0	0	0
100124473	0	0	0	0	0	0	0	0	0	0	0	0
100124474	0	1.17539	0	0	0	0	0	0	0	0	0	0
100124476	0	0	0	0	0	0	0	0	0	0	0	0
100124478	0	0	0	0	0	0	0	0	0	0	0	0
100124479	0	0	0	0	0	0	0	0	0	0	0	0
100124480	0	0	0	0	0	0	0	0	0	0	0	0
100124481	0	0	0	0	0	0	0	0	0.909274	0	0	0
100124484	0	1.17539	1.05737	0	0	0	0.973328	1.01242	0.909274	3.54397	0	0
100124487	0	0	0	0	0	0	0	0	0	0	0	0
100124488	0	0	0	0	0	0	2.91998	0	0	1.18132	0	0
100124489	2.98874	0	0	0	0	0	0	2.02483	0.909274	0	0	0
100124491	1.99249	2.35078	2.11475	0	0	0	1.94666	2.02483	0.909274	2.36264	0	0.931791
100124492	0	0	0	0	0	0	0	0	0	0	0	0
100124493	0	0	0	0	0	0	0	0	0	0	0	0
100124494	2.98874	7.05235	3.17212	1.12223	0	0	1.94666	8.09932	3.6371	4.72529	0	0
100124495	0	0	0	0	0	0	0	0	0	0	0	0
100124496	0	0	0	0	0	0	0	0	0	0	0	0
100124624	0	0	0	0	0	0	0	0	0	0	0	0
100124625	0	0	0	0	0	0	0	0	0	0	0	0
100124626	0	0	0	0	0	0	0	0	0	0	0	0
100124627	0	0	0	0	0	0	0	0	0	0	0	0
100124642	0	0	0	0	0	0	0	0	0	0	0	0
100124643	0	0	0	0	0	0	0	0	0	0	0	0
100124649	0	0	0	0	0	0	0	0	0	0	0	0
100124659	0	0	0	0	0	0	0.973328	0	0	0	0	0.931791
100124660	0	1.17539	0	0	0	0	2.91998	0	0	0	0	0
100124661	0	0	0	0	0	0	0.973328	0	0	0	1.84131	0
100124671	0	0	0	0	0	0	0	0	0	0	0	0
100124672	0	0	0	0	2.57188	0	0	0	0	0	0.920656	0
100124673	0	0	0	0	0	0	0.973328	0	0	0	1.84131	0.931791
100124674	0	0	0	0	0	0	4.86664	0	0.909274	0	2.76197	1.86358
100124675	0	0	1.05737	0	0	1.74456	2.91998	0	0.909274	1.18132	0.920656	0.931791
100124677	0	0	0	0	0	0	0.973328	0	0.909274	1.18132	0.920656	0
100124678	0	0	0	1.12223	0	0	1.94666	0	0	0	0	0
100124679	0	1.17539	0	0	0	0	1.94666	0	0.909274	1.18132	0	0
100124680	0	0	0	0	0	0	7.78662	3.03725	0	0	0	7.45433
100124681	0	0	0	0	0	0	0	3.03725	0	0	0.920656	0.931791
100124682	0	0	0	0	0	0	0	0	0	0	0	0
100124684	0	0	0	0	0	0	2.91998	0	0	0	0	1.86358
100124685	0	0	0	0	0	0	0.973328	0	0	0	0	0
100124686	0	0	0	0	0	0	0.973328	0	0	0	0	0
100124688	0	0	0	0	0	0	0	0	0	0	0	0
100124689	0	0	0	0	0	0	0	0	0	0	0	0
100124699	0	0	0	0	0	0	0	0	0	0	0	0
100125246	0	0	0	1.12223	0	0	0	0	0	0	0	1.86358
100125247	0	0	0	0	0	0	0.973328	0	0	0	0.920656	0
100125248	0	0	0	1.12223	0	0	0	0	0	0	0	0
100125249	0	0	0	0	0	0	0	0	0	0	0	0
100125250	0	0	0	0	0	0	0	0	0	0	0	0
100125251	0	0	0	1.12223	0	0	0	0	0	0	0	0.931791
100125252	0	1.17539	0	0	0	0	0	0	0	0	0	0.931791
100125253	0	0	0	0	0	0	0.973328	0	0	1.18132	0	0
100125254	0.996245	0	0	0	0	0	0	0	0	0	0	0
100125255	0	0	0	0	0	0.872278	0	0	0	0	0	0.931791
100125256	0	0	0	0	0	0	0	0	0	0	0	0
100125257	0	0	0	0	0	0	0	0	0	0	0	0
100125258	0	0	0	0	0	0	0	0	0	0	0	0
100125259	0	0	0	0	0	0	0	0	0	0	0.920656	0
100125261	0	0	0	0	0	0	0	0	0	0	0	0
100125262	1.99249	3.52618	1.05737	2.24446	0.857294	3.48911	16.5466	5.06208	2.72782	8.26926	2.76197	13.0451
100125263	0	0	4.22949	4.48892	1.71459	1.74456	31.1465	15.1862	8.18346	8.26926	9.20656	23.2948
100125339	6.97372	3.52618	2.11475	1.12223	0	4.36139	3.89331	5.06208	2.72782	4.72529	3.68262	5.59074
100125586	0	1.17539	1.05737	0	0	0	0	2.02483	0	0	0	0
100125594	0	0	0	0	0	0	0	0	0	0	0	0
100125929	17.9324	17.6309	13.7459	12.3445	12.0021	11.3396	8.75995	14.1738	9.09274	10.6319	14.7305	10.2497
100125931	5.97747	8.22774	3.17212	4.48892	0.857294	16.5733	10.7066	10.1242	1.81855	17.7198	0.920656	5.59074
100126034	69.7372	75.2251	84.5899	86.4117	75.4419	76.7604	49.6397	55.6829	59.1028	54.3408	50.6361	60.5664
100126203	0	0	0	0	0	0	0	0	0	0	0	0
100126224	0	0	0	0	0	0	0.973328	1.01242	0	0	0	0
100126226	0	0	0	0	0.857294	0	2.91998	0	0	0	1.84131	0
100126227	20.9212	10.5785	13.7459	10.1001	12.8594	13.9564	13.6266	6.07449	8.18346	12.9945	7.36525	11.1815
100126229	20.9212	14.1047	12.6885	15.7112	18.0032	14.8287	17.5199	26.3228	20.004	17.7198	23.9371	13.0451
100126242	8.96621	8.22774	11.6311	4.48892	4.28647	4.36139	6.81329	3.03725	4.54637	7.08793	7.36525	10.2497
100126243	33.8723	34.0864	30.6638	25.8113	34.2918	27.9129	23.3599	34.4221	31.8246	47.2529	30.3817	35.408
100126244	0	0	2.11475	0	0	0	4.86664	4.04966	0	4.72529	0	0
100126269	0	0	0	0	0	0	0	0	0	0	0	0
100126431	0	0	0	1.12223	0	0	0	0	0	0	0	0
100126432	0	0	0	0	0	0	0	0	0	0	0	0
100126433	0	0	0	0	0	0	0	1.01242	0	1.18132	0	0
100126434	0	0	0	0	0	0	0	0	0	1.18132	0	0
100126451	0	0	0	0	0	0	0	0	0	0	0	0
100126452	0	0	0	0	0	0	0	0	0	0	0	0
100126454	0	0	0	0	0	0	0	0	0	0	0	0
100126456	0	0	0	0	0	0	0	0	0	0	0	0
100126457	0	0	0	0	0	0	0	0	0	0	0	0
100126458	0	0	0	0	0	0	0	0	0	0	0	0
100126459	0	0	0	0	0	0	0.973328	1.01242	0	0	0	0.931791
100126460	0	0	0	0	0	0	0.973328	0	0.909274	0	0	0
100126462	0	0	0	0	0	0	0	0	0	0	0	0
100126463	0	0	0	0	0	0	0	0	0	0	0	0
100126464	0	0	0	0	0	0	0	0	0	0	0	0
100126465	0	0	0	0	0	0	0	0	0	0	0	0
100126466	0	0	0	0	0	0	0	0	0	0	0	0
100126469	0	0	0	0	0	0	0.973328	1.01242	0	0	0	0
100126471	0	0	0	0	0	0	0	1.01242	0	0	0	0
100126692	0.996245	0	0	0	0	0	0	0	0	0	0	0
100126765	0	0	0	0	0	0	0	0	0	0	0	0
100126766	0	0	0	0	0	0	0	0	0	0	0	0
100126768	0	0	0	0	0	0	0	0	0	0	0	0
100126773	0	0	0	0	0	0	0	0	0	0	0	0
100126774	0	0	0	0	0	0	0	0	0	0	0	0
100126775	0	0	0	0	0	0	0	0	0	0	0	0
100126776	0	0	0	0	0	0	0	0	0	0	0	0
100126777	0	0	0	0	0	0	0	0	0	0	0	0
100126778	0	0	0	0	0	0	0	0	0	0	0	0
100126779	0	0	0	0	0	0	0	0	0	0	0	0
100126824	0	0	0	0	0	0	0	0	0	0	0	0
100126874	11.9549	4.70157	8.45899	1.12223	12.8594	0	12.6533	28.3476	14.5484	22.4451	16.5718	16.7722
100127111	0.996245	4.70157	5.28687	5.61115	0.857294	0.872278	3.89331	17.2111	4.54637	2.36264	11.9685	0
100129	308.836	242.131	285.491	236.791	221.182	360.251	304.652	400.917	278.238	321.32	299.213	307.491
100134861	0	0	0	0	0	0	0	0	0	0	0	0.931791
100134990	0.996245	1.17539	4.22949	3.36669	0.857294	5.23367	8.75995	4.04966	0.909274	2.36264	0.920656	6.52254
100135654	0	0	0	0	0	0	0	0	0	0	0	0
100135657	0	0	0	0	0	0	0	0	0	0	0	0
100141474	7.96996	5.87696	3.17212	8.97784	4.28647	6.10594	2.91998	7.08691	2.72782	7.08793	4.60328	6.52254
100151772	0	0	0	0	0	0	0	0	0	0	0	0
100155	0	2.35078	1.05737	0	0.857294	0.872278	2.91998	0	0	0	0	0.931791
100163	319.795	416.089	382.769	424.203	272.62	332.338	292.972	204.508	318.246	291.787	406.93	294.446
100165	0.996245	1.17539	4.22949	7.85561	1.71459	3.48911	2.91998	1.01242	3.6371	3.54397	5.52394	4.65895
100169	566.864	625.309	544.547	600.393	471.512	579.192	509.05	426.227	503.738	486.705	522.933	546.029
100169865	9.96245	14.1047	20.0901	12.3445	11.1448	18.3178	12.6533	28.3476	10.9113	22.4451	0.920656	22.363
100169866	4.98123	7.05235	7.40162	2.24446	0.857294	0	4.86664	9.11174	2.72782	7.08793	0	0
100169868	0	0	0	0	0	0	0	0	0	0	0	0
100169874	6.97372	1.17539	5.28687	4.48892	6.85835	5.23367	6.81329	6.07449	3.6371	11.8132	4.60328	5.59074
100169878	15.9399	4.70157	6.34424	10.1001	8.57294	2.61683	11.6799	1.01242	4.54637	5.90661	13.8098	6.52254
100169889	0	0	0	0	0	0	0	0	0	0	0	0
100170401	0	0	1.05737	0	0	0	0	0	0	0	0	0
100177	386.543	362.021	381.712	384.925	342.06	390.78	368.891	452.55	360.072	388.655	418.899	390.42
100182	367.615	318.531	357.392	379.314	420.074	342.805	484.717	508.233	431.905	454.809	370.104	512.485
100189605	0	0	0	0	0	0	0	0	0	0	0	0
100190765	0	0	1.05737	0	0	0	0	0	0	0	0	0
100191037	0	0	0	0	0	0	0	0	0	0	0	0
100198	583.8	599.45	540.318	626.205	488.658	634.146	825.382	495.071	671.044	616.65	675.762	673.685
100201	1026.13	1110.75	1129.28	1105.4	1049.33	779.816	895.462	697.554	892.907	800.937	1020.09	946.699
100206	222.163	210.395	209.36	272.702	190.319	247.727	177.146	195.396	239.139	183.105	215.434	197.54
100210	90.6583	90.5052	87.762	71.8228	74.5846	95.0782	95.3861	70.8691	80.9254	68.5167	85.621	72.6797
100213	761.131	601.801	814.178	834.939	912.161	887.106	804.942	899.025	797.433	845.827	679.444	703.502
100216343	15.9399	10.5785	23.2622	28.0558	16.2886	21.8069	15.5732	13.1614	11.8206	12.9945	13.8098	11.1815
100216455	1.99249	2.35078	1.05737	1.12223	0	0	0	1.01242	0.909274	2.36264	0.920656	0.931791
100216474	0	0	1.05737	0	0	0.872278	0	0	0	1.18132	0	0
100216530	1.99249	0	2.11475	1.12223	0	0	0.973328	0	0.909274	0	0	0
100216531	0	0	0	1.12223	0	0.872278	2.91998	1.01242	0.909274	0	0.920656	0.931791
100216532	1.99249	5.87696	9.51636	4.48892	4.28647	6.97822	7.78662	10.1242	5.45564	12.9945	4.60328	13.9769
100216533	0.996245	0	0	0	0	0	0	0	0	1.18132	0	0
100216534	15.9399	15.2801	8.45899	12.3445	11.1448	7.8505	15.5732	9.11174	9.09274	14.1759	15.6512	13.9769
100216535	0.996245	1.17539	2.11475	0	0	0	2.91998	0	1.81855	1.18132	0	0
100216536	0	1.17539	1.05737	0	0	0.872278	0.973328	1.01242	0	0	0	0
100216537	12.9512	11.7539	17.9754	13.4668	10.2875	13.9564	14.5999	22.2731	14.5484	27.1704	20.2544	19.5676
100216538	0	0	0	0	0	0	0	0	0	0	0	0
100216539	2.98874	9.40314	7.40162	6.73338	0.857294	5.23367	7.78662	3.03725	3.6371	1.18132	9.20656	5.59074
100216540	4.98123	9.40314	2.11475	0	4.28647	0.872278	1.94666	4.04966	2.72782	4.72529	2.76197	4.65895
100217413	57.7822	68.1727	107.852	76.3117	0	0	97.3328	143.763	92.7459	86.2365	0	0
100217414	6.97372	4.70157	6.34424	1.12223	0	0	5.83997	9.11174	0.909274	1.18132	0	0
100217415	7.96996	8.22774	10.5737	4.48892	0	0.872278	7.78662	17.2111	6.36492	4.72529	0.920656	0
100217416	5.97747	1.17539	2.11475	0	2.57188	2.61683	3.89331	5.06208	1.81855	0	0.920656	0.931791
100217417	2.98874	8.22774	1.05737	0	0	3.48911	2.91998	3.03725	1.81855	3.54397	2.76197	5.59074
100217418	0.996245	1.17539	5.28687	1.12223	0.857294	0	7.78662	11.1366	1.81855	4.72529	10.1272	0
100217419	3.98498	0	3.17212	5.61115	4.28647	6.10594	3.89331	5.06208	5.45564	1.18132	0.920656	0.931791
100217420	9.96245	9.40314	17.9754	6.73338	6.00106	6.10594	12.6533	8.09932	5.45564	17.7198	20.2544	12.1133
100217421	0	0	1.05737	1.12223	0	0	0	0	0.909274	2.36264	0	0
100217422	1.99249	4.70157	1.05737	2.24446	0	0	2.91998	6.07449	2.72782	0	0	0
100217423	2.98874	1.17539	2.11475	4.48892	2.57188	0	0.973328	2.02483	1.81855	5.90661	3.68262	2.79537
100217424	0	0	0	0	0	0	0	1.01242	0	0	0	0
100217425	0	0	0	0	0	0	0	0	0	0	0	0
100217426	2.98874	2.35078	0	1.12223	0	0.872278	1.94666	6.07449	0.909274	0	3.68262	2.79537
100217427	0	0	4.22949	0	0.857294	0.872278	0	4.04966	2.72782	3.54397	0.920656	0
100217428	0	0	1.05737	0	1.71459	1.74456	2.91998	0	0.909274	0	0	0.931791
100217429	10.9587	9.40314	6.34424	2.24446	6.00106	11.3396	14.5999	12.149	16.3669	10.6319	16.5718	6.52254
100217430	0	1.17539	2.11475	0	0	0	0	0	0.909274	0	0	0
100217431	0.996245	3.52618	3.17212	0	0	1.74456	0.973328	1.01242	0	1.18132	1.84131	2.79537
100217432	0.996245	3.52618	2.11475	5.61115	0.857294	0.872278	4.86664	3.03725	1.81855	3.54397	0.920656	3.72716
100217433	0	0	1.05737	0	0.857294	0.872278	0.973328	0	0	0	0	0.931791
100217434	0	1.17539	2.11475	2.24446	0.857294	0	0.973328	4.04966	0.909274	0	0	0
100217435	1.99249	3.52618	0	0	0	0	0.973328	1.01242	0	1.18132	0	0
100217436	0	0	0	0	0	0	0	0	0	0	0	0
100217437	0.996245	1.17539	0	5.61115	6.00106	1.74456	2.91998	4.04966	2.72782	4.72529	2.76197	0.931791
100217438	84.6809	89.3298	88.8194	71.8228	0	0	56.453	300.687	84.5625	98.0498	0	0
100217439	9.96245	2.35078	3.17212	1.12223	0	0	1.94666	7.08691	0	5.90661	0	0
100217440	2.98874	0	6.34424	1.12223	5.14377	2.61683	3.89331	5.06208	3.6371	4.72529	3.68262	2.79537
100217441	0	0	1.05737	0	0	0	0	0	0	0	0	0
100217442	1.99249	2.35078	4.22949	4.48892	0.857294	0	1.94666	2.02483	5.45564	5.90661	0.920656	0.931791
100217443	0	0	1.05737	0	0.857294	1.74456	2.91998	0	0	0	1.84131	0.931791
100217444	0	0	0	4.48892	0.857294	0.872278	0.973328	0	0	0	0.920656	0
100217445	0.996245	1.17539	2.11475	2.24446	0	0	3.89331	1.01242	2.72782	3.54397	0	0.931791
100217446	1.99249	3.52618	6.34424	1.12223	0.857294	0	0.973328	6.07449	2.72782	5.90661	3.68262	5.59074
100217447	2.98874	2.35078	1.05737	2.24446	0	0	2.91998	1.01242	0.909274	1.18132	0	0
100217448	0	0	0	1.12223	0	0	0	0	0	0	0	0
100217449	0.996245	0	0	2.24446	0	0	0	2.02483	0.909274	1.18132	0	0
100217450	2.98874	1.17539	3.17212	3.36669	0	0.872278	0.973328	2.02483	1.81855	1.18132	0	0.931791
100217451	2.98874	1.17539	2.11475	3.36669	3.42918	0.872278	5.83997	2.02483	2.72782	1.18132	0	0.931791
100217452	0	0	0	1.12223	0	0	0	1.01242	1.81855	1.18132	0	0
100217453	0	0	0	1.12223	0.857294	0.872278	1.94666	0	0	2.36264	0	0
100217454	3.98498	0	0	2.24446	0	0	0	0	1.81855	1.18132	0	4.65895
100217455	2.98874	1.17539	3.17212	4.48892	3.42918	3.48911	3.89331	3.03725	2.72782	4.72529	3.68262	0
100217456	5.97747	2.35078	4.22949	2.24446	0	5.23367	2.91998	8.09932	2.72782	2.36264	0.920656	0.931791
100217457	0.996245	0	0	2.24446	2.57188	0	1.94666	2.02483	0	3.54397	0.920656	0.931791
100217458	0.996245	1.17539	2.11475	1.12223	0	0	2.91998	3.03725	0.909274	1.18132	0	0
100217459	0.996245	1.17539	1.05737	0	0	0	0	0	1.81855	1.18132	0.920656	0
100217460	1.99249	2.35078	1.05737	1.12223	0	0	3.89331	2.02483	1.81855	7.08793	0	0
100217461	0.996245	4.70157	1.05737	2.24446	0	4.36139	1.94666	5.06208	6.36492	7.08793	2.76197	8.38612
100217462	2.98874	1.17539	0	1.12223	0	0	0.973328	1.01242	0	0	0	0
100217463	0	4.70157	2.11475	1.12223	0.857294	2.61683	3.89331	2.02483	2.72782	2.36264	0.920656	0.931791
100217464	0	3.52618	1.05737	3.36669	0.857294	0	3.89331	2.02483	0.909274	0	0	0.931791
100217465	3.98498	1.17539	2.11475	3.36669	4.28647	0	3.89331	2.02483	1.81855	0	0	0
100217466	8.96621	7.05235	4.22949	5.61115	8.57294	11.3396	11.6799	20.2483	5.45564	10.6319	0.920656	0.931791
100217467	0	0	3.17212	3.36669	0	0.872278	2.91998	3.03725	0.909274	0	0	0.931791
100217468	2.98874	3.52618	0	3.36669	3.42918	0	2.91998	2.02483	0.909274	4.72529	0.920656	0.931791
100217469	8.96621	9.40314	10.5737	2.24446	6.00106	6.10594	7.78662	5.06208	6.36492	9.45058	12.8892	5.59074
100226	1156.64	1176.57	1219.15	1335.45	1207.07	1226.42	1094.99	928.385	1114.77	1011.21	1020.09	1051.06
100233175	37.8573	47.0157	37.0081	33.6669	46.2939	41.8693	39.9064	56.6953	39.0988	42.5276	45.1122	31.6809
100233207	0.996245	0	4.22949	1.12223	0	0	2.91998	5.06208	0.909274	0	0	0
100233208	4.98123	5.87696	7.40162	5.61115	9.43024	6.97822	4.86664	10.1242	8.18346	8.26926	3.68262	8.38612
100270707	7.96996	4.70157	9.51636	12.3445	9.43024	7.8505	4.86664	6.07449	7.27419	8.26926	5.52394	5.59074
100270744	2.98874	1.17539	3.17212	4.48892	0	0	3.89331	5.06208	1.81855	3.54397	0.920656	0.931791
100271704	2.98874	1.17539	1.05737	0	0	0	0	0	0	2.36264	0.920656	0
100271841	126.523	63.4712	91.9915	34.7891	188.605	48.8475	113.879	296.638	148.212	176.017	210.83	83.8612
100271882	0	0	0	0	2.57188	0.872278	2.91998	0	0.909274	0	1.84131	0
100271928	1.99249	0	0	0	0	0	1.94666	1.01242	0.909274	1.18132	0	0
100272219	14.9437	9.40314	4.22949	8.97784	22.2896	11.3396	11.6799	9.11174	18.1855	20.0825	10.1272	6.52254
100272221	10.9587	3.52618	3.17212	4.48892	4.28647	5.23367	0.973328	6.07449	5.45564	1.18132	0.920656	6.52254
100273	1657.75	1662	1634.7	1664.27	1497.69	1676.52	1576.79	1345.5	1575.77	1467.2	1522.77	1580.32
100286843	0	0	1.05737	0	0	0	0	1.01242	0	0	0	0
100294583	42.8386	42.3141	51.8113	46.0114	46.2939	42.7416	37.9598	42.5215	63.6492	44.8903	43.2708	53.1121
100294660	0	0	0	0	0	0	0	0	0	0	0	0
100302432	0	0	0	0	0.857294	0	0	0	0.909274	0	1.84131	0
100302498	0	0	1.05737	4.48892	0	0	0.973328	4.04966	0	2.36264	0	0
100302499	1.99249	4.70157	1.05737	2.24446	3.42918	0	5.83997	2.02483	2.72782	3.54397	0.920656	3.72716
100302529	0.996245	4.70157	1.05737	4.48892	4.28647	0.872278	0	5.06208	1.81855	1.18132	2.76197	0
100302565	0	0	0	0	0.857294	0.872278	0	0	0	1.18132	0	0.931791
100302567	5.97747	0	3.17212	6.73338	2.57188	2.61683	4.86664	4.04966	0.909274	0	2.76197	4.65895
100302592	4.98123	1.17539	4.22949	1.12223	0.857294	0.872278	1.94666	6.07449	0.909274	2.36264	0.920656	0.931791
100302593	1.99249	0	2.11475	3.36669	0	0.872278	0	2.02483	0	0	0	0
100302594	2.98874	3.52618	6.34424	3.36669	3.42918	2.61683	0.973328	1.01242	0	1.18132	2.76197	0.931791
100302600	0.996245	2.35078	0	1.12223	0	0	2.91998	3.03725	1.81855	1.18132	0	0.931791
100302601	2.98874	1.17539	0	3.36669	3.42918	0.872278	0.973328	3.03725	0	3.54397	0.920656	1.86358
100302648	61.7672	52.8926	60.2703	43.767	60.8679	56.698	45.7464	46.5711	48.1915	62.6101	48.7948	40.9988
100302688	2.98874	0	0	2.24446	3.42918	0	0.973328	2.02483	0.909274	0	0.920656	0
100302730	370.603	344.39	340.474	335.547	323.2	339.316	308.545	328.023	305.516	318.957	318.547	341.967
100302731	0	0	0	0	0	0	0	0	0	0	0	0
100303644	5.97747	1.17539	3.17212	0	12.8594	0	5.83997	12.149	5.45564	7.08793	0.920656	0
100303645	1.99249	0	1.05737	3.36669	0	0	2.91998	2.02483	0.909274	0	0.920656	0.931791
100303646	0	2.35078	1.05737	0	0	0	0.973328	3.03725	0	0	0	0
100303647	16.9362	16.4555	20.0901	1.12223	11.1448	13.9564	16.5466	24.298	29.0968	22.4451	12.8892	29.8173
100303732	0	1.17539	3.17212	1.12223	0.857294	2.61683	0.973328	1.01242	0.909274	3.54397	1.84131	1.86358
100303736	0	0	0	0	0	0	0	0	0	0	0	0
100303738	0.996245	0	1.05737	1.12223	6.00106	0.872278	5.83997	5.06208	3.6371	5.90661	3.68262	2.79537
100303739	3.98498	5.87696	4.22949	2.24446	6.85835	0	7.78662	7.08691	4.54637	9.45058	0.920656	0.931791
100303740	1.99249	1.17539	3.17212	1.12223	0.857294	0	2.91998	3.03725	2.72782	4.72529	0	0
100303744	0	0	0	0	0	0	0	0	0	0	0	0
100303746	0.996245	1.17539	6.34424	2.24446	3.42918	0.872278	1.94666	2.02483	1.81855	3.54397	0.920656	4.65895
100303747	0.996245	2.35078	1.05737	2.24446	0	0	0.973328	4.04966	1.81855	1.18132	0	0.931791
100303751	4.98123	3.52618	2.11475	3.36669	0.857294	4.36139	2.91998	6.07449	0.909274	3.54397	0.920656	0.931791
100306943	14.9437	19.9817	25.377	14.589	0	0.872278	29.1998	26.3228	18.1855	20.0825	26.699	0
100306944	12.9512	11.7539	14.8032	13.4668	13.7167	13.9564	16.5466	31.3849	12.7298	12.9945	17.4925	13.9769
100306945	0	0	0	0	0	0	0	0	0	0	0	0
100306952	0.996245	1.17539	2.11475	1.12223	0	0	1.94666	4.04966	1.81855	0	0.920656	0
100306954	0.996245	2.35078	2.11475	3.36669	0.857294	0	1.94666	3.03725	1.81855	5.90661	0	0.931791
100306955	4.98123	4.70157	1.05737	1.12223	0	3.48911	4.86664	7.08691	2.72782	0	3.68262	0.931791
100306957	0	0	0	0	0	0	0	0	0	0	0	0
100310809	102.613	90.5052	85.6473	93.1451	72.87	86.3555	89.5462	75.9312	87.2903	92.1432	88.383	113.678
100310813	2.98874	4.70157	3.17212	4.48892	3.42918	3.48911	2.91998	3.03725	5.45564	4.72529	5.52394	0.931791
100310872	7.96996	14.1047	4.22949	4.48892	13.7167	6.10594	5.83997	3.03725	8.18346	12.9945	7.36525	3.72716
100312470	0	0	0	0	0	0	0	0	0	0	0	0
100312471	0	0	0	0	0	0	0	0	0	0	0	0
100312473	0	0	0	0	0	0	0	0	0	0	0	0
100312474	0	0	0	0	0	0	0	0	0	0	0	0
100312475	0	0	0	0	0	0	0	0	0	0	0	0
100312476	0	0	0	0	0	0	0	0	0	0	0	0
100312477	0	0	0	0	0	0	0	0	0	0	0	0
100312484	0	1.17539	0	0	0	0	0	0	0	0	0	0
100312485	0	0	0	0	0	0	0.973328	0	0	0	0	0
100312948	0	0	0	0	0	0	0	0	0	0	0	0
100312949	0	0	0	0	0	0	0	0	0	1.18132	0	0
100312956	0.996245	0	0	2.24446	0	0	0.973328	0	0	2.36264	0	0
100312986	0	0	0	0	0	0	0	1.01242	0	0	0	0
100312987	0.996245	0	1.05737	0	0	0	0.973328	1.01242	0	5.90661	0	0
100313519	17.9324	16.4555	26.4343	15.7112	25.7188	36.6357	36.0131	56.6953	20.004	21.2638	0	0.931791
100313531	0	0	0	0	0	0	0	0	0	0	0	0
100313943	0	0	0	0	0	0	0	0	0	0	0	0
100316663	0	0	0	1.12223	0	0	0	0	0	0	0	0
100316665	4.98123	1.17539	1.05737	2.24446	6.00106	0	4.86664	2.02483	2.72782	16.5385	8.28591	0
100316666	0	0	0	0	0	0	0	0	0	0	0	0
100316668	0	0	0	0	0	0	0	0	0	0	0	0
100316669	0.996245	1.17539	4.22949	0	0	0	8.75995	8.09932	3.6371	3.54397	0	0
100316672	1.99249	4.70157	3.17212	5.61115	0	0	0.973328	2.02483	1.81855	1.18132	0	0.931791
100316673	0.996245	0	0	0	0	0	0	3.03725	0	0	0	0
100316676	0	0	1.05737	2.24446	0	0	0.973328	0	0.909274	0	0	0
100316677	0	0	0	0	0	0	0	0	0	0	0	0
100316678	0	0	0	0	0	0	0	0	0	0	0	0
100316679	0	0	0	0	0	0	0	0	0	0	0	0
100316680	0	0	0	0	0	0	0	0	0	0	0	0
100316681	0	0	0	0	0	0	0	1.01242	0	0	0	0
100316682	0	0	0	0	0	0	0	0	0	0	0	0
100316683	0	0	0	1.12223	0	0	0	1.01242	0	0	0	0
100316684	2.98874	5.87696	5.28687	2.24446	6.00106	0.872278	8.75995	7.08691	2.72782	5.90661	3.68262	6.52254
100316685	3.98498	2.35078	2.11475	2.24446	0	0	2.91998	2.02483	3.6371	3.54397	0.920656	5.59074
100316686	0	0	0	0	0	0	0	0	0	0	0	0
100316687	0	0	0	0	0	0	0	0	0	0	0	0
100316688	0	0	0	0	0	0	2.91998	1.01242	0	1.18132	0	0
100316689	3.98498	3.52618	0	2.24446	0.857294	0	1.94666	2.02483	1.81855	0	0	0
100316690	0.996245	7.05235	3.17212	1.12223	0	3.48911	0	1.01242	0	2.36264	0.920656	0
100316691	0.996245	0	0	1.12223	0	0	0	0	0	2.36264	0	0
100316693	0.996245	1.17539	8.45899	3.36669	0	0	2.91998	1.01242	0	3.54397	0	0
100316694	0	1.17539	2.11475	0	0	0	2.91998	0	0.909274	0	0	0
100316695	0	0	0	1.12223	0	0	0	1.01242	0	1.18132	0	0
100316697	0	0	0	0	0	0	0	0	0	0	0	0
100316698	1.99249	1.17539	3.17212	1.12223	0	0	0	1.01242	0	2.36264	0	0
100316699	0.996245	1.17539	2.11475	0	0	0	2.91998	3.03725	0.909274	8.26926	0	0
100316700	0.996245	1.17539	0	1.12223	0.857294	0	0.973328	1.01242	0	0	0	0
100316701	0	0	0	0	0	0	0	0	0	0	0	0
100316703	0	0	0	0	0	0	0	0	0	0	0	0
100316704	0.996245	0	0	0	0	0	0	0	0	0	0	0
100316706	0.996245	1.17539	0	0	0	2.61683	0.973328	0	1.81855	0	0	0
100316707	3.98498	11.7539	4.22949	4.48892	0	9.59505	12.6533	2.02483	2.72782	4.72529	5.52394	4.65895
100316708	0	0	0	0	0	0	0	1.01242	0	0	0	0
100316709	0	0	1.05737	0	0	0	2.91998	1.01242	0.909274	0	0	0
100316710	0	0	0	0	0	0	0	0	0	0	0	0
100316711	0.996245	2.35078	0	2.24446	0	0	1.94666	3.03725	0.909274	7.08793	0	0
100316712	0	0	0	0	0	0	2.91998	0	0	0	0	0
100316713	1.99249	2.35078	1.05737	1.12223	0	0	4.86664	9.11174	3.6371	3.54397	7.36525	0.931791
100316714	0	1.17539	2.11475	0	0	0	0	1.01242	0	1.18132	2.76197	0
100316715	0	0	0	0	0	0	0	0	0	0	0	0
100316716	0	0	0	0	0	0	0	0	0	0	0	0
100316717	6.97372	3.52618	11.6311	4.48892	6.00106	0.872278	3.89331	4.04966	2.72782	2.36264	3.68262	8.38612
100316725	0	0	0	0	0	0	0	0	0	0	0	0
100316735	0	0	0	0	0	0	0	0	0	0	0	0
100316736	0.996245	0	1.05737	1.12223	0	0	0	1.01242	0	2.36264	0	0
100316739	0	0	0	0	0	0	0	0	0	0	0	0
100316749	0	1.17539	2.11475	1.12223	0	0	1.94666	3.03725	1.81855	4.72529	0	0
100316751	0	0	0	0	0	0	0	0	0.909274	0	0	0
100316752	0	0	0	0	0	0	0	0	0	0	0	0
100316753	2.98874	1.17539	1.05737	3.36669	0	0	0	0	0	1.18132	0	0
100316756	3.98498	3.52618	8.45899	5.61115	0	0	4.86664	1.01242	1.81855	3.54397	0	0
100316758	0	0	0	0	0	0	0	0	0	0	0	0
100316770	0.996245	1.17539	0	0	0	0	0	0	0	1.18132	0	0
100316771	0	0	0	0	0	0	0	0	0	0	0	0
100316772	0	0	0	0	0	0	0	0	0	0	0	0
100316773	0	0	0	0	0	0	0	0	0	0	0	0
100316774	0	0	2.11475	1.12223	0	0	0	1.01242	0.909274	2.36264	0	0
100316775	0	0	0	0	0	0	0	0	0	0	0	0
100316776	4.98123	2.35078	0	5.61115	0	0	0	1.01242	1.81855	1.18132	0	0
100316777	0	2.35078	0	0	0	0	0	1.01242	0	0	0	0
100316778	0	0	0	0	0	0.872278	0	0	0	0	0	0.931791
100316779	0.996245	2.35078	0	2.24446	0	0	0	0	0.909274	0	0	0
100316783	0	0	0	0	0	0	2.91998	1.01242	1.81855	1.18132	0	0
100316784	0.996245	1.17539	3.17212	0	0	0	1.94666	0	0	0	0	0
100316802	0	0	0	0	0	0	0	0	0	1.18132	0	0
100316803	0	0	0	0	0	0	0	0	0	0	0	0
100316805	0	1.17539	0	0	0	0	0	1.01242	0	0	0	0
100316806	0	0	0	0	0	0	0	0	0.909274	0	0	0
100316807	0.996245	1.17539	2.11475	0	2.57188	0	0.973328	1.01242	0.909274	1.18132	0	2.79537
100316808	0	0	0	0	0	0	0	0	0	0	0	0
100316809	0	0	0	0	0	0	0	0	0	0	0	0
100316810	11.9549	3.52618	12.6885	10.1001	11.1448	0.872278	18.4932	13.1614	10.9113	22.4451	0.920656	20.4994
100316811	0.996245	1.17539	0	0	0	0	0.973328	0	0.909274	0	0	0
100316812	0.996245	1.17539	1.05737	0	0	0.872278	0	0	0	1.18132	0	0
100316813	0	3.52618	0	0	0	0	0.973328	0	0	0	0	0
100316814	0	0	0	0	0	0	0	0	0	0	0	0
100316816	0	0	0	0	0	0	0	0	0	0	0	0
100316818	0	0	0	1.12223	0	0	0	0	0	1.18132	0	0
100316819	0	0	0	0	0	0	0	0	0	0	0	0
100316820	3.98498	2.35078	5.28687	1.12223	0	0	2.91998	2.02483	0.909274	4.72529	0	0
100316821	0	0	0	0	0	0	0	0	0	0	0	0
100316827	0	0	0	0	0	0	0	0	0	0	0	0
100316831	0	0	0	0	0	0	0	0	0	0	0	0
100316832	0	0	0	0	0	0	0	0	0	0	0	0
100316833	0	3.52618	0	3.36669	0.857294	1.74456	0.973328	0	0	0	0.920656	0
100316839	13.9474	12.9293	9.51636	15.7112	11.1448	8.72278	4.86664	10.1242	7.27419	8.26926	15.6512	5.59074
100316840	0.996245	1.17539	0	0	0	0	0.973328	2.02483	0.909274	0	2.76197	0
100316841	0	3.52618	1.05737	1.12223	0	0	0	1.01242	0.909274	2.36264	0	0
100316865	0	0	0	0	0	0	0	0	0	0	0	0
100316870	0	0	1.05737	1.12223	0	0	0	0	0	0	0	0
100316903	30.8836	39.9633	39.1228	71.8228	27.4334	34.0188	28.2265	72.8939	45.4637	23.6264	59.8426	56.8392
100316932	24.9061	28.2094	34.8933	30.3002	27.4334	24.4238	22.3865	17.2111	22.7318	37.8023	21.1751	35.408
100317	871.715	876.842	915.686	1097.54	930.164	955.144	767.956	804.87	825.621	863.547	846.083	767.796
100322896	0	0	0	0	0	0	0	0	0	0	0	0
100328588	4.98123	8.22774	2.11475	5.61115	5.14377	8.72278	3.89331	9.11174	4.54637	5.90661	7.36525	0.931791
100336	294.889	292.673	281.261	253.624	346.347	304.425	275.452	333.085	328.248	295.331	266.99	260.901
100340	45.8273	39.9633	57.0982	66.2116	44.5793	53.2089	44.7731	35.4345	50.9193	47.2529	46.9535	47.5213
100342	10.9587	4.70157	7.40162	3.36669	0.857294	17.4456	12.6533	22.2731	14.5484	11.8132	12.8892	11.1815
100379145	2.98874	1.17539	2.11475	0	0	0	1.94666	3.03725	1.81855	3.54397	0	0.931791
100380944	59.7747	61.1204	43.3523	50.5004	59.1533	40.997	50.613	89.0926	54.5564	70.8793	72.7318	68.0207
100382	78.7034	66.9973	77.1883	60.6004	72.0127	66.2931	82.7329	111.366	82.7439	82.6926	101.272	79.2022
100383	561.882	607.678	620.678	635.182	604.392	602.744	542.144	490.009	572.842	472.529	533.06	503.167
100384868	0	0	0	0	0	0	0	0	0	0	0	0
100384890	0	0	0	0	0	0	0	0	0	0	0	0
100415784	0	0	0	0	0	0	0	1.01242	0	0	0	0
100415785	0	0	0	0	0	0	0	0	0	0	0	0
100415787	63.7597	39.9633	39.1228	50.5004	53.1522	54.0812	51.5864	53.658	43.6451	60.2474	58.0013	35.408
100415914	0	0	1.05737	0	0	1.74456	0	0	0	0	0	0
100415915	11.9549	7.05235	8.45899	8.97784	6.00106	9.59505	8.75995	17.2111	6.36492	12.9945	13.8098	12.1133
100415916	1.99249	0	0	0	0	0	0	0	0	1.18132	0	0
100416706	233.121	243.306	203.016	224.446	247.758	222.431	205.372	234.88	230.956	238.627	211.751	222.698
100416830	0.996245	2.35078	0	0	0	0	0	0	0.909274	0	0	0.931791
100417125	1.99249	4.70157	2.11475	1.12223	2.57188	2.61683	0.973328	1.01242	0.909274	1.18132	0.920656	0.931791
100417514	0.996245	1.17539	0	0	2.57188	0	0.973328	5.06208	2.72782	1.18132	0.920656	0.931791
100417675	29.8874	15.2801	25.377	23.5668	27.4334	27.9129	32.1198	58.7201	40.008	49.6155	43.2708	23.2948
100417829	0	0	0	0	0	0	1.94666	0	2.72782	1.18132	0	2.79537
100417831	0.996245	1.17539	0	0	0.857294	0	1.94666	1.01242	0	0	0	0
100418235	9.96245	10.5785	8.45899	3.36669	11.1448	5.23367	9.73328	20.2483	5.45564	5.90661	5.52394	14.9087
100434	737.222	575.942	631.252	614.982	779.28	765.86	721.236	803.858	728.328	719.425	548.711	681.139
100463512	0	0	0	0	0.857294	0.872278	0	1.01242	0	0	0.920656	0.931791
100463519	120.546	47.0157	90.9341	13.4668	146.597	23.5515	97.3328	306.762	147.302	166.566	230.164	97.838
100465	84.6809	89.3298	139.573	115.59	100.303	130.842	121.666	86.0553	126.389	107.5	86.5417	118.337
100470	4.98123	4.70157	4.22949	12.3445	8.57294	6.10594	3.89331	5.06208	0.909274	0	0	4.65895
100473	0.996245	0	0	0	0	0	3.89331	4.04966	0.909274	0	0	0
100494	463.254	478.385	481.105	585.804	543.525	539.94	505.157	445.463	561.931	486.705	451.122	464.964
100499512	0	0	0	0	0	0	0	0	0	0	0	0
100499513	0	0	0	0	0	0	0	0	0	0	0.920656	0
100499514	0	0	0	0	0	0	0	0	0	0	0.920656	0
100499517	0.996245	0	0	1.12223	0	0	0	1.01242	1.81855	0	0	0
100499518	0	0	0	0	0	0	0	0	0	0	0	0
100499519	1.99249	1.17539	0	0	0	0	0.973328	0	0	0	0	0
100499521	0	0	0	0	0	0	0	0	0	0	0	0
100499523	0	0	1.05737	0	0	0	0	0	0	0	0	0
100499527	5.97747	9.40314	13.7459	3.36669	0	0	1.94666	5.06208	1.81855	4.72529	0	0
100499528	0	1.17539	0	0	0.857294	0	2.91998	0	1.81855	0	0	0
100499529	0	1.17539	0	0	0	0	0	0	0	0	0	0
100499530	0.996245	1.17539	0	0	0	0	1.94666	1.01242	0	1.18132	0	0
100500713	0.996245	5.87696	2.11475	2.24446	0.857294	0	6.81329	2.02483	1.81855	3.54397	3.68262	5.59074
100502579	0	0	1.05737	1.12223	0	0	0.973328	0	0	1.18132	0	0.931791
100502582	0.996245	0	1.05737	1.12223	0.857294	1.74456	0.973328	4.04966	0	0	1.84131	0
100502583	1.99249	2.35078	5.28687	1.12223	0	0	4.86664	6.07449	0	2.36264	0	0
100502586	10.9587	7.05235	11.6311	7.85561	12.8594	12.2119	4.86664	14.1738	10.9113	1.18132	4.60328	6.52254
100502590	0.996245	1.17539	0	0	0	0	0	0	0	4.72529	0	0
100502592	18.9287	15.2801	15.8606	7.85561	3.42918	8.72278	5.83997	4.04966	5.45564	4.72529	13.8098	12.1133
100502593	6.97372	2.35078	5.28687	4.48892	0.857294	0	5.83997	10.1242	4.54637	4.72529	0.920656	0
100502594	5.97747	1.17539	1.05737	5.61115	0	0	20.4399	2.02483	1.81855	20.0825	0	21.4312
100502597	0	0	0	0	0	0	0	0	0	0	0	0.931791
100502598	2.98874	2.35078	3.17212	1.12223	0	0.872278	2.91998	6.07449	2.72782	5.90661	5.52394	0
100502599	10.9587	3.52618	2.11475	5.61115	0	0	3.89331	4.04966	4.54637	1.18132	0	0
100502601	0.996245	2.35078	0	0	0	0.872278	0.973328	0	0.909274	1.18132	0	0
100502602	0	0	0	0	1.71459	0	2.91998	0	0.909274	1.18132	0.920656	0.931791
100502606	4.98123	9.40314	9.51636	6.73338	0	0	8.75995	11.1366	5.45564	9.45058	0	0
100502610	3.98498	4.70157	0	4.48892	0	0	3.89331	4.04966	0.909274	0	0	0
100502618	3.98498	0	3.17212	3.36669	0.857294	0.872278	1.94666	1.01242	0.909274	2.36264	0.920656	2.79537
100502619	27.8949	47.0157	37.0081	20.2001	33.4345	24.4238	36.9865	43.5339	27.2782	47.2529	49.7154	33.5445
100502624	27.8949	19.9817	25.377	22.4446	12.8594	13.0842	10.7066	21.2607	10.002	14.1759	22.0957	25.1584
100502626	2.98874	1.17539	0	2.24446	0.857294	0	0.973328	3.03725	0	3.54397	0	0.931791
100502628	0	0	0	0	0	0	0	0	0	0	0	0
100502629	0	0	0	0	0	0	1.94666	0	0	2.36264	0.920656	0
100502630	15.9399	24.6832	13.7459	15.7112	20.5751	14.8287	10.7066	22.2731	12.7298	15.3572	18.4131	10.2497
100502635	1.99249	3.52618	2.11475	0	0	0	1.94666	2.02483	0.909274	1.18132	4.60328	0.931791
100502636	0	0	0	0	0	0	0	0	0	0	0	0
100502638	0	0	0	0	0	0	0	0	0	0	0	0
100502641	0	1.17539	0	0	0	0.872278	0.973328	0	0	0	0.920656	0
100502643	0	0	0	0	0	0	0	0	0	0	0.920656	0
100502647	0	0	0	0	0	0	0	0	0	0	0	0
100502648	10.9587	17.6309	16.918	20.2001	0.857294	0	9.73328	9.11174	5.45564	14.1759	0	0.931791
100502649	29.8874	35.2618	34.8933	32.5447	36.0064	34.8911	31.1465	17.2111	36.371	31.8957	20.2544	34.4763
100502653	6.97372	4.70157	10.5737	14.589	5.14377	6.97822	10.7066	8.09932	5.45564	12.9945	16.5718	8.38612
100502659	0	0	0	0	0	0	0	0	0	0	0	0
100502661	4.98123	1.17539	1.05737	1.12223	0	0	3.89331	2.02483	2.72782	2.36264	0	0
100502668	6.97372	10.5785	6.34424	10.1001	0	0	9.73328	8.09932	1.81855	8.26926	0	0.931791
100502669	71.7297	102.259	93.0489	113.345	79.7284	89.8446	60.3463	52.6456	53.6472	80.3299	80.0971	54.0439
100502670	1.99249	1.17539	1.05737	1.12223	0	0	2.91998	9.11174	3.6371	2.36264	0	0
100502673	9.96245	15.2801	16.918	15.7112	16.2886	12.2119	26.2799	23.2856	39.0988	28.3517	28.5403	28.8855
100502679	2.98874	2.35078	4.22949	2.24446	0	0	3.89331	8.09932	2.72782	8.26926	0	0.931791
100502680	3.98498	1.17539	2.11475	2.24446	3.42918	3.48911	1.94666	3.03725	2.72782	3.54397	0	0
100502684	3.98498	1.17539	3.17212	7.85561	2.57188	1.74456	2.91998	3.03725	3.6371	0	3.68262	5.59074
100502686	7.96996	2.35078	2.11475	4.48892	6.00106	0.872278	2.91998	4.04966	4.54637	3.54397	0	0
100502687	0	0	0	0	0	0	0	0	0	0	0	0
100502694	8.96621	9.40314	4.22949	4.48892	7.71565	0.872278	4.86664	8.09932	2.72782	8.26926	0	0.931791
100502695	2.98874	4.70157	0	1.12223	0	0.872278	0	2.02483	1.81855	7.08793	3.68262	0.931791
100502697	5.97747	7.05235	9.51636	16.8335	12.0021	0	6.81329	4.04966	3.6371	7.08793	0	0
100502698	705.342	658.219	691.522	756.383	691.836	754.52	626.823	648.958	715.598	693.436	654.587	642.004
100502699	0	0	0	0	0	0	0	0	0	0	0	0
100502700	9.96245	7.05235	6.34424	3.36669	4.28647	7.8505	7.78662	8.09932	5.45564	7.08793	9.20656	4.65895
100502702	0	0	0	0	0	0	0	0	0	0	0	0
100502704	0	0	0	0	0	0	0	0	0	0	0	0
100502705	49.8123	44.6649	51.8113	38.1558	66.8689	35.7634	54.5064	77.956	55.4657	76.786	62.6046	58.7028
100502706	0	0	0	0	0	0	0	0	0	0	0	0
100502708	5.97747	4.70157	4.22949	5.61115	4.28647	4.36139	1.94666	7.08691	3.6371	3.54397	2.76197	6.52254
100502712	0	0	0	0	0	0	0	0	0	1.18132	0	0
100502716	0	0	0	0	0	0	0	0	0	0	0	0
100502720	6.97372	12.9293	4.22949	11.2223	0.857294	0.872278	6.81329	4.04966	1.81855	5.90661	11.0479	0.931791
100502721	9.96245	8.22774	4.22949	5.61115	0.857294	0	11.6799	7.08691	3.6371	8.26926	0.920656	0.931791
100502723	0.996245	0	0	0	0	0	0.973328	0	0	0	0	0
100502727	0	0	0	0	0.857294	0	0	0	0	0	0	0
100502732	13.9474	28.2094	13.7459	20.2001	0.857294	0	22.3865	8.09932	7.27419	14.1759	21.1751	16.7722
100502733	8.96621	14.1047	4.22949	5.61115	0	0.872278	12.6533	12.149	4.54637	17.7198	10.1272	13.9769
100502734	27.8949	42.3141	31.7212	29.178	32.5772	34.0188	30.1732	27.3352	20.004	38.9836	26.699	27.0219
100502736	0	1.17539	1.05737	2.24446	0	0	3.89331	1.01242	0	4.72529	0	0
100502741	6.97372	5.87696	2.11475	1.12223	0.857294	0	5.83997	8.09932	3.6371	5.90661	6.44459	0.931791
100502742	6.97372	5.87696	8.45899	8.97784	9.43024	15.701	10.7066	23.2856	7.27419	9.45058	12.8892	3.72716
100502743	2.98874	0	2.11475	3.36669	6.85835	0	4.86664	1.01242	0	5.90661	0.920656	0
100502745	0	3.52618	1.05737	1.12223	0.857294	0.872278	1.94666	3.03725	0	1.18132	0	0
100502747	9.96245	10.5785	14.8032	12.3445	0	0	11.6799	10.1242	3.6371	9.45058	0	14.9087
100502750	5.97747	10.5785	14.8032	0	0	0	10.7066	4.04966	2.72782	9.45058	0	0
100502751	69.7372	49.3665	48.6392	60.6004	53.1522	54.0812	53.533	48.5959	33.6431	54.3408	56.16	42.8624
100502752	0	0	0	0	0	0	0	0	0	0	0.920656	0
100502755	0.996245	0	1.05737	1.12223	0	0	0.973328	0	0.909274	0	0	2.79537
100502757	30.8836	11.7539	21.1475	14.589	33.4345	13.0842	30.1732	65.807	30.9153	48.4342	57.0807	25.1584
100502763	6.97372	15.2801	2.11475	8.97784	11.1448	0.872278	18.4932	10.1242	8.18346	9.45058	14.7305	9.31791
100502764	40.8461	22.3324	33.836	31.4225	14.574	21.8069	11.6799	12.149	16.3669	17.7198	17.4925	38.2034
100502766	27.8949	21.1571	28.5491	14.589	44.5793	37.5079	36.9865	62.7698	31.8246	44.8903	21.1751	22.363
100502768	19.9249	9.40314	8.45899	1.12223	12.8594	0	22.3865	36.447	17.2762	22.4451	12.8892	34.4763
100502772	102.613	99.9083	108.909	79.6784	95.1597	98.5674	104.146	86.0553	94.5645	102.775	104.034	90.3837
100502773	0	0	0	0	0	0	0	0	0	0	0	0
100502774	12.9512	22.3324	21.1475	28.0558	21.4324	19.1901	32.1198	20.2483	15.4577	34.2584	17.4925	34.4763
100502777	14.9437	8.22774	11.6311	22.4446	6.85835	7.8505	9.73328	9.11174	7.27419	5.90661	12.8892	15.8404
100502778	4.98123	1.17539	9.51636	5.61115	0.857294	4.36139	4.86664	4.04966	4.54637	2.36264	5.52394	5.59074
100502779	3.98498	1.17539	4.22949	2.24446	4.28647	0	3.89331	9.11174	3.6371	3.54397	4.60328	4.65895
100502783	0	0	0	0	0.857294	0	0	0	0.909274	1.18132	0	0
100502786	0	0	0	0	0	0	0	0	0	0	0	0
100502789	11.9549	8.22774	4.22949	19.0779	9.43024	0.872278	9.73328	6.07449	5.45564	2.36264	9.20656	13.0451
100502795	0	0	0	0	0	0	0	0	0	0	0	0
100502796	106.598	114.013	95.1636	99.8785	124.308	112.524	101.226	88.0802	139.119	106.319	85.621	101.565
100502800	26.8986	14.1047	9.51636	13.4668	0	0	16.5466	14.1738	4.54637	23.6264	0	0
100502801	0	0	1.05737	1.12223	0	0	0	1.01242	0	2.36264	0	0
100502803	0	0	0	0	0	0	0	0	0	0	0	0
100502805	0	0	0	0	0	0	0	0	0	0	0	0
100502807	10.9587	9.40314	9.51636	11.2223	16.2886	10.4673	16.5466	10.1242	13.6391	12.9945	10.1272	9.31791
100502808	0	0	0	0	0	0	0	0	0	0	0	0
100502811	0.996245	2.35078	1.05737	1.12223	0.857294	0	2.91998	5.06208	2.72782	2.36264	0	0.931791
100502813	12.9512	0	6.34424	7.85561	9.43024	3.48911	6.81329	8.09932	4.54637	4.72529	3.68262	9.31791
100502816	0	3.52618	6.34424	1.12223	0.857294	0.872278	0.973328	1.01242	2.72782	0	4.60328	1.86358
100502818	0	0	0	0	0	0	0	0	0	0	0	0
100502819	7.96996	2.35078	11.6311	1.12223	12.0021	0	9.73328	36.447	12.7298	9.45058	23.0164	8.38612
100502820	4.98123	3.52618	0	5.61115	0	0	3.89331	6.07449	1.81855	5.90661	0	0
100502821	0	1.17539	0	0	0	0	0	0	0	0	0.920656	0
100502824	0	1.17539	0	3.36669	0.857294	0	0.973328	2.02483	0.909274	0	0.920656	0
100502825	114.568	148.099	126.885	169.457	128.594	144.798	147.946	144.775	154.577	167.748	145.464	166.791
100502827	0	0	0	0	0	0	0	2.02483	0.909274	0	0	0
100502828	6.97372	1.17539	5.28687	2.24446	9.43024	4.36139	5.83997	19.2359	8.18346	9.45058	13.8098	0
100502829	3.98498	1.17539	2.11475	1.12223	0.857294	0	13.6266	20.2483	2.72782	12.9945	20.2544	0
100502831	0	0	0	0	0	0	0	0	0	0	0	0
100502833	0	0	0	0	0	0	0	0	0	0	0	0
100502834	3.98498	1.17539	4.22949	7.85561	9.43024	3.48911	4.86664	10.1242	8.18346	7.08793	5.52394	6.52254
100502835	0.996245	1.17539	1.05737	1.12223	0	0	0.973328	3.03725	0	0	0	0
100502841	892.636	855.685	988.644	953.896	881.298	866.172	827.329	804.87	801.07	849.371	838.718	888.928
100502842	0	0	0	0	0	0	0	0	0	0	0	0
100502845	12.9512	8.22774	15.8606	6.73338	0.857294	0	19.4666	48.5959	10.9113	23.6264	18.4131	30.7491
100502846	2.98874	3.52618	4.22949	3.36669	0	0.872278	6.81329	20.2483	8.18346	7.08793	11.0479	0
100502849	9.96245	7.05235	10.5737	10.1001	9.43024	13.9564	9.73328	18.2235	11.8206	16.5385	14.7305	7.45433
100502853	7.96996	1.17539	7.40162	5.61115	6.85835	3.48911	5.83997	7.08691	6.36492	7.08793	7.36525	7.45433
100502854	221.166	264.463	226.278	267.091	186.033	198.879	188.826	152.875	196.403	199.643	217.275	248.788
100502856	2.98874	0	2.11475	0	0	0.872278	1.94666	3.03725	0	3.54397	0	0
100502857	10.9587	15.2801	10.5737	10.1001	0	0.872278	5.83997	5.06208	3.6371	8.26926	10.1272	0.931791
100502861	84.6809	101.084	79.303	97.6341	73.7273	100.312	50.613	47.5835	67.2863	63.7914	58.0013	61.4982
100502863	0.996245	0	0	3.36669	0.857294	2.61683	0.973328	1.01242	3.6371	1.18132	0.920656	1.86358
100502864	9.96245	5.87696	5.28687	10.1001	5.14377	5.23367	2.91998	3.03725	3.6371	9.45058	10.1272	3.72716
100502865	0	0	0	0	0	0	0	0	0	0	0	0
100502866	0	0	0	0	0	0	0	0	0	0	0	0
100502868	7.96996	7.05235	5.28687	8.97784	7.71565	13.0842	4.86664	9.11174	15.4577	7.08793	5.52394	5.59074
100502869	4.98123	5.87696	1.05737	6.73338	0	0.872278	5.83997	9.11174	1.81855	5.90661	7.36525	7.45433
100502871	0.996245	1.17539	0	2.24446	0	0	0.973328	1.01242	1.81855	3.54397	0	0
100502872	0	0	0	0	0	0	0	1.01242	0.909274	0	0	0
100502874	22.9136	18.8063	15.8606	24.6891	17.1459	20.9347	17.5199	16.1986	13.6391	12.9945	23.0164	12.1133
100502875	4.98123	3.52618	8.45899	3.36669	5.14377	6.10594	8.75995	4.04966	8.18346	2.36264	3.68262	6.52254
100502876	1.99249	0	1.05737	1.12223	0	0	0	2.02483	0	0	0	0
100502887	0	0	0	0	0	0	0	0	0	0	0	0
100502888	1.99249	1.17539	0	0	0.857294	0	0.973328	1.01242	0.909274	0	0.920656	0
100502889	0	0	0	0	0	0	0	0	0	0	0	0
100502891	0.996245	0	0	0	0	0	0	1.01242	0.909274	0	2.76197	0.931791
100502892	1.99249	1.17539	0	1.12223	0	0	0	1.01242	0	2.36264	0	0
100502895	25.9024	24.6832	15.8606	22.4446	27.4334	19.1901	21.4132	16.1986	21.8226	16.5385	17.4925	17.704
100502896	0	0	0	0	0	0	0	0	0	0	0	0
100502897	28.8911	28.2094	39.1228	25.8113	27.4334	43.6139	44.7731	36.447	30.9153	20.0825	23.9371	31.6809
100502898	7.96996	7.05235	7.40162	2.24446	0	13.0842	14.5999	20.2483	13.6391	7.08793	0.920656	13.0451
100502901	0	0	0	0	0	0	0	0	0	0	0	0
100502902	4.98123	1.17539	5.28687	2.24446	0.857294	0.872278	7.78662	3.03725	3.6371	2.36264	4.60328	6.52254
100502904	14.9437	11.7539	15.8606	5.61115	14.574	0.872278	18.4932	25.3104	14.5484	21.2638	0.920656	20.4994
100502906	0	0	2.11475	1.12223	0.857294	0.872278	1.94666	1.01242	0.909274	0	0	0
100502907	0	0	0	0	0	0	0	0	0	0	0	0
100502911	0	0	0	2.24446	0	0	2.91998	1.01242	2.72782	1.18132	0	0
100502912	5.97747	4.70157	3.17212	3.36669	5.14377	0	4.86664	4.04966	4.54637	4.72529	5.52394	4.65895
100502913	10.9587	2.35078	8.45899	3.36669	6.85835	14.8287	13.6266	8.09932	6.36492	8.26926	3.68262	5.59074
100502914	9.96245	5.87696	8.45899	7.85561	8.57294	5.23367	9.73328	21.2607	7.27419	11.8132	9.20656	14.9087
100502917	5.97747	1.17539	1.05737	0	0	0	0.973328	4.04966	1.81855	3.54397	0	0
100502918	0	3.52618	3.17212	0	1.71459	0.872278	2.91998	0	0	1.18132	0	1.86358
100502920	3.98498	8.22774	6.34424	3.36669	8.57294	6.10594	2.91998	1.01242	3.6371	3.54397	0	3.72716
100502921	0	0	0	0	0	0	0	0	0	0	0	0
100502923	0	0	0	0	0	1.74456	0.973328	0	0	0	1.84131	0
100502924	0	0	0	0	0	0	0	0	0	0	0	0
100502925	24.9061	18.8063	25.377	13.4668	25.7188	17.4456	14.5999	13.1614	20.004	21.2638	22.0957	12.1133
100502928	2.98874	2.35078	8.45899	2.24446	3.42918	3.48911	4.86664	5.06208	3.6371	2.36264	6.44459	0.931791
100502931	0	0	0	0	0	0.872278	0.973328	0	0	0	0.920656	0.931791
100502932	0	0	0	0	0	0.872278	0	1.01242	0	0	0	0
100502933	2.98874	5.87696	9.51636	6.73338	9.43024	0.872278	12.6533	19.2359	8.18346	20.0825	19.3338	8.38612
100502934	0	0	0	0	0	0	0	2.02483	1.81855	2.36264	0	0
100502935	18.9287	17.6309	31.7212	29.178	19.7178	13.9564	21.4132	13.1614	10.9113	14.1759	28.5403	14.9087
100502936	0	0	0	0	0	0	0	0	0	0	0	0
100502937	3.98498	3.52618	2.11475	3.36669	0	0	2.91998	1.01242	2.72782	4.72529	0	0
100502938	72.7259	48.1911	57.0982	68.4561	60.8679	45.3584	49.6397	79.9808	49.1008	73.242	67.2079	73.6115
100502942	1.99249	1.17539	1.05737	1.12223	0	0	2.91998	0	0	0	0	0
100502943	7.96996	3.52618	9.51636	2.24446	0	14.8287	6.81329	19.2359	7.27419	15.3572	9.20656	0.931791
100502945	8.96621	5.87696	7.40162	6.73338	9.43024	12.2119	8.75995	17.2111	5.45564	12.9945	0.920656	0
100502946	0.996245	1.17539	2.11475	1.12223	0	0	0.973328	1.01242	0	1.18132	0	0
100502950	0	0	0	0	0.857294	0	0.973328	1.01242	0.909274	0	0	0
100502953	0	0	0	0	0	0	0	0	0	0	0	0
100502956	3.98498	1.17539	3.17212	0	0	0	0.973328	6.07449	3.6371	3.54397	0	0
100502959	5.97747	7.05235	8.45899	6.73338	10.2875	9.59505	12.6533	12.149	5.45564	11.8132	7.36525	7.45433
100502960	0.996245	0	0	0	0	0	0	0	0	0	0	0
100502961	0	0	0	0	0	0	0	0	0	0	0	0
100502965	6.97372	2.35078	5.28687	3.36669	0	0	2.91998	6.07449	0.909274	5.90661	0.920656	6.52254
100502967	0	0	0	0	0	0	0	0	0	0	0	0.931791
100502969	0.996245	0	0	0	0	0	0.973328	0	0.909274	1.18132	0	0
100502970	0	2.35078	1.05737	4.48892	0	0.872278	1.94666	0	3.6371	2.36264	3.68262	3.72716
100502973	9.96245	4.70157	5.28687	4.48892	7.71565	7.8505	11.6799	11.1366	10.9113	15.3572	9.20656	9.31791
100502975	0	0	0	0	0	0	0	0	0	0	0	0
100502978	0	0	0	0	0	0	0	0	0	0	0	0
100502979	13.9474	11.7539	5.28687	10.1001	11.1448	4.36139	6.81329	3.03725	6.36492	3.54397	9.20656	3.72716
100502981	0.996245	0	0	4.48892	0.857294	1.74456	0.973328	3.03725	0.909274	0	1.84131	2.79537
100502982	21.9174	12.9293	13.7459	7.85561	20.5751	9.59505	15.5732	29.3601	20.9133	15.3572	24.8577	14.9087
100502984	11.9549	10.5785	15.8606	10.1001	11.1448	10.4673	30.1732	12.149	31.8246	14.1759	16.5718	29.8173
100502985	7.96996	7.05235	9.51636	3.36669	4.28647	8.72278	4.86664	4.04966	7.27419	11.8132	5.52394	10.2497
100502987	219.174	202.167	200.901	235.668	200.607	210.219	301.732	333.085	192.766	277.611	249.498	323.331
100502989	0	0	0	3.36669	0	1.74456	0	1.01242	0	1.18132	0.920656	0
100502992	14.9437	19.9817	19.0327	20.2001	12.8594	8.72278	10.7066	8.09932	10.002	8.26926	18.4131	13.9769
100502995	0.996245	0	0	0	0	0	0	0	0	1.18132	0	0
100502997	0	0	1.05737	1.12223	3.42918	0.872278	0	1.01242	2.72782	3.54397	0.920656	1.86358
100502999	13.9474	10.5785	10.5737	6.73338	13.7167	20.9347	7.78662	32.3973	14.5484	18.9012	15.6512	4.65895
100503000	15.9399	11.7539	7.40162	15.7112	6.85835	8.72278	7.78662	7.08691	10.002	7.08793	14.7305	9.31791
100503002	21.9174	23.5078	23.2622	20.2001	22.2896	17.4456	17.5199	28.3476	11.8206	24.8078	20.2544	23.2948
100503003	6.97372	1.17539	1.05737	4.48892	2.57188	2.61683	7.78662	3.03725	3.6371	5.90661	5.52394	4.65895
100503007	10.9587	5.87696	6.34424	5.61115	6.85835	0.872278	4.86664	0	3.6371	3.54397	4.60328	6.52254
100503008	0	0	0	0	0	0	0	0	0	0	0	0
100503012	2.98874	4.70157	4.22949	1.12223	2.57188	0.872278	1.94666	3.03725	1.81855	1.18132	4.60328	0.931791
100503014	0	0	0	0	0	0	0	0	0.909274	0	0	0
100503019	3.98498	0	4.22949	1.12223	0.857294	0	7.78662	17.2111	1.81855	8.26926	13.8098	0.931791
100503021	2.98874	4.70157	1.05737	0	0	0	0	0	0	2.36264	0	0
100503023	0.996245	1.17539	0	5.61115	5.14377	3.48911	2.91998	5.06208	5.45564	7.08793	0.920656	0.931791
100503024	6.97372	7.05235	5.28687	4.48892	4.28647	5.23367	6.81329	10.1242	0.909274	5.90661	7.36525	4.65895
100503026	3.98498	5.87696	3.17212	1.12223	0	0	0.973328	0	2.72782	4.72529	0	0
100503027	0.996245	1.17539	0	2.24446	0	0	0.973328	1.01242	0.909274	0	0	0
100503033	0	0	1.05737	3.36669	0	0	0.973328	3.03725	0	0	0.920656	0
100503034	0	0	0	1.12223	0	0	0.973328	1.01242	0.909274	3.54397	0	0
100503036	0	1.17539	0	1.12223	0	0	1.94666	1.01242	0	0	0.920656	0
100503038	2.98874	8.22774	5.28687	0	0	0	10.7066	16.1986	2.72782	8.26926	0	0
100503040	208.215	246.832	191.385	267.091	203.179	240.749	132.373	120.477	161.851	128.764	149.146	126.724
100503041	58.7785	61.1204	65.5572	71.8228	66.0117	61.9317	55.4797	64.7946	60.9213	59.0661	62.6046	57.771
100503043	292.896	264.463	272.802	256.991	308.626	239.004	311.465	350.296	280.056	321.32	312.102	314.013
100503044	0.996245	4.70157	3.17212	2.24446	3.42918	5.23367	18.4932	2.02483	0.909274	2.36264	11.9685	0
100503045	0	0	0	0	0	0	0	0	0	0	0	0
100503047	0	0	0	0	0	0	0	0	0	0	0	0
100503050	43.8348	47.0157	53.9261	43.767	51.4377	32.2743	39.9064	22.2731	34.5524	31.8957	42.3502	32.6127
100503053	0	0	0	0	0	0	0	0	0.909274	0	0	0
100503054	0	1.17539	0	0	0	0.872278	0.973328	1.01242	0	0	0	0
100503055	0.996245	1.17539	1.05737	0	2.57188	2.61683	3.89331	1.01242	2.72782	0	1.84131	1.86358
100503057	8.96621	8.22774	5.28687	4.48892	3.42918	5.23367	2.91998	4.04966	7.27419	0	4.60328	6.52254
100503060	49.8123	41.1387	44.4097	24.6891	39.4355	77.6327	50.613	83.0181	30.9153	62.6101	48.7948	28.8855
100503066	27.8949	21.1571	27.4917	32.5447	21.4324	20.9347	25.3065	34.4221	15.4577	18.9012	34.9849	24.2266
100503068	1.99249	3.52618	3.17212	1.12223	2.57188	0.872278	2.91998	5.06208	3.6371	5.90661	3.68262	4.65895
100503072	0	0	0	0	0.857294	0	0.973328	0	0	1.18132	0	0
100503073	8.96621	10.5785	3.17212	4.48892	0	0.872278	6.81329	8.09932	3.6371	9.45058	0	0
100503074	0	0	0	0	0	0	0	0	0	0	0	0
100503076	0	0	1.05737	0	0	0	0	1.01242	0	0	0	0
100503078	0	0	0	0	0	0	0	0	0	0	0	0
100503082	0.996245	0	0	0	0.857294	0.872278	0	0	0	0	0	0
100503083	0.996245	0	0	1.12223	0	0	0.973328	1.01242	0	1.18132	0.920656	0
100503084	0.996245	0	0	0	0	0	0	0	0.909274	0	0	0
100503085	66.7484	42.3141	51.8113	32.5447	44.5793	48.8475	75.9196	156.924	84.5625	94.5058	132.574	68.9525
100503089	0	0	0	0	0	0	0	0	0	0	0	0
100503091	3.98498	1.17539	1.05737	4.48892	0.857294	0.872278	5.83997	4.04966	2.72782	3.54397	3.68262	4.65895
100503094	8.96621	11.7539	9.51636	5.61115	0	0	10.7066	14.1738	5.45564	15.3572	0.920656	0
100503095	11.9549	3.52618	1.05737	1.12223	0	0	6.81329	5.06208	2.72782	5.90661	0	0
100503096	0	0	0	0	0	0	0	0	0	0	0	0
100503099	1.99249	1.17539	0	2.24446	0	0	0	3.03725	0	0	0	0
100503101	22.9136	18.8063	22.2048	19.0779	16.2886	22.6792	27.2532	29.3601	22.7318	20.0825	24.8577	27.0219
100503104	5.97747	15.2801	3.17212	10.1001	0	11.3396	10.7066	10.1242	0.909274	4.72529	0.920656	11.1815
100503106	5.97747	8.22774	2.11475	8.97784	0	0	8.75995	7.08691	6.36492	11.8132	0	0
100503109	5.97747	3.52618	4.22949	4.48892	0	0	8.75995	7.08691	2.72782	4.72529	0	0.931791
100503115	0	0	0	0	0	0	0	1.01242	0	1.18132	0	0
100503116	7.96996	21.1571	14.8032	16.8335	24.0042	10.4673	10.7066	10.1242	22.7318	24.8078	12.8892	14.9087
100503117	0.996245	1.17539	0	0	0	0	1.94666	5.06208	0	1.18132	0	0
100503119	0	0	0	0	0	0	0	0	0	0	0	0
100503120	10.9587	9.40314	20.0901	4.48892	6.00106	11.3396	14.5999	14.1738	7.27419	10.6319	10.1272	14.9087
100503122	2.98874	1.17539	1.05737	4.48892	6.00106	4.36139	1.94666	8.09932	1.81855	7.08793	0	0
100503125	0	0	0	0	0.857294	0.872278	0.973328	0	0	0	0.920656	0.931791
100503127	1.99249	2.35078	3.17212	3.36669	2.57188	0	0	1.01242	0.909274	0	0.920656	0.931791
100503130	0	0	0	1.12223	0	0	0	0	0	0	0	0
100503131	0	0	0	2.24446	0	0	0.973328	3.03725	0.909274	2.36264	0.920656	0
100503134	7.96996	11.7539	5.28687	11.2223	12.0021	5.23367	17.5199	5.06208	11.8206	7.08793	13.8098	7.45433
100503147	5.97747	2.35078	6.34424	0	3.42918	0	1.94666	0	3.6371	2.36264	0.920656	4.65895
100503150	0	0	0	0	0	0	0.973328	0	0	0	0	1.86358
100503152	40.8461	37.6125	38.0654	32.5447	35.1491	32.2743	47.6931	62.7698	31.8246	57.8848	52.4774	53.1121
100503154	0.996245	7.05235	3.17212	6.73338	5.14377	4.36139	3.89331	7.08691	5.45564	5.90661	8.28591	2.79537
100503157	0.996245	1.17539	1.05737	1.12223	0	0.872278	1.94666	2.02483	0.909274	1.18132	0	0.931791
100503166	8.96621	1.17539	6.34424	3.36669	4.28647	4.36139	9.73328	4.04966	7.27419	17.7198	16.5718	3.72716
100503167	0	0	0	0	0	0	0	0	0	0	0	0
100503169	0	1.17539	0	0	0	0	0	0	0	0	0	0
100503175	1.99249	1.17539	1.05737	1.12223	0	0.872278	1.94666	5.06208	1.81855	2.36264	0	0
100503176	0.996245	2.35078	0	0	2.57188	0	0.973328	0	0	1.18132	0	0
100503178	287.915	292.673	267.516	260.357	274.334	292.213	254.039	307.774	250.05	298.875	304.737	234.811
100503181	5.97747	5.87696	8.45899	3.36669	6.00106	0.872278	7.78662	30.3725	19.0947	23.6264	25.7784	12.1133
100503184	0	0	0	0	0	0	0	0	0	0	0	0
100503185	41.8423	31.7356	25.377	35.9114	30.8626	39.2525	40.8798	38.4718	30.9153	36.621	34.9849	34.4763
100503190	0	0	1.05737	0	1.71459	0.872278	2.91998	0	0.909274	1.18132	1.84131	1.86358
100503192	11.9549	4.70157	4.22949	4.48892	6.00106	7.8505	8.75995	7.08691	8.18346	9.45058	8.28591	9.31791
100503195	14.9437	19.9817	19.0327	20.2001	18.0032	15.701	8.75995	16.1986	17.2762	15.3572	15.6512	15.8404
100503197	0	0	0	0	0	0	0	0	0.909274	0	0	0
100503198	0.996245	1.17539	1.05737	2.24446	0.857294	0	0	0	1.81855	1.18132	0	0.931791
100503200	14.9437	14.1047	16.918	7.85561	12.8594	16.5733	18.4932	11.1366	12.7298	14.1759	13.8098	11.1815
100503203	1.99249	5.87696	8.45899	10.1001	10.2875	0.872278	7.78662	12.149	8.18346	22.4451	15.6512	11.1815
100503205	0	0	0	0	0	0	0	0	0	0	0	0
100503212	5.97747	2.35078	2.11475	11.2223	0.857294	4.36139	5.83997	13.1614	8.18346	12.9945	12.8892	10.2497
100503216	0.996245	2.35078	5.28687	1.12223	0.857294	3.48911	3.89331	2.02483	1.81855	0	0	0
100503222	69.7372	45.8403	52.8687	28.0558	29.148	44.4862	33.0931	47.5835	35.4617	64.9727	54.3187	61.4982
100503230	0	0	0	0	0	0	0	0	0	0	0	0
100503231	0.996245	0	1.05737	0	0	0	0	0	0.909274	1.18132	2.76197	0
100503233	0	0	0	0	0	0	0	0	0	0	0	0
100503237	73.7222	44.6649	51.8113	61.7227	50.5804	65.4208	67.1596	63.7822	54.5564	72.0607	63.5253	63.3618
100503238	26.8986	24.6832	38.0654	20.2001	30.0053	21.8069	30.1732	18.2235	12.7298	29.5331	14.7305	32.6127
100503240	0	0	1.05737	0	0	0	0	3.03725	0	0	0	0
100503242	0	0	0	0	0	0	0	0	0	0	0	0
100503248	7.96996	2.35078	11.6311	3.36669	11.1448	0	2.91998	7.08691	0.909274	1.18132	3.68262	3.72716
100503249	11.9549	10.5785	7.40162	0	0	0	13.6266	14.1738	10.9113	17.7198	0	0
100503250	0	0	0	0	0	0	0	0	0	0	0	0
100503253	19.9249	23.5078	14.8032	13.4668	10.2875	16.5733	25.3065	31.3849	12.7298	15.3572	23.0164	25.1584
100503256	0.996245	1.17539	3.17212	0	0	0	0.973328	0	0.909274	0	0	0
100503260	0	1.17539	0	0	0	0	0	0	0	0	0	0
100503261	0.996245	0	0	1.12223	0	0	0	0	0	0	0	0.931791
100503265	0.996245	1.17539	0	0	0.857294	0	0.973328	2.02483	0	1.18132	0	0
100503266	0	0	0	0	0	2.61683	0	0	0	0	0.920656	0
100503268	6.97372	4.70157	9.51636	16.8335	7.71565	0	10.7066	2.02483	2.72782	8.26926	12.8892	0.931791
100503271	0.996245	0	4.22949	6.73338	0	4.36139	4.86664	1.01242	0.909274	2.36264	4.60328	2.79537
100503272	14.9437	16.4555	14.8032	21.3224	14.574	12.2119	13.6266	15.1862	23.6411	12.9945	20.2544	19.5676
100503279	0	0	0	0	0	0	0	0	0	0	0	0
100503280	0	1.17539	0	1.12223	0	0	0.973328	1.01242	0.909274	0	0	0
100503283	0	0	1.05737	0	0.857294	0	0.973328	0	0.909274	0	1.84131	0
100503289	73.7222	105.785	102.565	116.712	54.8668	60.1871	58.3997	38.4718	69.1048	57.8848	107.717	81.9976
100503291	1.99249	1.17539	0	0	2.57188	0	2.91998	2.02483	0.909274	1.18132	2.76197	0
100503292	15.9399	12.9293	10.5737	11.2223	13.7167	13.0842	9.73328	27.3352	11.8206	15.3572	22.0957	8.38612
100503298	8.96621	11.7539	11.6311	10.1001	13.7167	10.4673	8.75995	13.1614	5.45564	11.8132	5.52394	10.2497
100503307	38.8536	30.5602	12.6885	42.6448	27.4334	11.3396	22.3865	13.1614	13.6391	25.9891	37.7469	24.2266
100503309	10.9587	7.05235	2.11475	8.97784	7.71565	8.72278	9.73328	3.03725	7.27419	3.54397	7.36525	2.79537
100503311	1.99249	2.35078	0	0	0.857294	0	3.89331	7.08691	3.6371	5.90661	0.920656	0
100503318	12.9512	24.6832	16.918	13.4668	12.8594	23.5515	19.4666	19.2359	9.09274	14.1759	13.8098	13.9769
100503319	18.9287	19.9817	19.0327	7.85561	16.2886	9.59505	28.2265	11.1366	12.7298	18.9012	17.4925	25.1584
100503323	0.996245	2.35078	0	1.12223	0	0	1.94666	1.01242	0	2.36264	0.920656	0
100503326	0	0	0	0	0	0	0	0	0.909274	0	0	0
100503332	0	0	0	0	0	0	0.973328	0	0	3.54397	2.76197	1.86358
100503333	0.996245	0	2.11475	1.12223	0	0	0	1.01242	0	0	0	0.931791
100503334	9.96245	9.40314	10.5737	11.2223	9.43024	12.2119	5.83997	17.2111	11.8206	18.9012	7.36525	16.7722
100503337	12.9512	5.87696	10.5737	10.1001	17.1459	21.8069	12.6533	29.3601	14.5484	17.7198	7.36525	9.31791
100503338	1.99249	8.22774	6.34424	8.97784	7.71565	0	3.89331	7.08691	4.54637	5.90661	0.920656	0
100503344	0	0	0	0	0	0	0	0	0	0	0	0
100503347	8.96621	2.35078	10.5737	2.24446	0	7.8505	19.4666	8.09932	4.54637	31.8957	23.0164	12.1133
100503350	3.98498	1.17539	5.28687	3.36669	0	0	1.94666	5.06208	3.6371	4.72529	6.44459	0
100503351	9.96245	10.5785	8.45899	11.2223	13.7167	7.8505	17.5199	18.2235	6.36492	12.9945	18.4131	9.31791
100503353	2.98874	3.52618	0	1.12223	0	0.872278	0.973328	0	2.72782	2.36264	0	0.931791
100503358	4.98123	8.22774	7.40162	5.61115	0.857294	0	11.6799	7.08691	5.45564	14.1759	0	0
100503359	3.98498	0	6.34424	1.12223	5.14377	3.48911	5.83997	11.1366	7.27419	9.45058	8.28591	0.931791
100503361	5.97747	1.17539	4.22949	7.85561	6.00106	3.48911	5.83997	7.08691	3.6371	3.54397	1.84131	5.59074
100503362	4.98123	3.52618	3.17212	3.36669	0	0	3.89331	5.06208	2.72782	2.36264	0.920656	5.59074
100503364	3.98498	2.35078	1.05737	2.24446	0	0.872278	1.94666	1.01242	1.81855	2.36264	0	0
100503365	0	0	0	0	0	0	0	0	0	0	0	0
100503366	0	0	0	2.24446	0	0	0	0	0	0	0	0
[truncated: 25,180 more rows]

## Sheet: Normalised basemean>20
Geneid	5m_1	5m_2	5m_3	5m_4	5m_5	5m_6	22m_1	22m_2	22m_3	22m_4	22m_5	22m_6
100017	350.678	336.162	347.876	336.669	340.346	324.487	362.078	275.377	358.254	359.122	321.309	372.716
100019	644.571	607.678	602.703	586.927	581.245	751.031	702.743	748.175	631.036	719.425	588.299	699.775
100034251	161.392	171.607	207.245	188.535	210.894	346.294	349.425	199.446	358.254	231.539	153.75	223.63
100034361	78.7034	82.2774	83.5325	92.0229	91.7305	89.8446	88.5728	110.353	87.2903	82.6926	100.352	71.7479
100034726	35.8648	24.6832	24.3196	28.0558	33.4345	30.5297	25.3065	44.5463	43.6451	36.621	23.0164	44.726
100034739	26.8986	21.1571	21.1475	16.8335	31.7199	24.4238	30.1732	39.4842	27.2782	30.7144	22.0957	24.2266
100036521	125.527	145.749	167.065	142.523	159.457	163.988	150.866	158.949	130.026	152.391	135.336	125.792
100036523	20.9212	14.1047	19.0327	10.1001	11.1448	19.1901	24.3332	33.4097	18.1855	28.3517	29.461	15.8404
100036768	37.8573	35.2618	41.2376	31.4225	33.4345	40.997	31.1465	61.7574	41.8266	48.4342	52.4774	35.408
100037258	2910.03	3382.78	3023.03	3559.72	2485.3	2729.36	2733.1	2104.81	2821.48	2529.21	3066.71	3153.18
100037282	117.557	85.8036	96.221	90.9007	71.1554	109.035	109.013	54.6704	70.9234	83.8739	104.034	70.8161
100037283	51.8048	56.4188	39.1228	59.4782	29.148	55.8258	50.613	37.4594	351.889	48.4342	50.6361	205.926
100037396	21.9174	15.2801	15.8606	10.1001	10.2875	18.3178	22.3865	50.6208	31.8246	47.2529	37.7469	37.2716
100038347	1005.21	957.944	964.325	1027.96	930.164	974.334	583.997	515.32	556.476	545.771	512.805	645.731
100038356	30.8836	39.9633	15.8606	11.2223	20.5751	24.4238	37.9598	34.4221	30.9153	49.6155	54.3187	26.0901
100038363	17.9324	17.6309	13.7459	21.3224	27.4334	22.6792	33.0931	28.3476	20.004	37.8023	14.7305	25.1584
100038398	43.8348	34.0864	33.836	37.0336	32.5772	49.7198	48.6664	55.6829	47.2822	42.5276	41.4295	50.3167
100038416	31.8799	24.6832	28.5491	33.6669	18.8605	21.8069	14.5999	15.1862	18.1855	21.2638	33.1436	18.6358
100038453	36.8611	36.4372	24.3196	46.0114	24.0042	27.0406	31.1465	20.2483	23.6411	38.9836	37.7469	38.2034
100038470	52.801	44.6649	35.9507	60.6004	38.5782	44.4862	51.5864	33.4097	53.6472	43.7089	57.0807	47.5213
100038486	77.7071	22.3324	59.2129	5.61115	71.1554	12.2119	86.6262	263.228	121.843	159.479	220.957	91.3155
100038509	55.7897	62.2958	78.2456	44.8892	42.8647	43.6139	38.9331	61.7574	39.0988	46.0716	69.0492	55.9074
100038514	38.8536	30.5602	22.2048	29.178	27.4334	31.402	23.3599	17.2111	20.004	27.1704	16.5718	27.0219
100038526	128.516	116.364	94.1063	112.223	76.2992	68.9099	75.9196	106.304	62.7399	53.1595	107.717	122.065
100038538	30.8836	31.7356	24.3196	19.0779	18.0032	21.8069	24.3332	17.2111	17.2762	25.9891	26.699	27.0219
100038541	124.531	105.785	86.7046	168.335	88.3013	103.801	93.4395	77.956	162.76	153.572	130.733	162.132
100038554	29.8874	41.1387	23.2622	32.5447	34.2918	28.7852	21.4132	33.4097	27.2782	21.2638	26.699	23.2948
100038560	36.8611	21.1571	20.0901	14.589	12.8594	23.5515	22.3865	22.2731	12.7298	23.6264	27.6197	20.4994
100038570	372.596	399.633	446.212	463.481	568.386	477.136	382.518	663.132	479.187	476.073	470.455	329.854
100038587	99.6245	38.7879	61.3277	24.6891	105.447	26.1683	79.8129	172.111	89.1088	105.138	123.368	80.134
100038591	84.6809	59.945	75.0735	85.2895	62.5825	51.4644	64.2396	92.1298	37.2802	88.5992	89.3036	90.3837
100038614	19.9249	41.1387	10.5737	25.8113	10.2875	19.1901	26.2799	16.1986	12.7298	17.7198	21.1751	30.7491
100038693	29.8874	34.0864	23.2622	30.3002	32.5772	27.0406	29.1998	19.2359	19.0947	21.2638	23.0164	18.6358
100038712	82.6884	77.5759	62.385	95.3896	73.7273	71.5268	64.2396	62.7698	65.4677	76.786	76.4145	69.8843
100038725	202.238	141.047	186.098	171.701	196.32	157.882	156.706	145.788	111.841	161.841	123.368	157.473
100038739	26.8986	16.4555	22.2048	21.3224	19.7178	17.4456	24.3332	21.2607	13.6391	25.9891	25.7784	21.4312
100038746	65.7522	49.3665	45.4671	38.1558	57.4387	70.6545	58.3997	69.8567	55.4657	59.0661	53.3981	38.2034
100038882	53.7973	61.1204	89.8768	71.8228	61.7252	61.0594	97.3328	62.7698	61.8306	72.0607	69.9699	91.3155
100039027	24.9061	19.9817	19.0327	16.8335	12.8594	24.4238	29.1998	40.4966	13.6391	33.077	31.3023	30.7491
100039139	102.613	92.856	118.426	109.979	94.3024	102.929	114.853	76.9436	99.1108	86.2365	82.8591	122.065
100039239	415.434	313.83	340.474	404.003	348.061	358.506	168.386	152.875	181.855	209.094	151.908	224.562
100039252	18.9287	34.0864	30.6638	26.9335	24.8615	20.9347	19.4666	26.3228	22.7318	29.5331	24.8577	33.5445
100039419	95.6396	101.084	76.1309	92.0229	77.1565	96.8228	83.7062	67.8318	98.2016	72.0607	76.4145	94.1109
100039422	24.9061	27.034	24.3196	19.0779	28.2907	28.7852	27.2532	29.3601	22.7318	33.077	19.3338	27.9537
100039495	53.7973	28.2094	42.2949	22.4446	54.8668	38.3802	64.2396	129.589	69.1048	94.5058	121.527	33.5445
100039571	36.8611	24.6832	31.7212	32.5447	42.8647	34.8911	29.1998	31.3849	49.1008	33.077	24.8577	33.5445
100039636	108.591	139.872	161.778	155.99	156.028	144.798	113.879	116.428	154.577	135.852	112.32	126.724
100039707	73.7222	74.0497	63.4424	89.7784	76.2992	104.673	93.4395	84.0305	98.2016	79.1486	73.6525	76.4068
100039768	88.6658	124.592	94.1063	104.367	96.8742	110.779	99.2794	76.9436	85.4717	82.6926	90.2243	78.2704
100039781	42.8386	36.4372	26.4343	34.7891	45.4366	33.1465	59.373	42.5215	50.9193	40.165	33.1436	54.9757
100039786	21.9174	31.7356	41.2376	37.0336	36.8637	46.2307	37.9598	43.5339	29.0968	33.077	28.5403	28.8855
100039795	2781.52	3150.05	2870.77	3069.3	2311.27	1977.45	2061.51	1638.09	2405.94	2095.67	2961.75	2663.06
100039796	56.786	59.945	71.9014	75.1894	48.8658	41.8693	207.319	77.956	39.0988	50.7969	101.272	129.519
100039864	66.7484	58.7696	62.385	49.3781	64.2971	46.2307	69.1063	104.279	55.4657	67.3354	76.4145	81.0658
100039968	82.6884	117.539	95.1636	90.9007	81.443	111.652	96.3595	57.7077	96.383	96.8684	97.5896	73.6115
100040220	106.598	156.327	121.598	96.5118	132.023	95.9505	121.666	113.391	134.573	100.412	118.765	128.587
100040244	37.8573	37.6125	38.0654	25.8113	47.1512	37.5079	45.7464	54.6704	48.1915	42.5276	44.1915	34.4763
100040297	310.829	391.406	409.204	409.614	431.219	353.272	404.904	335.11	342.796	343.765	353.532	333.581
100040298	19.9249	16.4555	16.918	31.4225	19.7178	16.5733	20.4399	28.3476	18.1855	11.8132	29.461	15.8404
100040322	30.8836	59.945	28.5491	43.767	37.7209	40.1248	38.9331	58.7201	34.5524	34.2584	30.3817	57.771
100040462	117.557	110.487	126.885	105.49	126.022	90.7169	204.399	104.279	119.115	161.841	143.622	164.927
100040505	24.9061	28.2094	26.4343	29.178	30.0053	28.7852	18.4932	25.3104	25.4597	21.2638	23.9371	18.6358
100040543	136.486	130.469	163.893	122.323	135.452	138.692	153.786	154.9	165.488	112.226	150.067	142.564
100040563	13.9474	41.1387	19.0327	28.0558	54.8668	16.5733	52.5597	19.2359	49.1008	10.6319	16.5718	28.8855
100040591	7082.31	8454.59	8146.01	9193.31	7980.55	8381.71	4744.97	3108.12	5935.74	4856.42	4812.27	4298.35
100040608	44.831	32.911	42.2949	34.7891	36.8637	44.4862	33.0931	41.509	39.0988	38.9836	33.1436	38.2034
100040736	82.6884	90.5052	89.8768	102.123	72.87	83.7386	69.1063	66.8194	63.6492	62.6101	65.3666	90.3837
100040961	35.8648	35.2618	28.5491	15.7112	24.8615	19.1901	21.4132	28.3476	21.8226	34.2584	31.3023	36.3398
100041098	188.29	168.081	171.295	155.99	272.62	179.689	182.986	370.544	230.046	261.072	277.118	134.178
100041106	25.9024	37.6125	32.7786	38.1558	24.8615	21.8069	21.4132	17.2111	16.3669	17.7198	19.3338	37.2716
100041194	858.764	846.282	765.538	937.062	936.165	1010.97	1339.3	1038.74	1227.52	1285.28	822.146	1383.71
100041478	25.9024	36.4372	28.5491	21.3224	25.7188	27.9129	39.9064	27.3352	35.4617	41.3463	34.0643	40.9988
100041480	45.8273	41.1387	61.3277	49.3781	50.5804	69.7822	44.7731	80.9932	64.5584	61.4288	65.3666	38.2034
100041576	90.6583	90.5052	78.2456	71.8228	87.444	113.396	78.8396	113.391	85.4717	108.682	69.9699	85.7247
100041581	95.6396	111.662	84.5899	94.2674	92.5878	119.502	127.506	124.527	102.748	103.956	122.447	86.6565
100041585	23.9099	25.8586	17.9754	30.3002	27.4334	26.1683	20.4399	22.2731	20.9133	24.8078	21.1751	17.704
100041649	138.478	162.204	142.745	151.501	140.596	128.225	128.479	111.366	134.573	105.138	127.051	139.769
100041655	38.8536	34.0864	34.8933	43.767	31.7199	38.3802	14.5999	21.2607	21.8226	16.5385	17.4925	19.5676
100041677	125.527	117.539	107.852	102.123	137.167	136.075	147.946	101.242	122.752	129.945	97.5896	108.088
100041864	12.9512	28.2094	23.2622	20.2001	16.2886	19.1901	22.3865	24.298	11.8206	21.2638	27.6197	14.9087
100041925	201.242	200.992	231.565	216.59	221.182	220.686	216.079	182.235	210.952	223.27	191.496	207.789
100041948	190.283	157.503	185.04	216.59	186.89	225.048	206.345	174.135	224.591	166.566	163.877	188.222
100041953	90.6583	69.3481	86.7046	101.001	90.0159	101.184	76.8929	76.9436	119.115	76.786	65.3666	91.3155
100041965	68.7409	98.7329	86.7046	84.1673	73.7273	91.5891	63.2663	89.0926	88.1996	81.5112	87.4623	75.4751
100041979	33.8723	27.034	24.3196	26.9335	35.1491	21.8069	20.4399	32.3973	29.0968	41.3463	30.3817	28.8855
100042008	547.935	588.871	627.023	632.938	598.391	627.168	691.063	559.866	710.143	567.035	551.473	683.003
100042056	43.8348	75.2251	49.6966	75.1894	51.4377	66.2931	40.8798	29.3601	40.9173	34.2584	45.1122	29.8173
100042069	109.587	123.416	84.5899	114.468	118.307	95.0782	102.199	101.242	124.571	132.308	104.955	127.655
100042150	17.9324	22.3324	20.0901	15.7112	30.8626	15.701	22.3865	37.4594	30.9153	23.6264	23.0164	23.2948
100042165	168.365	164.555	146.975	114.468	166.315	135.203	167.412	185.272	142.756	166.566	136.257	189.154
100042178	821.902	1007.31	967.497	1208.64	923.306	1065.92	589.837	361.432	711.961	608.381	593.823	504.099
100042277	345.697	411.387	318.269	387.17	164.6	180.561	260.852	108.328	128.208	212.638	374.707	359.671
100042295	62.7635	24.6832	79.303	25.8113	33.4345	47.9753	20.4399	18.2235	16.3669	16.5385	9.20656	36.3398
100042314	38.8536	47.0157	46.5244	48.2559	38.5782	42.7416	21.4132	17.2111	24.5504	21.2638	17.4925	31.6809
100042332	99.6245	97.5575	85.6473	74.0672	86.5867	97.6951	78.8396	83.0181	76.379	70.8793	79.1764	68.9525
100042335	15.9399	31.7356	31.7212	40.4003	29.148	32.2743	30.1732	26.3228	36.371	33.077	22.0957	38.2034
100042355	104.606	128.118	101.508	86.4117	115.735	89.8446	101.226	89.0926	114.568	101.594	108.637	98.7698
100042424	24.9061	23.5078	35.9507	40.4003	36.8637	39.2525	44.7731	39.4842	29.0968	33.077	38.6676	22.363
100042464	185.302	309.128	114.196	134.668	131.166	145.67	224.839	170.086	145.484	222.089	235.688	242.266
100042480	463.254	505.419	328.843	452.259	436.363	449.223	446.757	429.264	414.629	408.738	355.373	481.736
100042498	217.181	334.987	299.237	340.036	195.463	212.836	266.692	137.689	211.861	252.803	305.658	308.423
100042503	20.9212	31.7356	40.1802	32.5447	36.0064	21.8069	21.4132	21.2607	14.5484	16.5385	17.4925	23.2948
100042547	35.8648	52.8926	38.0654	34.7891	26.5761	32.2743	27.2532	30.3725	19.0947	48.4342	33.1436	50.3167
100042561	65.7522	62.2958	63.4424	62.8449	57.4387	61.0594	53.533	46.5711	52.7379	49.6155	57.0807	52.1803
100042625	385.547	295.023	449.384	463.481	366.065	405.609	238.465	227.794	260.962	251.622	211.751	299.105
100042757	20.9212	25.8586	30.6638	32.5447	28.2907	25.296	21.4132	17.2111	24.5504	14.1759	17.4925	22.363
100042773	165.377	165.73	195.614	197.513	169.744	185.795	162.546	125.54	190.038	164.204	169.401	154.677
100042784	50.8085	54.068	49.6966	53.8671	44.5793	50.5921	42.8264	43.5339	35.4617	56.7035	51.5567	42.8624
100042807	23.9099	30.5602	33.836	25.8113	26.5761	36.6357	38.9331	23.2856	32.7339	31.8957	29.461	28.8855
100042875	23.9099	14.1047	28.5491	15.7112	20.5751	20.9347	24.3332	28.3476	31.8246	22.4451	31.3023	20.4994
100042880	180.32	213.921	205.13	218.835	198.035	187.54	203.426	174.135	182.764	178.38	188.735	201.267
100042948	27.8949	42.3141	37.0081	31.4225	35.1491	28.7852	26.2799	41.509	28.1875	30.7144	34.0643	32.6127
100042959	42.8386	62.2958	69.7867	76.3117	68.5835	47.103	54.5064	43.5339	58.1935	53.1595	54.3187	58.7028
100043040	59.7747	39.9633	51.8113	38.1558	71.1554	60.1871	41.8531	76.9436	54.5564	63.7914	43.2708	38.2034
100043102	83.6846	103.434	75.0735	98.7563	93.4451	85.4832	95.3861	77.956	94.5645	76.786	78.2558	95.9744
100043133	116.561	143.398	137.459	120.079	118.307	134.331	124.586	116.428	121.843	135.852	130.733	121.133
100043172	39.8498	45.8403	51.8113	42.6448	50.5804	47.103	47.6931	22.2731	39.0988	42.5276	36.8262	32.6127
100043189	38.8536	38.7879	57.0982	41.5225	47.1512	45.3584	48.6664	50.6208	48.1915	47.2529	55.2394	40.067
100043257	60.771	68.1727	58.1555	65.0894	58.296	59.3149	88.5728	97.1919	76.379	50.7969	90.2243	77.3386
100043272	300.866	356.144	322.499	342.28	351.491	309.659	322.172	445.463	391.897	381.567	429.026	337.308
100043324	137.482	146.924	135.344	154.868	153.456	115.141	115.826	90.105	142.756	119.314	117.844	132.314
100043364	63.7597	61.1204	58.1555	54.9893	60.0106	64.5485	56.453	55.6829	50.9193	61.4288	51.5567	52.1803
100043387	77.7071	101.084	62.385	52.7448	57.4387	66.2931	59.373	63.7822	78.1975	55.5222	61.684	89.4519
100043424	26.8986	22.3324	13.7459	22.4446	21.4324	20.9347	32.1198	26.3228	30.006	25.9891	23.0164	33.5445
100043462	43.8348	22.3324	41.2376	44.8892	48.0085	15.701	37.9598	9.11174	20.004	22.4451	34.0643	23.2948
100043468	232.125	195.115	197.729	207.613	214.324	198.007	198.559	246.017	217.316	222.089	218.196	226.425
100043489	136.486	116.364	149.09	114.468	128.594	112.524	136.266	170.086	116.387	171.292	151.908	163.995
100043508	307.84	303.251	321.442	383.803	369.494	346.294	262.799	339.159	335.522	352.034	298.293	286.992
100043571	72.7259	89.3298	72.9588	77.4339	66.8689	83.7386	123.613	75.9312	106.385	94.5058	99.4309	105.292
100043597	2487.62	2568.23	2516.55	2553.07	2403	2699.7	2632.85	2667.72	2596.89	2694.6	2595.33	2653.74
100043636	50.8085	47.0157	49.6966	51.6226	54.0095	67.1654	83.7062	50.6208	80.0161	54.3408	41.4295	73.6115
100043718	34.8686	47.0157	43.3523	43.767	42.8647	35.7634	36.0131	29.3601	38.1895	31.8957	35.9056	37.2716
100043755	15.9399	23.5078	25.377	15.7112	21.4324	20.0624	22.3865	12.149	23.6411	23.6264	14.7305	26.0901
100043761	64.756	63.4712	49.6966	50.5004	45.4366	58.4426	53.533	49.6084	44.5544	54.3408	50.6361	60.5664
100043772	48.816	43.4895	42.2949	35.9114	67.7262	64.5485	52.5597	74.9188	65.4677	64.9727	40.5089	37.2716
100043813	22.9136	45.8403	31.7212	34.7891	27.4334	41.8693	32.1198	18.2235	30.9153	33.077	24.8577	28.8855
100043823	69.7372	66.9973	95.1636	99.8785	60.8679	74.1436	108.039	90.105	57.2842	66.1541	92.9863	97.838
100043872	24.9061	31.7356	24.3196	30.3002	18.8605	32.2743	31.1465	24.298	15.4577	17.7198	26.699	21.4312
100043902	1814.16	2061.64	1809.17	2024.5	1415.39	1368.6	1383.1	1165.29	1356.64	1419.95	1862.49	1795.56
100043911	114.568	103.434	98.3357	94.2674	99.4461	81.1218	95.3861	113.391	71.8326	118.132	116.923	107.156
100044193	44.831	38.7879	39.1228	32.5447	26.5761	40.997	26.2799	27.3352	37.2802	33.077	31.3023	42.8624
100044509	71.7297	64.6466	71.9014	41.5225	56.5814	58.4426	84.6795	92.1298	67.2863	66.1541	93.9069	70.8161
100045653	17.9324	14.1047	14.8032	14.589	19.7178	16.5733	19.4666	31.3849	24.5504	27.1704	14.7305	29.8173
100046950	88.6658	66.9973	82.4751	95.3896	44.5793	96.8228	27.2532	27.3352	33.6431	31.8957	27.6197	52.1803
100047183	297.877	238.605	233.68	329.936	306.054	393.397	393.224	339.159	411.901	413.463	233.847	399.738
100047482	91.6546	37.6125	71.9014	32.5447	114.877	34.0188	94.4128	170.086	102.748	119.314	131.654	78.2704
100048534	26.8986	35.2618	24.3196	29.178	26.5761	29.6574	28.2265	22.2731	22.7318	23.6264	23.0164	25.1584
100048701	99.6245	31.7356	66.6145	14.589	115.735	23.5515	81.7595	222.731	119.115	137.033	183.211	63.3618
100048895	29.8874	24.6832	31.7212	29.178	24.0042	27.0406	25.3065	53.658	37.2802	34.2584	42.3502	37.2716
100072	406.468	236.254	335.187	167.212	408.072	194.518	470.117	861.566	521.923	633.189	742.97	455.646
100073351	29.8874	52.8926	41.2376	38.1558	42.0074	34.8911	45.7464	44.5463	48.1915	51.9782	50.6361	47.5213
100087	105.602	98.7329	102.565	94.2674	111.448	97.6951	72.0263	93.1422	78.1975	109.863	88.383	76.4068
100088	53.7973	51.7172	53.9261	60.6004	72.0127	68.9099	71.0529	84.0305	64.5584	66.1541	45.1122	68.0207
100090	107.595	94.0314	84.5899	101.001	102.875	104.673	95.3861	103.266	85.4717	77.9673	81.0177	83.8612
100101806	162.388	179.835	137.459	170.579	165.458	150.904	152.812	199.446	223.681	171.292	213.592	166.791
100101919	18.9287	19.9817	28.5491	17.9557	16.2886	26.1683	34.0665	53.658	42.7359	50.7969	46.0328	40.9988
100121	1449.54	1341.12	1462.35	1330.97	1478.83	1367.73	1453.18	2275.91	1749.44	1707.01	2111.99	1426.57
100124467	71.7297	81.102	63.4424	80.8006	50.5804	64.5485	66.1863	35.4345	53.6472	59.0661	56.16	80.134
100126034	69.7372	75.2251	84.5899	86.4117	75.4419	76.7604	49.6397	55.6829	59.1028	54.3408	50.6361	60.5664
100126243	33.8723	34.0864	30.6638	25.8113	34.2918	27.9129	23.3599	34.4221	31.8246	47.2529	30.3817	35.408
100129	308.836	242.131	285.491	236.791	221.182	360.251	304.652	400.917	278.238	321.32	299.213	307.491
100163	319.795	416.089	382.769	424.203	272.62	332.338	292.972	204.508	318.246	291.787	406.93	294.446
100169	566.864	625.309	544.547	600.393	471.512	579.192	509.05	426.227	503.738	486.705	522.933	546.029
100177	386.543	362.021	381.712	384.925	342.06	390.78	368.891	452.55	360.072	388.655	418.899	390.42
100182	367.615	318.531	357.392	379.314	420.074	342.805	484.717	508.233	431.905	454.809	370.104	512.485
100198	583.8	599.45	540.318	626.205	488.658	634.146	825.382	495.071	671.044	616.65	675.762	673.685
100201	1026.13	1110.75	1129.28	1105.4	1049.33	779.816	895.462	697.554	892.907	800.937	1020.09	946.699
100206	222.163	210.395	209.36	272.702	190.319	247.727	177.146	195.396	239.139	183.105	215.434	197.54
100210	90.6583	90.5052	87.762	71.8228	74.5846	95.0782	95.3861	70.8691	80.9254	68.5167	85.621	72.6797
100213	761.131	601.801	814.178	834.939	912.161	887.106	804.942	899.025	797.433	845.827	679.444	703.502
100217413	57.7822	68.1727	107.852	76.3117	0	0	97.3328	143.763	92.7459	86.2365	0	0
100217438	84.6809	89.3298	88.8194	71.8228	0	0	56.453	300.687	84.5625	98.0498	0	0
100226	1156.64	1176.57	1219.15	1335.45	1207.07	1226.42	1094.99	928.385	1114.77	1011.21	1020.09	1051.06
100233175	37.8573	47.0157	37.0081	33.6669	46.2939	41.8693	39.9064	56.6953	39.0988	42.5276	45.1122	31.6809
100271841	126.523	63.4712	91.9915	34.7891	188.605	48.8475	113.879	296.638	148.212	176.017	210.83	83.8612
100273	1657.75	1662	1634.7	1664.27	1497.69	1676.52	1576.79	1345.5	1575.77	1467.2	1522.77	1580.32
100294583	42.8386	42.3141	51.8113	46.0114	46.2939	42.7416	37.9598	42.5215	63.6492	44.8903	43.2708	53.1121
100302648	61.7672	52.8926	60.2703	43.767	60.8679	56.698	45.7464	46.5711	48.1915	62.6101	48.7948	40.9988
100302730	370.603	344.39	340.474	335.547	323.2	339.316	308.545	328.023	305.516	318.957	318.547	341.967
100310809	102.613	90.5052	85.6473	93.1451	72.87	86.3555	89.5462	75.9312	87.2903	92.1432	88.383	113.678
100313519	17.9324	16.4555	26.4343	15.7112	25.7188	36.6357	36.0131	56.6953	20.004	21.2638	0	0.931791
100316903	30.8836	39.9633	39.1228	71.8228	27.4334	34.0188	28.2265	72.8939	45.4637	23.6264	59.8426	56.8392
100316932	24.9061	28.2094	34.8933	30.3002	27.4334	24.4238	22.3865	17.2111	22.7318	37.8023	21.1751	35.408
100317	871.715	876.842	915.686	1097.54	930.164	955.144	767.956	804.87	825.621	863.547	846.083	767.796
100336	294.889	292.673	281.261	253.624	346.347	304.425	275.452	333.085	328.248	295.331	266.99	260.901
100340	45.8273	39.9633	57.0982	66.2116	44.5793	53.2089	44.7731	35.4345	50.9193	47.2529	46.9535	47.5213
100380944	59.7747	61.1204	43.3523	50.5004	59.1533	40.997	50.613	89.0926	54.5564	70.8793	72.7318	68.0207
100382	78.7034	66.9973	77.1883	60.6004	72.0127	66.2931	82.7329	111.366	82.7439	82.6926	101.272	79.2022
100383	561.882	607.678	620.678	635.182	604.392	602.744	542.144	490.009	572.842	472.529	533.06	503.167
100415787	63.7597	39.9633	39.1228	50.5004	53.1522	54.0812	51.5864	53.658	43.6451	60.2474	58.0013	35.408
100416706	233.121	243.306	203.016	224.446	247.758	222.431	205.372	234.88	230.956	238.627	211.751	222.698
100417675	29.8874	15.2801	25.377	23.5668	27.4334	27.9129	32.1198	58.7201	40.008	49.6155	43.2708	23.2948
100434	737.222	575.942	631.252	614.982	779.28	765.86	721.236	803.858	728.328	719.425	548.711	681.139
100463519	120.546	47.0157	90.9341	13.4668	146.597	23.5515	97.3328	306.762	147.302	166.566	230.164	97.838
100465	84.6809	89.3298	139.573	115.59	100.303	130.842	121.666	86.0553	126.389	107.5	86.5417	118.337
100494	463.254	478.385	481.105	585.804	543.525	539.94	505.157	445.463	561.931	486.705	451.122	464.964
100502619	27.8949	47.0157	37.0081	20.2001	33.4345	24.4238	36.9865	43.5339	27.2782	47.2529	49.7154	33.5445
100502649	29.8874	35.2618	34.8933	32.5447	36.0064	34.8911	31.1465	17.2111	36.371	31.8957	20.2544	34.4763
100502669	71.7297	102.259	93.0489	113.345	79.7284	89.8446	60.3463	52.6456	53.6472	80.3299	80.0971	54.0439
100502673	9.96245	15.2801	16.918	15.7112	16.2886	12.2119	26.2799	23.2856	39.0988	28.3517	28.5403	28.8855
100502698	705.342	658.219	691.522	756.383	691.836	754.52	626.823	648.958	715.598	693.436	654.587	642.004
100502705	49.8123	44.6649	51.8113	38.1558	66.8689	35.7634	54.5064	77.956	55.4657	76.786	62.6046	58.7028
100502734	27.8949	42.3141	31.7212	29.178	32.5772	34.0188	30.1732	27.3352	20.004	38.9836	26.699	27.0219
100502751	69.7372	49.3665	48.6392	60.6004	53.1522	54.0812	53.533	48.5959	33.6431	54.3408	56.16	42.8624
100502757	30.8836	11.7539	21.1475	14.589	33.4345	13.0842	30.1732	65.807	30.9153	48.4342	57.0807	25.1584
100502764	40.8461	22.3324	33.836	31.4225	14.574	21.8069	11.6799	12.149	16.3669	17.7198	17.4925	38.2034
100502766	27.8949	21.1571	28.5491	14.589	44.5793	37.5079	36.9865	62.7698	31.8246	44.8903	21.1751	22.363
100502772	102.613	99.9083	108.909	79.6784	95.1597	98.5674	104.146	86.0553	94.5645	102.775	104.034	90.3837
100502774	12.9512	22.3324	21.1475	28.0558	21.4324	19.1901	32.1198	20.2483	15.4577	34.2584	17.4925	34.4763
100502796	106.598	114.013	95.1636	99.8785	124.308	112.524	101.226	88.0802	139.119	106.319	85.621	101.565
100502825	114.568	148.099	126.885	169.457	128.594	144.798	147.946	144.775	154.577	167.748	145.464	166.791
100502841	892.636	855.685	988.644	953.896	881.298	866.172	827.329	804.87	801.07	849.371	838.718	888.928
100502854	221.166	264.463	226.278	267.091	186.033	198.879	188.826	152.875	196.403	199.643	217.275	248.788
100502861	84.6809	101.084	79.303	97.6341	73.7273	100.312	50.613	47.5835	67.2863	63.7914	58.0013	61.4982
100502895	25.9024	24.6832	15.8606	22.4446	27.4334	19.1901	21.4132	16.1986	21.8226	16.5385	17.4925	17.704
100502897	28.8911	28.2094	39.1228	25.8113	27.4334	43.6139	44.7731	36.447	30.9153	20.0825	23.9371	31.6809
100502938	72.7259	48.1911	57.0982	68.4561	60.8679	45.3584	49.6397	79.9808	49.1008	73.242	67.2079	73.6115
100502987	219.174	202.167	200.901	235.668	200.607	210.219	301.732	333.085	192.766	277.611	249.498	323.331
100503002	21.9174	23.5078	23.2622	20.2001	22.2896	17.4456	17.5199	28.3476	11.8206	24.8078	20.2544	23.2948
100503040	208.215	246.832	191.385	267.091	203.179	240.749	132.373	120.477	161.851	128.764	149.146	126.724
100503041	58.7785	61.1204	65.5572	71.8228	66.0117	61.9317	55.4797	64.7946	60.9213	59.0661	62.6046	57.771
100503043	292.896	264.463	272.802	256.991	308.626	239.004	311.465	350.296	280.056	321.32	312.102	314.013
100503050	43.8348	47.0157	53.9261	43.767	51.4377	32.2743	39.9064	22.2731	34.5524	31.8957	42.3502	32.6127
100503060	49.8123	41.1387	44.4097	24.6891	39.4355	77.6327	50.613	83.0181	30.9153	62.6101	48.7948	28.8855
100503066	27.8949	21.1571	27.4917	32.5447	21.4324	20.9347	25.3065	34.4221	15.4577	18.9012	34.9849	24.2266
100503085	66.7484	42.3141	51.8113	32.5447	44.5793	48.8475	75.9196	156.924	84.5625	94.5058	132.574	68.9525
100503101	22.9136	18.8063	22.2048	19.0779	16.2886	22.6792	27.2532	29.3601	22.7318	20.0825	24.8577	27.0219
100503152	40.8461	37.6125	38.0654	32.5447	35.1491	32.2743	47.6931	62.7698	31.8246	57.8848	52.4774	53.1121
100503178	287.915	292.673	267.516	260.357	274.334	292.213	254.039	307.774	250.05	298.875	304.737	234.811
100503185	41.8423	31.7356	25.377	35.9114	30.8626	39.2525	40.8798	38.4718	30.9153	36.621	34.9849	34.4763
100503222	69.7372	45.8403	52.8687	28.0558	29.148	44.4862	33.0931	47.5835	35.4617	64.9727	54.3187	61.4982
100503237	73.7222	44.6649	51.8113	61.7227	50.5804	65.4208	67.1596	63.7822	54.5564	72.0607	63.5253	63.3618
100503238	26.8986	24.6832	38.0654	20.2001	30.0053	21.8069	30.1732	18.2235	12.7298	29.5331	14.7305	32.6127
100503289	73.7222	105.785	102.565	116.712	54.8668	60.1871	58.3997	38.4718	69.1048	57.8848	107.717	81.9976
100503307	38.8536	30.5602	12.6885	42.6448	27.4334	11.3396	22.3865	13.1614	13.6391	25.9891	37.7469	24.2266
100503370	39.8498	52.8926	50.7539	54.9893	24.8615	41.8693	38.9331	16.1986	40.008	27.1704	54.3187	36.3398
100503374	25.9024	31.7356	21.1475	28.0558	27.4334	29.6574	26.2799	26.3228	12.7298	25.9891	14.7305	27.0219
100503377	42.8386	37.6125	23.2622	28.0558	30.0053	26.1683	41.8531	46.5711	27.2782	53.1595	50.6361	40.9988
100503379	23.9099	9.40314	19.0327	26.9335	11.1448	21.8069	34.0665	17.2111	16.3669	17.7198	27.6197	23.2948
100503380	25.9024	17.6309	20.0901	17.9557	21.4324	18.3178	20.4399	26.3228	24.5504	24.8078	23.0164	25.1584
100503386	276.956	363.196	446.212	472.459	383.211	403.864	282.265	206.533	325.52	249.259	291.848	223.63
100503387	74.7184	39.9633	58.1555	20.2001	120.021	27.9129	69.1063	135.664	73.6512	93.3245	63.5253	54.9757
100503392	47.8198	37.6125	59.2129	47.1337	32.5772	49.7198	36.0131	30.3725	42.7359	30.7144	36.8262	46.5895
100503424	13.9474	11.7539	14.8032	20.2001	13.7167	13.9564	21.4132	29.3601	14.5484	35.4397	32.223	21.4312
100503435	29.8874	30.5602	21.1475	31.4225	30.0053	46.2307	29.1998	51.6332	37.2802	31.8957	23.0164	31.6809
100503437	23.9099	19.9817	25.377	25.8113	27.4334	34.0188	29.1998	23.2856	28.1875	27.1704	21.1751	19.5676
100503456	18.9287	11.7539	24.3196	2.24446	44.5793	0.872278	29.1998	77.956	36.371	53.1595	58.922	16.7722
100503572	264.005	291.497	298.179	269.335	291.48	299.191	270.585	306.762	284.603	318.957	286.324	272.083
100503578	61.7672	64.6466	60.2703	43.767	68.5835	59.3149	58.3997	78.9684	71.8326	56.7035	53.3981	64.2936
100503583	42.8386	49.3665	44.4097	61.7227	42.8647	45.3584	37.9598	48.5959	49.1008	51.9782	59.8426	43.7942
100503597	105.602	115.188	87.762	101.001	96.017	97.6951	102.199	117.44	108.204	82.6926	122.447	94.1109
100503630	25.9024	22.3324	14.8032	32.5447	20.5751	27.0406	20.4399	21.2607	9.09274	16.5385	11.0479	23.2948
100503650	88.6658	4.70157	35.9507	7.85561	67.7262	6.10594	23.3599	40.4966	14.5484	12.9945	19.3338	22.363
100503651	20.9212	9.40314	20.0901	5.61115	48.8658	7.8505	23.3599	62.7698	36.371	30.7144	29.461	13.9769
100503652	36.8611	23.5078	22.2048	15.7112	17.1459	22.6792	29.1998	19.2359	18.1855	21.2638	23.0164	27.0219
100503654	55.7897	55.2434	37.0081	37.0336	0	0	54.5064	59.7325	34.5524	70.8793	0	0
100503659	303.855	338.513	328.843	286.169	325.772	425.671	356.238	458.624	352.798	388.655	384.834	272.083
100503670	1781.29	1798.35	1876.84	1975.13	1814.03	1849.23	1972.94	1708.96	1904.02	1844.04	1788.83	1968.87
100503680	53.7973	79.9267	19.0327	52.7448	17.1459	46.2307	68.1329	12.149	28.1875	30.7144	75.4938	32.6127
100503704	22.9136	23.5078	22.2048	31.4225	23.1469	22.6792	19.4666	23.2856	16.3669	22.4451	24.8577	19.5676
100503714	116.561	104.61	104.68	121.201	119.164	95.0782	107.066	77.956	100.929	94.5058	98.5102	99.7016
100503752	12.9512	28.2094	32.7786	24.6891	22.2896	12.2119	18.4932	15.1862	14.5484	22.4451	20.2544	27.0219
100503791	30.8836	19.9817	20.0901	23.5668	15.4313	27.9129	27.2532	32.3973	16.3669	18.9012	24.8577	27.9537
100503793	110.583	55.2434	107.852	28.0558	171.459	44.4862	139.186	377.631	170.943	223.27	296.451	92.2473
100503802	118.553	122.241	81.4178	76.3117	89.1586	97.6951	110.959	130.602	138.21	133.489	142.702	129.519
100503805	150.433	181.01	181.868	177.312	162.029	173.583	110.959	80.9932	134.573	108.682	121.527	95.0427
100503821	19.9249	17.6309	17.9754	13.4668	17.1459	19.1901	28.2265	26.3228	18.1855	30.7144	17.4925	27.9537
100503822	40.8461	52.8926	38.0654	38.1558	35.1491	34.8911	30.1732	34.4221	31.8246	29.5331	36.8262	40.067
100503823	48.816	45.8403	41.2376	28.0558	36.8637	37.5079	44.7731	71.8815	43.6451	56.7035	65.3666	49.3849
100503849	61.7672	83.4528	57.0982	71.8228	59.1533	65.4208	48.6664	65.807	63.6492	53.1595	71.8112	54.0439
100503871	41.8423	84.6282	59.2129	26.9335	34.2918	47.103	49.6397	61.7574	42.7359	56.7035	72.7318	58.7028
100503884	242.088	239.78	162.836	218.835	192.891	186.667	190.772	205.52	213.679	187.83	240.291	208.721
100503890	214.193	222.149	192.442	178.435	213.466	181.434	191.746	199.446	200.95	163.022	209.91	176.108
100503911	196.26	171.607	209.36	202.001	183.461	204.113	192.719	180.21	194.585	170.11	171.242	200.335
100503924	22.9136	51.7172	35.9507	56.1115	48.8658	34.8911	20.4399	23.2856	22.7318	28.3517	21.1751	24.2266
100503956	247.069	273.866	285.491	253.624	258.046	281.746	287.132	294.613	272.782	279.973	287.245	270.219
100503974	43.8348	21.1571	34.8933	14.589	52.2949	19.1901	32.1198	52.6456	20.9133	36.621	27.6197	25.1584
100504040	31.8799	43.4895	29.6065	33.6669	36.8637	34.8911	36.0131	34.4221	40.9173	30.7144	36.8262	34.4763
100504089	16.9362	15.2801	19.0327	19.0779	19.7178	27.0406	26.2799	29.3601	27.2782	27.1704	20.2544	20.4994
100504114	50.8085	48.1911	39.1228	46.0114	32.5772	42.7416	71.0529	65.807	27.2782	66.1541	61.684	67.0889
100504116	29.8874	42.3141	29.6065	24.6891	30.8626	45.3584	38.9331	33.4097	46.373	28.3517	34.0643	27.0219
100504127	52.801	47.0157	44.4097	54.9893	42.0074	60.1871	46.7197	65.807	36.371	64.9727	60.7633	40.9988
100504166	136.486	118.715	127.942	120.079	118.307	125.608	121.666	168.061	130.026	137.033	158.353	126.724
100504186	143.459	128.118	115.254	123.445	107.162	116.885	95.3861	111.366	116.387	94.5058	113.241	123.928
100504191	63.7597	59.945	77.1883	47.1337	40.2928	70.6545	63.2663	39.4842	40.9173	56.7035	57.0807	56.8392
100504196	77.7071	63.4712	66.6145	84.1673	65.1544	75.0159	82.7329	73.9063	67.2863	55.5222	64.4459	81.0658
100504206	14.9437	9.40314	23.2622	2.24446	24.0042	7.8505	23.3599	48.5959	38.1895	34.2584	52.4774	11.1815
100504230	115.564	122.241	95.1636	122.323	103.733	133.458	288.105	185.272	240.048	220.907	191.496	268.356
100504265	48.816	30.5602	31.7212	7.85561	49.7231	14.8287	50.613	111.366	70.0141	82.6926	104.955	40.067
100504267	49.8123	56.4188	60.2703	67.3338	44.5793	56.698	35.0398	31.3849	45.4637	37.8023	38.6676	46.5895
100504278	34.8686	62.2958	41.2376	43.767	34.2918	45.3584	35.0398	26.3228	44.5544	40.165	51.5567	32.6127
100504309	56.786	52.8926	64.4998	37.0336	49.7231	65.4208	50.613	44.5463	47.2822	51.9782	38.6676	50.3167
100504329	139.474	151.626	132.172	139.157	132.023	150.904	131.399	130.602	140.937	121.676	116.923	143.496
100504344	42.8386	50.5419	43.3523	52.7448	37.7209	55.8258	34.0665	42.5215	63.6492	41.3463	40.5089	51.2485
100504360	22.9136	19.9817	28.5491	14.589	27.4334	20.0624	22.3865	27.3352	19.0947	14.1759	23.0164	14.9087
100504377	25.9024	24.6832	28.5491	28.0558	34.2918	22.6792	30.1732	34.4221	20.9133	42.5276	23.0164	30.7491
100504389	25.9024	31.7356	20.0901	29.178	29.148	27.9129	33.0931	30.3725	45.4637	34.2584	36.8262	29.8173
100504395	62.7635	45.8403	60.2703	57.2338	65.1544	68.9099	69.1063	67.8318	71.8326	64.9727	48.7948	67.0889
100504399	196.26	185.712	261.171	263.724	192.034	237.259	255.012	184.26	281.875	258.71	233.847	277.674
100504421	68.7409	50.5419	62.385	34.7891	48.8658	42.7416	64.2396	64.7946	44.5544	61.4288	66.2872	67.0889
100504452	27.8949	24.6832	24.3196	13.4668	31.7199	0.872278	29.1998	38.4718	20.9133	34.2584	0.920656	0
100504486	22.9136	18.8063	19.0327	17.9557	29.148	14.8287	30.1732	27.3352	16.3669	33.077	18.4131	26.0901
100504491	78.7034	89.3298	82.4751	106.612	82.3002	70.6545	89.5462	79.9808	58.1935	86.2365	99.4309	80.134
100504501	26.8986	21.1571	26.4343	34.7891	19.7178	24.4238	28.2265	14.1738	20.004	33.077	28.5403	27.0219
100504518	251.054	193.94	440.925	29.178	259.76	29.6574	154.759	69.8567	68.1955	131.127	178.607	214.312
100504527	34.8686	36.4372	42.2949	40.4003	42.8647	34.0188	53.533	55.6829	41.8266	60.2474	56.16	49.3849
100504533	245.076	305.602	204.073	235.668	253.759	190.156	281.292	180.21	200.04	271.704	232.005	285.128
100504545	12.9512	34.0864	9.51636	3.36669	21.4324	20.0624	39.9064	38.4718	17.2762	30.7144	46.0328	0.931791
100504564	52.801	72.8743	51.8113	40.4003	34.2918	39.2525	19.4666	57.7077	51.8286	57.8848	68.1286	60.5664
100504566	24.9061	17.6309	16.918	12.3445	0.857294	31.402	38.9331	18.2235	18.1855	37.8023	15.6512	27.9537
100504568	19.9249	14.1047	21.1475	29.178	21.4324	21.8069	16.5466	19.2359	23.6411	20.0825	24.8577	13.9769
100504586	694.383	772.233	748.621	825.962	753.562	617.572	567.45	518.357	633.764	614.288	723.636	570.256
100504616	48.816	44.6649	59.2129	49.3781	32.5772	31.402	35.0398	23.2856	29.0968	30.7144	36.8262	54.9757
100504626	46.8235	71.6989	51.8113	77.4339	60.0106	46.2307	38.9331	29.3601	41.8266	33.077	56.16	27.9537
100504632	62.7635	65.8219	54.9834	70.7005	69.4408	64.5485	62.293	79.9808	73.6512	62.6101	66.2872	66.1571
100504640	64.756	64.6466	52.8687	54.9893	56.5814	54.9535	60.3463	39.4842	58.1935	64.9727	56.16	61.4982
100504654	222.163	178.66	245.311	212.102	230.612	213.708	194.666	184.26	175.49	139.396	174.925	161.2
100504663	234.118	240.955	218.876	212.102	263.189	230.281	207.319	247.029	240.958	243.352	227.402	202.199
100504668	18.9287	25.8586	29.6065	22.4446	18.0032	23.5515	33.0931	62.7698	22.7318	41.3463	46.9535	38.2034
100504674	40.8461	29.3848	32.7786	44.8892	38.5782	46.2307	27.2532	26.3228	41.8266	38.9836	29.461	27.9537
100504687	30.8836	14.1047	32.7786	17.9557	21.4324	20.0624	26.2799	36.447	39.0988	54.3408	39.5882	43.7942
100504715	335.735	380.827	348.933	491.537	391.783	424.799	415.611	270.315	359.163	341.402	288.165	359.671
100504734	23.9099	28.2094	20.0901	20.2001	14.574	23.5515	21.4132	37.4594	13.6391	16.5385	20.2544	31.6809
100504740	7.96996	159.853	14.8032	13.4668	6.85835	47.9753	117.773	12.149	7.27419	24.8078	115.082	9.31791
100504779	52.801	56.4188	59.2129	61.7227	70.2981	54.9535	60.3463	71.8815	42.7359	66.1541	58.0013	49.3849
100504925	33.8723	23.5078	29.6065	37.0336	30.0053	30.5297	29.1998	19.2359	30.9153	30.7144	33.1436	24.2266
100505050	1311.06	1184.8	1221.27	1476.86	1240.5	1281.38	989.874	774.498	868.356	839.92	789.923	1002.61
100505179	29.8874	19.9817	21.1475	15.7112	15.4313	23.5515	27.2532	48.5959	22.7318	34.2584	38.6676	31.6809
100515	305.847	289.146	288.663	289.535	288.051	290.468	321.198	313.849	311.881	307.144	315.785	320.536
100526469	53.7973	39.9633	61.3277	56.1115	47.1512	43.6139	55.4797	57.7077	38.1895	54.3408	58.0013	60.5664
100532	615.68	588.871	569.924	683.438	592.39	636.763	554.797	469.761	607.395	523.326	504.52	562.802
100561	445.322	356.144	412.376	414.103	393.498	424.799	337.745	241.967	270.964	294.149	269.752	300.037
100568459	66.7484	47.0157	41.2376	22.4446	45.4366	90.7169	19.4666	83.0181	51.8286	66.1541	34.9849	30.7491
100604	332.746	279.743	262.229	283.924	312.055	274.767	287.132	219.694	302.788	294.149	239.371	303.764
100608	98.6283	101.084	89.8768	103.245	94.3024	101.184	133.346	93.1422	111.841	114.588	102.193	125.792
100609	66.7484	66.9973	60.2703	65.0894	63.4398	65.4208	75.9196	74.9188	60.0121	75.6046	73.6525	69.8843
100616095	231.129	220.974	253.77	240.157	215.181	239.876	195.639	185.272	205.496	189.012	190.576	211.516
100628579	38.8536	28.2094	91.9915	40.4003	56.5814	72.399	37.9598	72.8939	43.6451	31.8957	32.223	28.8855
100628593	50.8085	31.7356	32.7786	34.7891	36.8637	21.8069	61.3197	36.447	17.2762	59.0661	46.9535	58.7028
100628626	206.223	35.2618	563.58	767.606	175.745	855.704	164.492	623.648	313.699	184.286	321.309	109.02
100637	122.538	83.4528	112.082	102.123	99.4461	113.396	117.773	140.726	138.21	118.132	115.082	137.905
100642166	39.8498	35.2618	29.6065	22.4446	30.0053	33.1465	32.1198	43.5339	35.4617	38.9836	35.9056	39.1352
100647	611.695	747.549	513.884	793.417	560.67	391.653	322.172	174.135	253.687	274.067	189.655	640.14
100662	134.493	106.961	103.623	95.3896	110.591	95.9505	112.906	136.676	109.113	131.127	131.654	125.792
100678	159.399	172.783	180.811	189.657	168.887	135.203	121.666	145.788	147.302	137.033	168.48	151.882
100683	2206.68	2427.18	2329.39	2457.68	2418.43	2355.15	2282.45	2369.05	2160.43	2421.71	2146.05	2391.91
100689703	67.7447	90.5052	85.6473	70.7005	75.4419	78.505	74.9462	93.1422	77.2883	86.2365	94.8276	73.6115
100702	198.253	162.204	225.221	158.234	158.599	143.926	496.397	327.01	160.941	179.561	313.944	342.899
100705	811.94	849.808	860.702	788.928	894.158	681.249	775.742	576.064	623.762	709.975	684.968	719.342
100710	985.287	939.138	961.153	905.64	905.303	1004.86	947.048	1029.63	936.552	1040.75	915.132	1045.47
100715	292.896	322.057	272.802	279.435	299.196	275.64	330.931	291.576	288.24	258.71	269.752	323.331
100732	620.661	497.191	579.441	493.781	559.813	496.326	617.09	964.832	681.046	740.689	855.29	687.662
100737	527.014	461.929	461.015	434.303	409.787	492.837	430.211	420.152	435.542	420.551	456.645	434.214
100756	500.115	586.521	528.687	589.171	486.943	487.603	488.611	389.78	495.554	447.721	570.807	455.646
100763	996.245	1067.26	1063.72	1082.95	1073.33	1106.92	946.075	1050.89	1028.39	1063.19	1005.36	952.29
100764	76.7109	77.5759	94.1063	112.223	96.017	90.7169	72.9996	86.0553	75.4697	80.3299	82.8591	68.0207
100855	1200.48	1421.05	1392.56	1529.6	1312.52	1289.23	1179.67	989.13	1217.52	1103.36	1347.84	1038.95
100861531	112639	107345	121699	130295	128535	130947	93613.7	139800	104472	110104	100439	100004
100861595	218.178	233.903	224.163	267.091	214.324	262.556	182.012	139.713	248.232	192.556	171.242	197.54
100861602	28.8911	25.8586	25.377	30.3002	30.8626	27.9129	23.3599	38.4718	28.1875	21.2638	23.9371	27.0219
100861633	355.66	325.584	403.917	396.147	309.483	370.718	233.599	172.111	258.234	213.819	185.052	299.105
100861634	24.9061	28.2094	28.5491	23.5668	23.1469	27.9129	28.2265	43.5339	20.004	40.165	25.7784	41.9306
100861652	237.106	229.201	233.68	198.635	209.18	243.365	254.039	270.315	270.964	262.254	258.704	264.629
100861712	92.6508	70.5235	70.844	75.1894	70.2981	86.3555	88.5728	71.8815	82.7439	88.5992	74.5731	90.3837
100861722	213.197	192.764	185.04	239.035	210.037	203.241	228.732	223.744	239.139	238.627	216.354	252.515
100861725	19.9249	24.6832	17.9754	15.7112	22.2896	13.9564	22.3865	48.5959	32.7339	40.165	39.5882	32.6127
100861753	45.8273	35.2618	52.8687	38.1558	34.2918	48.8475	41.8531	32.3973	36.371	36.621	35.9056	40.067
100861774	81.6921	56.4188	69.7867	61.7227	70.2981	72.399	83.7062	65.807	77.2883	69.698	74.5731	67.0889
100861793	70.7334	92.856	77.1883	69.5783	84.0148	91.5891	54.5064	73.9063	84.5625	83.8739	72.7318	56.8392
100861803	72.7259	69.3481	63.4424	58.356	58.296	68.9099	61.3197	69.8567	45.4637	56.7035	67.2079	52.1803
100861831	30.8836	36.4372	31.7212	29.178	24.0042	27.0406	17.5199	34.4221	42.7359	23.6264	38.6676	35.408
100861840	47.8198	55.2434	48.6392	42.6448	54.8668	36.6357	42.8264	29.3601	46.373	49.6155	36.8262	53.1121
100861853	55.7897	71.6989	28.5491	57.2338	60.0106	39.2525	129.453	144.775	62.7399	114.588	109.558	130.451
100861883	44.831	51.7172	70.844	67.3338	57.4387	51.4644	66.1863	39.4842	40.008	59.0661	40.5089	68.0207
100861900	69.7372	69.3481	53.9261	58.356	58.296	49.7198	106.093	100.229	43.6451	141.759	106.796	110.883
100861916	115.564	105.785	102.565	97.6341	108.019	123.863	124.586	164.011	123.661	137.033	141.781	106.224
100861925	50.8085	61.1204	72.9588	84.1673	55.7241	32.2743	44.7731	39.4842	46.373	27.1704	58.0013	65.2254
100861940	67.7447	52.8926	64.4998	60.6004	64.2971	69.7822	73.9729	53.658	59.1028	50.7969	48.7948	58.7028
100861945	27.8949	29.3848	29.6065	22.4446	35.1491	41.8693	27.2532	48.5959	29.0968	37.8023	26.699	21.4312
100861956	24.9061	34.0864	47.5818	25.8113	26.5761	44.4862	31.1465	40.4966	28.1875	20.0825	30.3817	24.2266
100861977	18.9287	18.8063	30.6638	26.9335	21.4324	28.7852	38.9331	20.2483	32.7339	24.8078	35.9056	19.5676
100861989	176.335	178.66	171.295	163.846	175.745	166.605	205.372	206.533	210.952	243.352	227.402	207.789
100862012	233.121	293.848	263.286	283.924	237.47	259.939	228.732	168.061	248.232	203.187	191.496	264.629
100862031	96.6358	59.945	115.254	97.6341	116.592	74.1436	98.3061	77.956	77.2883	112.226	80.0971	95.9744
100862039	39.8498	44.6649	41.2376	51.6226	46.2939	32.2743	26.2799	42.5215	39.0988	30.7144	34.9849	40.9988
100862040	52.801	66.9973	69.7867	109.979	51.4377	60.1871	41.8531	61.7574	71.8326	67.3354	69.9699	88.5201
100862057	106.598	92.856	87.762	62.8449	80.5857	68.9099	100.253	113.391	65.4677	125.22	108.637	118.337
100862065	181.317	166.906	195.614	177.312	168.03	192.773	146.972	220.707	194.585	194.918	179.528	193.812
100862081	420.416	441.947	607.99	616.105	503.232	455.329	458.437	356.37	511.012	350.853	486.106	406.261
100862094	1837.08	1797.17	1478.21	1818.01	1991.49	1781.19	2573.48	1993.45	2726.91	2369.73	1758.45	2758.1
100862130	18.9287	16.4555	19.0327	21.3224	21.4324	19.1901	16.5466	33.4097	20.9133	21.2638	22.0957	18.6358
100862134	16.9362	17.6309	20.0901	12.3445	12.8594	21.8069	30.1732	44.5463	20.9133	33.077	38.6676	21.4312
100862190	26.8986	24.6832	38.0654	22.4446	15.4313	25.296	17.5199	14.1738	20.004	24.8078	28.5403	25.1584
100862191	216.185	132.819	169.18	136.912	156.885	135.203	197.586	246.017	144.575	222.089	229.243	216.175
100862235	30.8836	5.87696	20.0901	7.85561	41.1501	8.72278	27.2532	56.6953	21.8226	36.621	39.5882	12.1133
100862251	253.046	256.235	233.68	258.113	275.191	246.855	262.799	268.29	256.415	223.27	254.101	228.289
100862257	59.7747	64.6466	81.4178	71.8228	75.4419	87.2278	86.6262	70.8691	82.7439	60.2474	60.7633	66.1571
100862305	46.8235	37.6125	49.6966	37.0336	53.1522	83.7386	59.373	97.1919	72.7419	61.4288	33.1436	57.771
100862307	39.8498	32.911	22.2048	19.0779	35.1491	18.3178	25.3065	34.4221	32.7339	23.6264	31.3023	31.6809
100862396	21.9174	29.3848	22.2048	23.5668	33.4345	37.5079	33.0931	39.4842	25.4597	42.5276	28.5403	17.704
100900	106.598	102.259	93.0489	135.79	107.162	113.396	93.4395	73.9063	85.4717	92.1432	78.2558	90.3837
100910	510.078	525.4	489.564	564.482	471.512	563.491	776.716	593.276	685.592	583.573	679.444	652.254
100929	240.095	235.078	293.95	273.824	233.184	266.045	266.692	223.744	228.228	239.808	269.752	230.152
100952	621.657	557.136	616.449	665.483	653.258	636.763	714.423	525.444	793.796	670.991	545.028	745.433
100972	574.834	532.453	601.646	543.16	668.689	484.986	559.663	781.585	641.947	681.623	639.856	659.708
100978	190.283	217.448	211.475	193.024	184.318	189.284	186.879	222.731	177.308	187.83	205.306	213.38
100986	1340.95	1491.57	1422.17	1485.83	1430.82	1486.36	1515.47	1608.73	1508.49	1626.68	1420.57	1656.72
101023	225.151	240.955	230.507	253.624	246.901	245.11	222.892	260.191	237.32	230.358	237.529	218.039
101095	205.227	161.029	180.811	177.312	201.464	206.73	163.519	209.57	183.673	196.1	155.591	171.449
101100	134.493	96.3821	142.745	116.712	129.451	119.502	109.986	160.974	101.839	132.308	152.829	94.1109
101113	226.148	210.395	196.671	209.857	204.893	207.602	183.959	241.967	193.675	189.012	216.354	193.812
101118	544.946	692.306	673.547	699.15	647.257	612.339	602.49	572.015	628.308	571.76	575.41	646.663
101122	74.7184	61.1204	83.5325	84.1673	74.5846	68.9099	72.0263	83.0181	72.7419	75.6046	94.8276	66.1571
101142	325.772	278.568	321.442	281.68	388.354	313.148	301.732	409.016	340.068	335.496	263.308	327.99
101148	334.738	312.654	337.302	303.002	293.195	336.699	349.425	406.991	321.883	379.205	352.611	387.625
101185	195.264	188.063	197.729	164.968	214.324	208.474	194.666	243.992	185.492	210.275	207.148	157.473
101187	300.866	396.107	346.819	368.092	359.206	349.783	329.958	266.265	280.056	295.331	273.435	300.037
101197	237.106	317.356	230.507	274.946	193.748	191.901	197.586	179.198	190.947	176.017	265.149	245.993
101206	273.967	317.356	329.901	351.258	296.624	328.849	262.799	252.091	288.24	281.155	287.245	259.97
101214	525.021	488.963	542.433	441.037	584.675	587.915	429.238	619.598	495.554	556.403	443.756	439.805
101240	1061	1275.3	1286.82	1616.01	1331.38	1297.95	1015.18	741.088	1025.66	949.783	889.354	923.405
101314	776.075	823.95	864.932	902.273	806.714	887.979	777.689	637.822	834.713	700.524	729.16	724.933
101351	1070.96	1127.2	990.759	1273.73	1021.04	1145.3	734.862	578.089	726.51	674.535	632.491	768.727
101358	510.078	490.138	529.744	563.36	527.236	548.663	480.824	452.55	510.103	465.441	474.138	448.191
101359	39.8498	27.034	37.0081	31.4225	28.2907	34.0188	54.5064	54.6704	45.4637	30.7144	48.7948	49.3849
101401	193.272	215.097	220.991	228.935	207.465	213.708	172.279	147.813	180.036	177.198	168.48	170.518
101437	305.847	295.023	342.589	268.213	298.338	282.618	331.905	300.687	384.623	264.616	373.786	299.105
101471	654.533	677.026	652.4	713.739	765.564	745.797	716.369	783.61	718.326	669.81	644.459	633.618
101476	859.76	808.67	664.031	595.904	699.552	717.884	957.755	982.043	835.623	907.256	1058.75	835.816
101488	753.162	660.57	837.44	886.562	712.411	799.006	757.249	518.357	698.322	642.639	580.013	776.182
101489	507.089	597.099	541.375	634.06	591.533	584.426	559.663	550.754	561.022	491.43	501.758	539.507
101490	411.449	382.002	352.105	340.036	359.206	355.017	403.931	512.282	406.445	460.716	447.439	473.35
101497	489.156	497.191	610.105	765.361	614.68	667.292	578.157	365.482	582.845	498.518	446.518	458.441
101502	262.013	300.9	303.466	338.914	290.623	259.066	319.252	223.744	299.151	316.594	320.388	307.491
101513	300.866	316.18	333.073	325.447	330.916	327.976	304.652	284.489	295.514	320.138	276.197	300.037
101540	288.911	231.552	284.434	323.202	281.193	262.556	263.772	194.384	242.776	278.792	214.513	291.651
101543	215.189	232.728	260.114	298.513	219.467	280.873	222.892	143.763	191.857	193.737	198.862	177.04
101565	268.986	271.516	230.507	189.657	222.039	225.048	267.665	300.687	250.05	269.342	281.721	293.514
101568	279.945	303.251	315.097	311.98	279.478	292.213	310.492	264.24	255.506	272.885	314.864	267.424
101592	255.039	295.023	237.909	287.291	245.186	261.683	280.318	222.731	263.689	225.633	289.086	236.675
101602	52.801	50.5419	49.6966	59.4782	58.296	55.8258	88.5728	64.7946	70.0141	63.7914	54.3187	82.9294
101604	55.7897	58.7696	51.8113	65.0894	66.0117	59.3149	72.0263	57.7077	54.5564	50.7969	55.2394	52.1803
101612	84.6809	84.6282	100.45	84.1673	96.8742	87.2278	86.6262	95.1671	70.0141	88.5992	73.6525	86.6565
101631	190.283	200.992	196.671	214.346	252.902	285.235	271.558	276.389	263.689	261.072	175.845	226.425
101685	642.578	660.57	765.538	839.428	721.842	725.735	639.476	530.506	699.232	629.645	649.063	586.096
101700	203.234	228.026	222.048	218.835	168.03	172.711	166.439	133.639	170.943	167.748	225.561	183.563
101706	2428.85	2462.45	2504.92	2655.2	2333.55	2491.22	2624.09	2265.79	2377.75	2394.54	2597.17	2418.93
101739	775.079	753.426	703.153	693.538	800.713	738.819	737.782	946.609	791.977	902.53	900.402	702.57
101772	618.668	655.869	667.203	756.383	649.829	677.76	496.397	370.544	466.457	435.908	424.422	476.145
101809	197.257	129.293	176.581	163.846	149.169	150.032	151.839	219.694	158.214	189.012	204.386	191.949
101831	49.8123	44.6649	50.7539	54.9893	48.8658	51.4644	50.613	52.6456	54.5564	56.7035	48.7948	58.7028
101835	106.598	115.188	100.45	107.734	102.018	107.29	97.3328	96.1795	82.7439	99.2311	87.4623	103.429
101861	722.278	832.178	778.227	822.595	729.557	752.775	679.383	618.586	698.322	650.909	741.128	661.571
101867	268.986	203.343	269.63	251.38	252.902	270.406	211.212	183.247	222.772	217.363	189.655	205.926
101869	480.19	577.117	615.391	644.16	605.25	596.638	567.45	607.449	574.661	551.678	603.95	499.44
101883	35.8648	24.6832	27.4917	30.3002	30.8626	24.4238	52.5597	60.7449	27.2782	59.0661	51.5567	54.9757
101943	1001.23	959.12	943.177	969.607	1084.48	977.823	979.168	1145.04	1007.48	1027.75	882.909	1067.83
101966	357.652	409.036	382.769	499.393	412.359	441.372	415.611	310.812	360.982	310.688	351.691	315.877
101985	168.365	203.343	188.213	234.546	180.032	200.624	185.906	139.713	171.853	155.935	193.338	146.291
101994	426.393	390.23	401.802	369.214	402.928	435.266	427.291	418.128	399.171	413.463	427.184	355.944
102032	217.181	258.586	250.598	218.835	253.759	218.069	217.052	236.905	219.135	189.012	227.402	203.13
102058	384.551	416.089	399.687	298.513	432.076	448.351	344.558	416.103	395.534	437.089	335.119	334.513
102060	113.572	97.5575	84.5899	117.834	111.448	122.119	104.146	133.639	100.02	93.3245	108.637	80.134
102075	21.9174	21.1571	23.2622	12.3445	20.5751	13.9564	24.3332	44.5463	23.6411	35.4397	30.3817	35.408
102093	1266.23	1404.59	1390.45	1348.92	1363.96	1176.7	1136.85	1015.45	1142.05	1142.34	1160.95	1194.56
102098	2496.59	3085.4	2790.41	3249.98	2402.14	2559.26	2173.44	1676.56	2405.03	2063.77	3002.26	1910.17
102103	2003.45	2377.82	2014.3	2115.4	1816.61	1727.98	1977.8	1402.2	1807.64	1646.76	2269.42	1812.33
102115	226.148	224.5	247.425	226.691	222.896	257.322	199.532	218.682	241.867	227.995	213.592	211.516
102122	407.464	421.966	470.531	472.459	402.928	407.354	354.291	466.724	413.72	424.095	467.693	431.419
102124	59.7747	59.945	72.9588	48.2559	71.1554	47.103	63.2663	89.0926	52.7379	69.698	76.4145	62.43
102132	94.6433	138.696	118.426	157.112	91.7305	142.181	93.4395	59.7325	82.7439	63.7914	78.2558	80.134
102141	395.509	406.686	451.499	434.303	437.22	486.731	426.318	541.642	503.738	503.243	510.964	391.352
102162	174.343	159.853	188.213	190.779	181.746	173.583	184.932	161.986	149.121	160.66	156.512	171.449
102182	182.313	193.94	171.295	187.412	195.463	210.219	197.586	175.148	197.312	196.1	168.48	175.177
102193	386.543	353.793	426.122	430.937	390.926	406.481	395.171	402.941	370.984	375.661	403.247	368.989
102209	181.317	177.484	192.442	190.779	171.459	204.113	185.906	180.21	170.034	186.649	189.655	165.859
102247	773.086	820.424	886.079	799.028	926.735	864.427	807.862	927.373	806.526	828.107	791.764	739.842
102278	26.8986	22.3324	31.7212	21.3224	34.2918	18.3178	49.6397	90.105	40.008	63.7914	67.2079	52.1803
102294	538.969	614.73	557.236	627.327	546.096	584.426	604.437	530.506	669.226	546.952	583.696	627.095
102323	356.656	356.144	377.482	334.425	374.638	366.357	306.598	371.557	312.79	334.314	328.674	300.968
102334	325.772	292.673	274.917	240.157	278.621	255.577	344.558	324.985	257.324	313.05	356.294	297.241
102339	578.819	565.364	545.605	640.794	605.25	550.407	458.437	405.979	521.923	428.82	458.487	453.782
102371	53.7973	56.4188	66.6145	95.3896	73.7273	79.3773	60.3463	75.9312	56.375	63.7914	50.6361	61.4982
102414	484.175	447.824	445.154	489.292	454.366	457.073	502.237	523.419	493.736	465.441	506.361	508.758
102423	102.613	83.4528	115.254	108.856	91.7305	112.524	101.226	118.453	90.9274	102.775	104.034	101.565
102436	779.064	666.447	1355.55	1042.55	1020.18	1233.4	944.128	1098.47	903.818	746.596	779.796	726.797
102442	894.628	868.615	821.579	805.761	809.286	911.53	1021.02	1152.13	1061.12	1079.73	965.768	1162.87
102448	33.8723	30.5602	30.6638	28.0558	30.0053	45.3584	37.9598	45.5587	35.4617	51.9782	31.3023	38.2034
102462	256.035	289.146	256.942	288.413	257.188	289.596	266.692	226.781	263.689	220.907	246.736	239.47
102502	149.437	131.644	127.942	125.69	159.457	111.652	128.479	184.26	134.573	160.66	157.432	141.632
102545	122.538	94.0314	98.3357	106.612	108.876	129.097	123.613	62.7698	126.389	94.5058	74.5731	105.292
102566	699.364	736.971	720.071	786.684	668.689	763.243	636.556	473.811	668.316	577.667	655.507	542.302
102580	241.091	242.131	256.942	273.824	234.899	239.876	221.919	210.582	220.954	222.089	233.847	232.016
102595	793.011	748.725	1178.97	1348.92	1094.76	1226.42	935.368	735.014	1141.14	994.673	747.573	869.361
102607	1017.17	1015.54	1095.44	1145.8	1008.18	1044.12	982.088	1071.14	1034.75	1002.94	1087.29	1035.22
102623	78.7034	85.8036	76.1309	72.945	80.5857	83.7386	81.7595	102.254	84.5625	96.8684	84.7004	87.5883
102626	208.215	216.272	253.77	245.768	226.326	222.431	272.532	185.272	223.681	240.99	213.592	255.311
102632	972.336	1222.41	1254.05	1287.2	1176.21	1038.01	847.769	687.43	1043.85	817.475	1086.37	733.319
102644	205.227	223.324	238.966	248.013	234.041	207.602	204.399	157.937	223.681	197.281	219.116	184.495
102657	155.414	158.678	154.377	164.968	144.025	164.86	228.732	152.875	220.044	198.462	203.465	204.994
102680	2521.5	3164.16	3057.92	3889.65	3026.25	1827.42	2240.6	1363.72	2507.78	2277.59	3232.42	2254.93
102693	1330.98	1049.63	1082.75	1359.02	1250.79	1136.58	990.848	762.349	1052.94	966.322	834.114	1064.11
102747	230.133	152.801	204.073	140.279	234.041	144.798	252.092	336.122	232.774	264.616	217.275	303.764
102774	361.637	315.005	337.302	260.357	403.786	312.275	384.464	664.145	419.175	467.804	589.22	298.173
102791	457.277	447.824	468.417	515.104	469.797	483.242	431.184	418.128	441.907	432.364	439.153	407.193
102857	707.334	622.958	731.703	646.405	595.819	816.452	917.848	795.759	873.812	831.651	813.86	833.021
102866	1360.87	1441.03	1392.56	1554.29	1552.56	1658.2	1623.51	1199.71	1824	1440.03	1211.58	1493.66
102941	103.61	95.2067	84.5899	69.5783	84.8721	76.7604	72.9996	92.1298	85.4717	99.2311	105.875	82.9294
102954	31.8799	35.2618	40.1802	25.8113	27.4334	20.9347	22.3865	31.3849	17.2762	29.5331	36.8262	30.7491
103012	1242.32	1271.77	1070.06	1403.91	907.875	863.555	1098.89	996.217	624.671	937.97	1272.35	1259.78
103080	319.795	357.319	316.155	325.447	309.483	267.789	291.025	247.029	277.329	255.166	287.245	323.331
103098	146.448	337.337	105.737	109.979	132.881	216.325	276.425	217.669	99.1108	128.764	278.038	87.5883
103135	478.198	518.348	411.318	370.336	392.641	405.609	461.357	602.387	390.078	502.062	556.997	514.348
103136	257.031	263.288	266.458	277.191	277.763	255.577	266.692	254.116	262.78	251.622	265.149	249.72
103140	499.119	595.924	513.884	614.982	512.662	447.478	444.811	330.047	498.282	408.738	545.949	421.169
103172	1454.52	1745.46	1739.38	1665.39	1423.11	1755.89	1111.54	792.721	1221.15	1015.94	1240.12	922.473
103199	363.63	393.756	347.876	383.803	372.066	409.97	385.438	410.028	384.623	396.924	407.851	341.967
103213	160.396	186.887	176.581	166.09	140.596	157.01	186.879	149.838	133.663	137.033	173.083	176.108
103220	45.8273	55.2434	67.6719	53.8671	35.1491	43.6139	36.9865	33.4097	55.4657	30.7144	58.0013	52.1803
103236	1204.46	1210.65	1247.7	1225.48	1175.35	1257.82	1163.13	1094.42	1140.23	1136.43	1156.34	1112.56
103266	687.409	739.322	732.76	821.473	704.696	655.08	603.463	600.362	704.687	626.101	651.825	735.183
103268	61.7672	66.9973	58.1555	51.6226	51.4377	71.5268	61.3197	80.9932	73.6512	72.0607	69.0492	71.7479
103284	164.38	151.626	168.122	161.601	180.889	184.051	160.599	201.471	146.393	165.385	137.178	155.609
103406	229.136	192.764	217.819	184.046	192.891	211.963	214.132	234.88	202.768	212.638	242.133	197.54
103425	558.894	561.837	674.604	689.05	638.684	694.333	620.983	639.847	633.764	635.551	567.124	602.869
103466	409.457	400.809	400.745	387.17	402.071	457.073	432.158	427.239	405.536	448.903	391.279	402.534
103468	173.347	192.764	204.073	177.312	196.32	166.605	220.945	245.005	209.133	177.198	221.878	215.244
103511	136.486	123.416	138.516	139.157	131.166	141.309	145.026	124.527	190.038	145.303	127.971	170.518
103534	795.004	772.233	819.465	878.706	756.991	840.003	716.369	531.518	690.139	567.035	577.251	697.911
103537	328.761	364.372	302.409	331.058	306.054	335.827	318.278	394.842	340.978	352.034	345.246	377.375
103554	1260.25	1275.3	1421.11	1170.49	1309.09	1135.71	1255.59	1086.32	1139.32	1258.11	1183.96	1292.39
103573	1627.86	1827.73	1651.62	1856.17	1770.31	1789.04	1466.8	1654.29	1528.49	1601.87	1500.67	1536.52
103583	1227.37	1163.64	1245.59	1251.29	1192.5	1235.14	1092.07	983.056	1130.23	1058.46	1085.45	1051.99
103677	757.147	693.481	690.465	723.839	706.41	801.623	708.583	806.895	753.788	707.612	733.763	676.48
103694	878.688	988.505	924.145	1016.74	878.727	831.28	855.555	695.53	871.994	761.953	974.054	794.818
103710	195.264	215.097	230.507	253.624	225.468	247.727	182.012	234.88	252.778	233.902	237.529	187.29
103711	404.476	466.631	505.425	568.971	426.933	360.251	377.651	300.687	418.266	407.556	507.282	412.783
103712	102.613	65.8219	78.2456	61.7227	78.0138	67.1654	104.146	136.676	96.383	121.676	126.13	113.678
103724	294.889	269.165	333.073	410.736	348.061	351.528	300.758	218.682	330.066	294.149	251.339	274.878
103733	207.219	196.29	171.295	204.246	206.608	181.434	202.452	196.409	206.405	177.198	182.29	211.516
103737	198.253	178.66	178.696	209.857	173.173	167.477	148.919	156.924	153.667	153.572	175.845	167.722
103742	306.844	292.673	330.958	331.058	310.341	311.403	290.052	292.588	289.149	287.061	311.182	273.946
103743	5891.8	7508.4	7373.07	9064.26	6728.9	7947.32	4861.77	2764.91	5093.75	4350.81	4818.71	3608.83
103765	125.527	138.696	131.114	171.701	140.596	141.309	111.933	103.266	110.931	113.407	113.241	104.361
103768	47.8198	34.0864	45.4671	35.9114	40.2928	37.5079	54.5064	86.0553	53.6472	73.242	75.4938	60.5664
103784	101.617	143.398	108.909	114.468	115.735	131.714	121.666	100.229	93.6552	111.044	104.034	94.1109
103806	416.431	440.772	459.958	499.393	463.796	480.625	418.531	466.724	440.998	470.166	430.867	423.965
103836	97.632	78.7513	72.9588	54.9893	93.4451	51.4644	103.173	172.111	70.9234	114.588	130.733	109.02
103841	901.602	849.808	935.776	887.684	938.737	815.579	780.609	1002.29	806.526	935.607	975.896	812.522
103844	48.816	38.7879	48.6392	40.4003	43.722	37.5079	42.8264	34.4221	35.4617	43.7089	46.9535	38.2034
103850	122.538	112.838	152.262	135.79	120.021	126.48	114.853	124.527	125.48	121.676	141.781	115.542
103963	1826.12	2027.55	1956.14	2222.02	1927.2	1947.8	1710.14	1661.37	1963.12	1685.75	1955.47	1665.11
103967	567.86	351.442	385.941	251.38	387.497	327.976	625.85	1079.24	711.052	783.217	828.591	823.703
104001	1897.85	1905.31	2050.25	2409.43	1898.05	1986.18	1773.4	2098.74	2194.08	2155.91	2229.83	2104.92
104009	554.909	544.206	573.096	634.06	548.668	607.977	518.784	456.599	569.205	562.309	508.202	534.848
104010	26.8986	75.2251	33.836	15.7112	36.8637	57.5703	81.7595	80.9932	45.4637	49.6155	89.3036	22.363
104015	1169.59	1013.19	1072.18	978.585	1367.38	989.163	1289.66	1704.91	1361.18	1441.21	1152.66	1476.89
104027	2211.66	2324.93	2378.03	2563.17	2217.82	2253.09	2382.71	1751.48	2543.24	2164.18	2099.1	2548.45
104069	306.844	82.2774	160.721	20.2001	241.757	46.2307	345.531	791.709	393.716	506.787	695.095	321.468
104079	21.9174	29.3848	23.2622	22.4446	27.4334	40.1248	63.2663	71.8815	39.0988	43.7089	69.0492	22.363
104082	1048.05	1054.33	1051.03	993.174	1031.32	1051.09	1127.11	1341.45	1186.6	1186.05	1096.5	1311.96
104086	505.096	598.275	610.105	678.949	461.224	523.367	508.077	361.432	524.651	466.622	639.856	483.599
104099	1682.66	1649.07	1746.78	1916.77	1595.42	1743.68	1248.78	964.832	1225.7	1072.64	1018.25	1355.76
104103	47.8198	31.7356	29.6065	32.5447	29.148	29.6574	30.1732	31.3849	27.2782	38.9836	33.1436	42.8624
104110	287.915	276.217	256.942	313.102	262.332	276.512	279.345	194.384	237.32	270.523	220.957	294.446
104111	282.934	290.322	348.933	334.425	285.479	317.509	367.918	289.551	442.816	375.661	394.041	367.126
104112	1773.32	1886.5	1710.83	1748.44	1817.46	1870.16	1956.39	2178.72	1962.21	1924.37	2191.16	1693.06
104130	957.392	1163.64	1158.88	1259.14	1159.92	1049.35	882.808	751.212	904.727	841.102	939.99	789.227
104156	758.143	882.719	861.759	841.673	677.262	705.673	556.743	535.568	707.415	613.106	816.622	640.14
104158	49.8123	184.537	94.1063	40.4003	64.2971	76.7604	136.266	133.639	152.758	177.198	180.449	170.518
104174	2623.11	3620.21	3143.57	3694.38	2472.44	2800.88	2689.3	1499.39	2579.61	2107.48	3620.94	1957.69
104175	351.675	304.427	306.638	281.68	385.782	342.805	334.825	538.605	408.264	428.82	488.868	262.765
104184	360.641	322.057	362.679	338.914	360.064	355.017	329.958	391.805	330.976	356.759	326.833	351.285
104215	1472.45	1530.36	1596.63	1558.78	1452.26	1623.31	1487.24	1088.35	1464.84	1366.79	1258.54	1425.64
104248	887.655	826.301	888.194	922.473	860.723	905.424	921.741	898.013	896.544	903.712	878.306	925.268
104252	157.407	128.118	145.918	148.134	150.884	127.353	97.3328	83.0181	85.4717	106.319	84.7004	109.951
104263	676.451	615.905	602.703	610.493	576.959	668.165	606.383	750.2	608.304	647.365	649.063	660.64
104271	82.6884	111.662	136.401	118.956	118.307	146.543	234.572	224.756	289.149	239.808	143.622	310.286
104303	774.083	822.774	816.292	783.317	766.421	887.106	796.182	708.691	853.808	657.997	755.859	700.707
104318	1582.04	1718.42	1697.08	1801.18	1600.57	1727.98	1505.74	1364.74	1487.57	1390.42	1439.91	1484.34
104346	82.6884	75.2251	93.0489	72.945	77.1565	86.3555	121.666	111.366	100.02	103.956	121.527	95.9744
104348	246.073	284.445	241.081	264.846	289.765	235.515	255.012	319.923	288.24	278.792	300.134	263.697
104349	88.6658	104.61	75.0735	97.6341	66.0117	98.5674	75.9196	104.279	58.1935	96.8684	82.8591	101.565
104383	20.9212	23.5078	12.6885	10.1001	15.4313	18.3178	33.0931	40.4966	13.6391	25.9891	41.4295	15.8404
104394	393.517	389.055	391.228	365.847	384.068	388.163	383.491	314.861	330.066	308.325	358.135	305.627
104401	1190.51	1415.17	1448.6	1543.07	1248.22	1408.73	1558.3	1236.16	1321.17	1360.88	1497.91	1368.8
104416	829.872	874.492	837.44	949.407	881.298	896.701	803.969	883.839	768.336	808.025	841.48	751.955
104418	715.304	679.377	685.178	662.116	627.539	750.159	853.608	813.982	746.514	860.003	788.082	841.407
104444	637.597	665.272	621.736	643.038	592.39	671.654	579.13	442.426	630.127	484.342	490.71	587.96
104445	452.295	440.772	515.998	564.482	475.798	511.155	447.731	368.519	457.365	427.639	396.803	446.328
104457	179.324	196.29	192.442	182.924	174.031	168.35	144.053	194.384	175.49	174.836	187.814	188.222
104458	337.727	306.777	325.671	363.603	355.777	379.441	387.384	373.581	365.528	333.133	316.706	343.831
104479	430.378	463.104	544.547	458.992	520.378	511.155	303.678	541.642	390.078	374.479	355.373	371.785
104570	1257.26	1469.24	1357.67	1341.07	1300.52	1420.07	1177.73	1267.54	1340.27	1246.3	1291.68	1204.81
104601	58.7785	47.0157	53.9261	49.3781	46.2939	37.5079	32.1198	38.4718	32.7339	30.7144	41.4295	42.8624
104625	1275.19	1319.97	1212.81	1301.79	1320.23	1261.31	1085.26	1408.27	1342.09	1299.45	1363.49	1164.74
104662	211.204	203.343	180.811	181.801	243.472	207.602	216.079	246.017	218.226	222.089	172.163	217.107
104681	688.406	687.604	765.538	776.583	726.985	696.077	622.93	957.745	816.528	760.772	917.894	693.252
104709	74.7184	78.7513	53.9261	75.1894	70.2981	56.698	81.7595	49.6084	72.7419	74.4233	71.8112	80.134
104718	662.503	606.502	696.809	632.938	752.704	669.909	608.33	826.131	627.399	691.074	664.714	579.574
104721	879.685	808.67	878.677	776.583	874.44	996.141	881.835	1126.82	957.465	974.591	835.956	920.609
104725	730.248	782.811	761.309	867.484	771.565	781.561	679.383	626.685	711.052	609.562	640.777	679.275
104759	166.373	186.887	180.811	182.924	201.464	204.113	294.918	205.52	232.774	224.451	163.877	268.356
104771	531.995	587.696	616.449	682.316	571.815	606.233	511.97	543.667	572.842	533.958	591.982	512.485
104776	1254.27	1386.96	1417.94	1484.71	1239.65	1014.46	1134.9	865.615	1114.77	1059.65	1393.87	1168.47
104799	482.183	497.191	512.826	533.059	506.661	495.454	476.931	410.028	495.554	503.243	478.741	467.759
104806	182.313	210.395	179.754	173.946	192.891	195.39	173.252	229.818	198.222	194.918	179.528	199.403
104831	1537.21	1711.37	1749.95	1915.65	1293.66	1626.8	1409.38	1128.84	1476.66	1341.98	1710.58	1456.39
104836	277.952	262.112	242.139	244.646	288.051	288.724	210.239	320.936	252.778	285.88	205.306	267.424
104859	984.29	1062.55	1045.74	1105.4	1021.89	1020.56	823.435	869.665	889.27	848.19	930.783	824.635
104871	108.591	104.61	95.1636	90.9007	100.303	94.206	116.799	134.651	116.387	106.319	127.971	114.61
104884	140.471	139.872	131.114	132.423	126.88	137.82	104.146	123.515	125.48	129.945	111.399	134.178
104885	26.8986	11.7539	24.3196	10.1001	27.4334	8.72278	43.7998	91.1174	40.008	47.2529	53.3981	49.3849
104886	178.328	131.644	143.803	142.523	141.454	200.624	163.519	185.272	180.036	164.204	154.67	147.223
104910	35.8648	37.6125	31.7212	25.8113	26.5761	26.1683	21.4132	29.3601	24.5504	41.3463	30.3817	39.1352
104923	677.447	814.547	783.514	854.017	647.257	860.938	584.97	446.475	686.502	582.392	626.046	552.552
105000	403.479	380.827	408.146	356.869	343.775	430.033	394.198	542.655	440.089	427.639	417.057	482.668
105005	40.8461	7.05235	10.5737	2.24446	24.8615	0.872278	32.1198	62.7698	27.2782	41.3463	20.2544	63.3618
105014	208.215	272.691	252.712	259.235	245.186	248.599	226.785	245.005	236.411	204.369	249.498	204.994
105083	76.7109	84.6282	100.45	104.367	102.875	88.1	84.6795	102.254	79.1068	76.786	88.383	74.5433
105148	628.631	647.641	597.416	606.004	686.693	628.04	649.21	651.996	637.401	687.53	600.268	632.686
105171	1337.96	1417.52	1569.14	1663.15	1307.37	1168.85	1134.9	1094.42	1313.9	1183.69	1457.4	1386.5
105193	75.7147	70.5235	68.7293	61.7227	65.1544	67.1654	55.4797	87.0677	63.6492	63.7914	62.6046	77.3386
105203	700.361	702.884	682.006	657.627	681.549	690.844	718.316	820.057	718.326	789.123	694.175	824.635
105239	1185.53	1218.88	1181.09	1249.04	1099.91	1258.7	1134.9	942.559	1141.14	1065.55	1092.82	1095.79
105245	1329.99	1299.98	1393.62	1484.71	1377.67	1498.57	1524.23	1194.65	1593.96	1344.34	1224.47	1473.16
105246	422.408	427.843	363.737	427.57	401.214	375.952	440.917	365.482	395.534	438.271	430.867	430.487
105278	82.6884	74.0497	85.6473	71.8228	94.3024	84.6109	70.0796	97.1919	97.2923	76.786	79.1764	68.9525
105298	1079.93	1123.67	1172.63	1293.93	1147.06	1120	817.595	670.219	873.812	824.563	746.652	877.747
105348	395.509	330.285	376.425	436.548	402.928	374.207	348.451	263.228	381.895	339.04	293.689	360.603
105351	187.294	186.887	204.073	217.713	204.036	185.795	174.226	171.098	182.764	173.654	182.29	173.313
105352	265.998	282.094	302.409	273.824	278.621	252.96	243.332	271.327	255.506	295.331	288.165	272.083
105372	252.05	238.605	262.229	252.502	283.764	305.297	269.612	302.712	303.697	266.979	227.402	261.833
105377	219.174	202.167	190.327	185.168	227.183	193.646	216.079	269.303	221.863	251.622	214.513	237.607
105387	18.9287	38.7879	12.6885	23.5668	20.5751	27.0406	74.9462	44.5463	50.9193	61.4288	77.3351	39.1352
105428	346.693	372.599	381.712	390.536	384.925	335.827	304.652	341.184	368.256	394.562	355.373	367.126
105439	78.7034	55.2434	53.9261	43.767	62.5825	63.6763	71.0529	74.9188	56.375	57.8848	78.2558	43.7942
105440	211.204	258.586	230.507	244.646	257.188	210.219	228.732	219.694	238.23	226.814	226.481	232.016
105445	1645.8	1727.83	1596.63	1772	1548.27	1593.65	1378.23	1387.01	1391.19	1422.31	1447.27	1538.39
105446	191.279	204.518	204.073	221.079	211.752	187.54	218.025	197.421	204.587	168.929	208.989	196.608
105450	955.399	933.261	838.497	1031.33	875.297	785.922	874.048	631.747	747.423	819.838	757.7	981.176
105501	1083.91	1031.99	1132.45	1157.02	1076.76	1152.28	1050.22	876.752	1093.86	950.965	964.848	983.039
105504	787.034	838.054	716.899	849.528	812.715	786.794	786.449	770.448	822.893	804.481	777.954	804.135
105513	558.894	566.539	596.359	561.115	585.532	559.13	494.451	523.419	533.744	477.254	519.25	487.327
105522	1110.81	1107.22	1268.85	1251.29	1175.35	1118.26	1171.89	1005.33	1236.61	1229.76	1127.8	1258.85
105559	2226.61	1972.31	2209.91	2158.05	2204.96	2237.39	1922.32	2133.16	2120.43	2212.62	1904.84	2124.48
105638	431.374	446.649	489.564	439.914	463.796	426.544	393.224	402.941	404.627	373.298	397.723	397.875
105651	93.6471	85.8036	81.4178	95.3896	93.4451	88.9723	80.7862	93.1422	98.2016	74.4233	85.621	82.9294
105653	135.489	111.662	103.623	106.612	108.876	116.013	164.492	177.173	136.391	148.847	174.925	146.291
105663	277.952	238.605	248.483	280.558	212.609	246.855	210.239	230.831	237.32	213.819	252.26	255.311
105670	677.447	707.586	683.063	800.15	619.824	760.626	622.93	498.108	611.032	564.672	580.013	607.528
105675	137.482	166.906	151.204	168.335	161.171	122.991	140.159	107.316	125.48	121.676	137.178	132.314
105689	2069.2	2170.95	2026.99	1932.48	1976.06	2185.93	2569.59	2723.4	2317.74	2653.25	2265.73	2804.69
105722	2085.14	2249.7	1988.92	2289.35	1724.02	2124	2080	1482.18	1996.77	1755.45	1907.6	2162.69
105727	3324.47	3247.61	3283.15	3248.86	3441.18	2989.3	2667.89	3142.54	3297.94	2974.57	3034.48	3102.86
105732	122.538	130.469	122.655	118.956	120.878	146.543	145.026	135.664	140.937	107.5	134.416	111.815
105734	50.8085	31.7356	41.2376	43.767	48.8658	44.4862	51.5864	51.6332	35.4617	43.7089	46.0328	33.5445
105782	628.631	648.816	713.727	666.605	690.979	626.295	617.09	696.542	596.484	601.293	648.142	612.187
105785	204.23	184.537	194.557	210.979	190.319	203.241	149.892	132.626	182.764	135.852	141.781	157.473
105787	821.902	780.46	824.751	767.606	864.153	875.767	868.208	794.746	920.185	865.909	723.636	861.906
105827	335.735	343.214	306.638	334.425	408.072	361.995	344.558	468.748	293.695	368.573	290.927	327.059
105835	189.287	171.607	180.811	182.924	210.037	164.86	203.426	180.21	184.583	226.814	200.703	180.767
105837	102.613	76.4005	90.9341	87.534	94.3024	93.3337	93.4395	94.1547	96.383	106.319	84.7004	100.633
105841	351.675	305.602	300.294	360.236	293.195	332.338	364.025	293.601	310.972	359.122	320.388	378.307
105844	402.483	396.107	314.04	432.059	357.492	406.481	293.945	208.558	274.601	271.704	237.529	293.514
105847	512.07	572.416	609.047	601.516	549.526	518.133	516.837	418.128	541.927	499.699	504.52	551.62
105855	457.277	441.947	544.547	590.293	597.534	708.289	947.048	636.809	899.272	797.393	435.47	909.428
105859	131.504	92.856	79.303	40.4003	78.0138	74.1436	155.732	275.377	125.48	181.924	246.736	146.291
105988	30.8836	50.5419	31.7212	29.178	37.7209	27.0406	36.0131	43.5339	37.2802	34.2584	36.8262	46.5895
106014	342.708	285.62	302.409	294.024	298.338	261.683	236.519	273.352	266.417	266.979	286.324	283.264
106021	570.849	565.364	585.785	693.538	583.817	563.491	524.624	518.357	577.389	565.853	540.425	605.664
106025	253.046	260.937	292.892	252.502	248.615	279.129	288.105	278.414	248.232	262.254	270.673	266.492
106039	644.571	657.044	745.448	719.35	589.818	694.333	627.796	545.692	605.576	561.128	662.872	597.278
106042	516.055	483.086	446.212	465.726	561.528	545.173	465.251	615.549	570.115	529.232	406.009	539.507
106052	160.396	145.749	144.86	133.545	143.168	147.415	119.719	131.614	141.847	164.204	131.654	145.359
106064	1511.3	1505.68	1589.23	1587.96	1502.84	1604.99	1403.54	1528.75	1525.76	1586.52	1450.03	1551.43
106068	883.67	1090.76	992.874	1242.31	827.289	835.642	897.408	668.194	920.185	803.299	1099.26	953.222
106073	429.382	380.827	415.548	479.192	415.788	457.073	403.931	320.936	421.903	355.578	359.056	368.989
106143	1436.59	1468.06	1410.54	1575.61	1445.4	1476.77	1302.31	1342.46	1497.57	1262.83	1294.44	1419.12
106200	276.956	350.267	300.294	317.591	303.482	300.936	332.878	382.693	339.159	348.49	366.421	351.285
106205	792.015	700.534	673.547	599.271	610.393	581.809	764.062	782.597	485.552	707.612	749.414	815.317
106248	162.388	152.801	151.204	162.723	157.742	150.904	148.919	196.409	146.393	144.121	173.083	150.018
106264	423.404	525.4	503.31	566.726	461.224	499.815	318.278	255.129	370.984	320.138	396.803	272.083
106298	838.839	917.981	846.956	921.351	863.295	896.701	715.396	819.044	773.792	767.86	788.082	742.637
106326	390.528	360.845	399.687	439.914	461.224	388.163	423.398	343.209	451	418.188	375.628	387.625
106338	64.756	63.4712	60.2703	59.4782	67.7262	64.5485	63.2663	65.807	52.7379	41.3463	56.16	47.5213
106344	33.8723	30.5602	33.836	29.178	49.7231	30.5297	49.6397	43.5339	44.5544	47.2529	33.1436	42.8624
106347	59.7747	75.2251	45.4671	58.356	42.8647	34.0188	44.7731	25.3104	43.6451	36.621	49.7154	65.2254
106369	40.8461	47.0157	40.1802	47.1337	48.0085	40.1248	41.8531	51.6332	35.4617	43.7089	39.5882	43.7942
106393	1026.13	995.557	2065.05	354.625	1393.1	303.553	875.022	441.413	385.532	803.299	812.019	969.062
106489	167.369	150.45	149.09	154.868	139.739	162.244	157.679	131.614	134.573	145.303	146.384	145.359
106504	913.557	952.067	912.513	1015.62	839.291	864.427	816.622	695.53	828.348	770.222	827.67	898.246
106512	228.14	196.29	201.958	215.468	227.183	212.836	266.692	267.278	249.141	244.534	213.592	281.401
106522	295.885	438.421	450.441	437.67	378.067	443.989	420.478	255.129	298.242	275.248	352.611	252.515
106529	1219.4	1257.67	1272.02	1194.05	1285.94	1256.08	1267.27	1225.02	1266.62	1197.86	1276.03	1130.26
106564	79.6996	83.4528	76.1309	108.856	66.8689	89.8446	81.7595	55.6829	80.0161	79.1486	76.4145	87.5883
106572	781.056	769.882	751.793	838.306	782.71	819.069	830.249	619.598	859.264	777.31	677.603	827.43
106581	1139.7	1267.07	1317.49	1351.17	1283.37	1010.1	1074.55	845.367	1122.04	1036.02	1211.58	1038.95
106582	73.7222	50.5419	69.7867	42.6448	107.162	44.4862	72.0263	171.098	113.659	126.402	103.113	82.9294
106583	936.471	876.842	889.251	930.329	850.436	1010.97	921.741	1000.27	954.737	1023.03	929.863	971.858
106585	1384.78	1303.51	1313.26	1254.65	1432.54	1586.67	1393.81	1749.45	1486.66	1590.06	1142.53	1579.39
106618	132.501	171.607	179.754	154.868	174.031	132.586	182.012	202.483	146.393	152.391	183.211	170.518
106628	599.74	582.994	650.285	648.649	619.824	603.616	575.237	560.878	575.57	505.606	603.03	519.939
106633	438.348	507.769	502.252	462.359	464.653	468.413	438.971	448.5	456.455	433.545	475.979	429.556
106639	287.915	282.094	282.319	276.069	248.615	275.64	230.679	268.29	293.695	215.001	297.372	248.788
106672	173.347	141.047	164.95	182.924	180.889	197.135	194.666	149.838	207.314	174.836	139.94	176.108
106707	103.61	66.9973	86.7046	90.9007	76.2992	116.013	106.093	113.391	98.2016	87.4179	92.0656	90.3837
106740	65.7522	74.0497	80.3604	79.6784	66.0117	61.9317	62.293	72.8939	52.7379	88.5992	84.7004	73.6115
106759	176.335	159.853	191.385	190.779	194.606	154.393	189.799	132.626	190.947	167.748	167.559	180.767
106763	45.8273	23.5078	34.8933	12.3445	60.0106	13.9564	61.3197	118.453	69.1048	73.242	51.5567	87.5883
106766	33.8723	49.3665	47.5818	31.4225	27.4334	32.2743	59.373	32.3973	20.004	46.0716	49.7154	52.1803
106794	320.791	304.427	285.491	299.636	312.055	287.852	282.265	311.824	300.06	326.045	290.007	322.4
106795	43.8348	32.911	37.0081	31.4225	40.2928	30.5297	54.5064	32.3973	51.8286	36.621	37.7469	51.2485
106821	226.148	255.06	227.335	214.346	248.615	211.963	240.412	285.501	260.052	259.891	277.118	247.856
106840	614.683	716.989	688.35	746.283	684.121	659.442	573.29	523.419	592.847	578.848	624.205	536.711
106861	249.061	233.903	229.45	234.546	227.183	229.409	181.039	229.818	236.411	249.259	210.83	251.584
106869	160.396	217.448	146.975	193.024	150.026	225.92	293.945	195.396	251.869	232.721	266.07	203.13
106877	328.761	323.233	295.007	290.658	296.624	232.026	249.172	217.669	208.224	224.451	229.243	304.696
106878	85.6771	70.5235	70.844	70.7005	77.1565	66.2931	96.3595	61.7574	90.0181	82.6926	92.0656	78.2704
106894	527.014	573.591	622.793	604.882	605.25	587.043	561.61	558.853	529.197	457.172	491.63	532.053
106931	294.889	264.463	272.802	241.28	280.335	268.661	254.039	270.315	249.141	275.248	240.291	269.288
106947	507.089	531.277	525.515	588.049	557.241	618.445	493.477	631.747	523.742	556.403	527.536	470.554
106952	565.867	531.277	523.4	592.538	522.949	464.052	507.104	415.09	429.177	518.601	477.821	566.529
106957	383.554	423.141	417.663	429.814	418.36	440.5	387.384	476.848	439.179	419.369	435.47	391.352
107022	163.384	155.152	178.696	160.479	138.024	157.01	164.492	127.564	132.754	135.852	143.622	168.654
107029	259.024	267.989	236.852	225.568	343.775	226.792	279.345	353.333	305.516	308.325	277.118	265.56
107035	692.391	753.426	746.506	759.75	798.141	741.436	735.836	705.654	748.332	735.964	694.175	699.775
107045	523.029	545.382	556.179	535.304	547.811	519.005	541.17	538.605	554.657	535.139	534.901	562.802
107047	106.598	89.3298	119.483	120.079	102.018	107.29	112.906	114.403	115.478	112.226	123.368	114.61
107065	201.242	291.497	253.77	253.624	242.614	272.151	201.479	228.806	202.768	244.534	219.116	197.54
107071	98.6283	117.539	114.196	92.0229	96.8742	132.586	109.013	131.614	104.566	119.314	105.875	107.156
107094	137.482	118.715	130.057	105.49	146.597	108.162	120.693	154.9	124.571	150.028	123.368	140.7
107173	453.292	472.508	499.08	598.149	440.649	474.519	477.904	399.904	454.637	419.369	513.726	448.191
107182	746.188	735.795	784.571	818.106	775.851	780.688	792.289	989.13	784.703	818.656	740.208	932.723
107197	167.369	145.749	154.377	153.746	204.036	146.543	171.306	207.545	185.492	189.012	172.163	162.132
107227	308.836	302.076	372.196	373.703	312.912	357.634	310.492	224.756	300.06	281.155	308.42	251.584
107239	54.7935	47.0157	45.4671	22.4446	58.296	42.7416	44.7731	34.4221	55.4657	43.7089	28.5403	41.9306
107242	433.367	445.474	459.958	443.281	430.362	470.158	428.264	397.879	434.633	391.018	407.851	405.329
107250	201.242	186.887	225.221	189.657	237.47	254.705	228.732	216.657	282.784	231.539	173.083	216.175
107260	821.902	748.725	800.432	851.773	774.994	774.582	779.636	715.778	794.705	785.579	843.321	752.887
107271	460.265	473.683	446.212	497.148	475.798	472.774	458.437	514.307	477.369	471.348	507.282	442.601
107272	750.173	806.319	721.129	785.561	799.856	661.186	462.331	424.202	524.651	450.084	538.584	435.146
107305	418.423	389.055	427.179	447.77	438.935	427.416	354.291	492.034	431.905	422.913	466.773	356.876
107321	42.8386	52.8926	60.2703	57.2338	54.0095	70.6545	94.4128	71.8815	68.1955	87.4179	51.5567	92.2473
107328	84.6809	81.102	121.598	77.4339	90.0159	66.2931	84.6795	85.0429	70.0141	85.0552	101.272	90.3837
107338	1618.9	1606.76	1583.95	1650.8	1564.56	1576.21	1474.59	1492.3	1583.05	1492.01	1490.54	1608.27
107350	45.8273	58.7696	44.4097	62.8449	45.4366	51.4644	196.612	80.9932	72.7419	73.242	81.0177	139.769
107351	2199.71	2460.1	2262.78	2676.52	1956.35	1935.58	1910.64	1494.33	1973.12	1775.53	2541.93	1872.9
107358	4350.6	4900.21	4491.72	5073.6	4471.65	4169.49	4116.2	3579.9	4478.17	3983.42	4232.26	4516.39
107368	1198.48	1171.87	1138.79	1132.33	1184.78	1274.4	1107.65	1284.76	1252.98	1238.03	1052.31	1247.67
107371	300.866	304.427	301.351	254.746	264.047	301.808	337.745	298.663	308.244	292.968	317.626	316.809
107373	233.121	229.201	227.335	252.502	257.188	239.004	246.252	158.949	227.318	219.726	193.338	203.13
107375	66.7484	69.3481	64.4998	76.3117	62.5825	75.8881	67.1596	56.6953	63.6492	74.4233	63.5253	65.2254
107392	171.354	179.835	187.155	194.146	189.462	185.795	193.692	175.148	180.945	174.836	185.973	166.791
107435	188.29	184.537	212.532	208.735	190.319	212.836	178.119	196.409	203.677	174.836	186.893	183.563
107448	71.7297	51.7172	75.0735	43.767	72.0127	44.4862	88.5728	140.726	83.6532	109.863	118.765	87.5883
107449	173.347	158.678	162.836	141.401	145.74	175.328	213.159	193.371	167.306	209.094	174.925	214.312
107476	1561.12	1653.78	1626.24	1696.81	1562.85	1495.08	1447.34	1491.29	1394.83	1409.32	1530.13	1531.86
107477	885.662	363.196	806.776	167.212	1381.1	307.914	1154.37	3453.35	1740.35	1842.86	2847.59	714.684
107503	1101.85	936.787	1085.92	1043.67	991.889	975.206	954.835	872.702	977.469	900.168	941.831	1014.72
107508	1195.49	1234.16	1252.99	1160.39	1317.66	1197.64	1240.02	1416.37	1300.26	1370.33	1162.79	1406.07
107513	2770.56	3094.81	2858.08	3208.46	2722.77	3015.46	2604.63	2453.08	2939.68	2644.98	2886.26	2621.13
107515	645.567	970.874	744.391	777.706	702.124	692.588	766.982	617.574	590.119	593.024	860.814	586.096
107522	102.613	52.8926	93.0489	42.6448	145.74	65.4208	101.226	181.222	129.117	140.577	59.8426	149.087
107526	249.061	230.377	211.475	230.057	254.616	177.072	251.119	155.912	180.036	167.748	185.052	217.107
107527	31.8799	31.7356	33.836	37.0336	31.7199	43.6139	44.7731	24.298	38.1895	41.3463	29.461	36.3398
107528	373.592	324.408	339.417	327.691	367.779	333.21	434.104	571.002	461.002	467.804	395.882	547.893
107566	925.512	900.35	853.301	894.418	920.734	929.848	856.528	931.422	853.808	832.832	839.638	830.226
107568	1834.09	2051.06	2110.52	2011.04	1860.33	1831.78	1684.83	1477.11	1738.53	1639.68	1631.4	1904.58
107569	276.956	251.534	266.458	242.402	286.336	298.319	244.305	331.06	267.326	257.528	216.354	265.56
107581	1356.89	995.557	1225.5	1633.97	985.031	1154.9	1182.59	859.541	1152.05	1095.09	1152.66	1427.5
107589	1749.41	1907.66	1689.68	1947.07	1744.59	1951.28	2243.52	1753.5	2068.6	1820.42	1754.77	2129.14
107607	366.618	391.406	363.737	425.325	356.634	371.59	433.131	278.414	337.341	348.49	317.626	420.238
107650	742.203	715.814	747.563	793.417	733.844	751.903	677.436	756.274	739.24	692.255	719.032	723.07
107652	597.747	511.296	659.801	557.749	632.683	662.931	549.93	693.505	623.762	616.65	492.551	617.777
107684	54.7935	43.4895	54.9834	49.3781	41.1501	72.399	117.773	93.1422	85.4717	74.4233	70.8905	102.497
107686	168.365	239.78	246.368	223.324	227.183	243.365	207.319	170.086	212.77	213.819	199.782	171.449
107701	259.024	251.534	303.466	295.147	276.906	293.085	300.758	295.625	302.788	276.429	314.864	259.038
107702	1007.2	1104.87	1057.37	1148.04	1074.19	1178.45	1157.29	934.46	1101.13	987.586	1000.75	989.562
107723	1466.47	1388.14	1488.78	1422.99	1691.44	1602.37	1513.52	1827.41	1568.5	1679.84	1361.65	1508.57
107732	446.318	440.772	455.728	407.37	412.359	409.97	398.091	382.693	407.355	354.397	416.137	404.397
107733	239.099	266.814	290.778	259.235	270.905	242.493	232.625	235.893	245.504	249.259	264.228	228.289
107734	300.866	278.568	341.532	277.191	307.769	282.618	282.265	281.452	272.782	285.88	289.086	277.674
107746	1646.79	1551.52	1764.76	1678.86	1664.01	1670.41	1520.34	1561.14	1538.49	1562.89	1548.54	1516.02
107747	487.164	550.083	496.966	579.071	368.637	408.226	387.384	291.576	382.804	354.397	563.442	402.534
107767	1737.45	1878.28	1830.31	1949.31	1884.33	1746.3	1706.24	1930.68	1933.12	1755.45	1903.92	1813.26
107769	115.564	99.9083	116.311	127.934	120.878	116.013	125.559	75.9312	126.389	108.682	87.4623	122.065
107771	277.952	252.709	280.204	310.858	235.756	314.02	134.319	190.334	214.589	170.11	188.735	174.245
107815	31.8799	30.5602	28.5491	22.4446	26.5761	24.4238	17.5199	27.3352	28.1875	25.9891	26.699	28.8855
107817	227.144	219.798	273.86	277.191	294.052	283.49	229.705	306.762	250.05	271.704	232.005	218.971
107823	845.812	860.387	777.17	784.439	771.565	871.405	763.089	973.944	827.439	834.014	812.939	870.293
107829	321.787	297.374	299.237	279.435	357.492	278.257	349.425	467.736	350.07	380.386	400.485	328.922
107831	107.595	75.2251	101.508	52.7448	141.454	71.5268	158.652	308.787	166.397	207.913	276.197	98.7698
107869	77.7071	110.487	107.852	93.1451	70.2981	61.9317	55.4797	49.6084	89.1088	66.1541	105.875	84.793
107885	57.7822	72.8743	57.0982	67.3338	58.296	63.6763	56.453	56.6953	71.8326	66.1541	75.4938	54.9757
107895	627.635	655.869	640.768	765.361	690.122	662.059	617.09	622.636	669.226	628.464	604.871	645.731
107932	3660.21	3984.58	3582.38	3759.47	3634.07	3760.39	4138.59	4048.65	4224.49	3918.45	4119.94	4134.36
107934	181.317	104.61	175.524	46.0114	267.476	57.5703	253.065	496.084	260.962	352.034	354.453	254.379
107939	357.652	391.406	414.49	447.77	406.357	466.668	413.664	421.165	410.082	466.622	419.819	366.194
107951	486.168	464.28	467.359	465.726	483.514	517.261	490.557	488.997	505.556	511.513	461.249	477.077
107971	78.7034	39.9633	74.0162	61.7227	68.5835	61.9317	68.1329	101.242	72.7419	85.0552	103.113	56.8392
107975	464.25	558.311	496.966	512.859	501.517	501.56	599.57	559.866	561.022	563.491	557.918	595.414
107976	341.712	370.248	380.654	327.691	342.06	353.272	334.825	344.221	321.883	330.77	350.77	327.059
107986	98.6283	92.856	98.3357	76.3117	84.0148	84.6109	101.226	105.291	78.1975	113.407	106.796	107.156
107993	226.148	132.819	93.0489	116.712	105.447	181.434	98.3061	71.8815	84.5625	95.6871	93.9069	75.4751
107995	25.9024	36.4372	20.0901	35.9114	23.1469	27.9129	37.9598	27.3352	24.5504	27.1704	37.7469	29.8173
107999	57.7822	52.8926	54.9834	58.356	54.8668	81.1218	59.373	90.105	54.5564	57.8848	56.16	49.3849
108011	247.069	229.201	234.737	199.757	233.184	211.963	251.119	290.563	226.409	275.248	242.133	289.787
108012	689.402	808.67	745.448	837.184	681.549	727.479	532.41	469.761	630.127	607.2	502.678	723.07
108013	259.024	108.136	149.09	56.1115	168.887	83.7386	259.879	539.618	310.972	387.474	442.836	329.854
108014	331.75	316.18	335.187	311.98	336.059	332.338	310.492	318.911	344.615	334.314	326.833	306.559
108015	182.313	373.775	195.614	274.946	178.317	166.605	440.917	101.242	300.97	232.721	399.565	298.173
108030	196.26	50.5419	102.565	21.3224	55.7241	73.2713	180.066	384.718	187.31	303.6	357.215	226.425
108037	254.043	218.623	217.819	200.879	222.039	224.175	227.759	206.533	246.413	215.001	226.481	219.903
108043	64.756	38.7879	39.1228	5.61115	18.8605	36.6357	145.999	282.464	154.577	177.198	232.926	165.859
108052	63.7597	17.6309	50.7539	10.1001	65.1544	12.2119	27.2532	75.9312	45.4637	62.6101	43.2708	54.9757
108058	1256.27	1033.17	1066.89	974.096	1351.95	890.595	1264.35	1720.09	1325.72	1416.41	1383.75	1396.75
108062	599.74	660.57	586.842	579.071	542.667	637.635	498.344	477.86	528.288	542.227	534.901	512.485
108067	133.497	109.311	102.565	99.8785	131.166	99.4396	114.853	132.626	122.752	114.588	117.844	115.542
108071	15.9399	11.7539	24.3196	1.12223	35.1491	0	31.1465	112.378	32.7339	75.6046	84.7004	31.6809
108072	80.6959	35.2618	82.4751	4.48892	76.2992	16.5733	75.9196	224.756	84.5625	157.116	211.751	63.3618
108073	71.7297	82.2774	58.1555	43.767	48.8658	63.6763	72.0263	112.378	60.9213	79.1486	99.4309	74.5433
108075	3410.15	2872.66	3072.73	3678.67	3034.82	3141.94	2336.96	2064.32	2593.25	2458.33	2120.27	2891.35
108077	640.586	740.497	767.653	739.55	680.692	725.735	746.542	788.672	765.609	687.53	762.303	767.796
108079	970.343	1134.25	1103.9	1008.89	954.168	897.574	886.702	802.846	895.635	973.41	952.879	1062.24
108083	782.053	721.691	729.588	674.461	768.993	872.278	805.915	812.97	783.794	811.569	655.507	765
108086	740.21	733.445	724.301	800.15	788.711	722.246	728.049	668.194	715.598	721.788	695.095	700.707
108089	400.491	352.618	328.843	390.536	323.2	382.93	285.185	264.24	248.232	274.067	248.577	305.627
108096	163.384	203.343	169.18	213.224	179.174	198.879	150.866	76.9436	142.756	105.138	104.034	121.133
108097	493.141	433.72	556.179	402.881	631.826	473.647	586.917	541.642	536.472	535.139	436.391	504.099
108098	153.422	170.432	192.442	159.357	160.314	160.499	152.812	130.602	190.038	126.402	149.146	163.063
108099	314.814	279.743	304.524	296.269	282.907	299.191	306.598	280.439	285.512	295.331	305.658	294.446
108100	150.433	153.976	156.491	172.823	192.034	184.923	150.866	169.073	129.117	219.726	129.813	144.428
108101	167.369	169.256	171.295	184.046	153.456	224.175	285.185	228.806	264.599	239.808	205.306	268.356
108112	75.7147	83.4528	56.0408	80.8006	84.8721	75.8881	80.7862	71.8815	75.4697	86.2365	61.684	80.134
108115	159.399	96.3821	155.434	67.3338	113.163	119.502	165.466	333.085	217.316	232.721	320.388	151.882
108116	513.066	444.298	513.884	494.904	489.515	484.986	417.558	325.998	345.524	398.106	344.325	399.738
108121	228.14	185.712	185.04	182.924	219.467	192.773	206.345	203.496	175.49	204.369	208.068	163.063
108123	511.074	446.649	459.958	462.359	467.225	564.364	505.157	622.636	538.29	568.216	465.852	552.552
108124	1370.83	1391.66	1439.09	1571.12	1383.67	1469.79	1338.33	1280.71	1308.44	1464.84	1436.22	1278.42
108138	131.504	130.469	148.032	167.212	119.164	121.247	94.4128	144.775	121.843	122.858	157.432	130.451
108143	381.562	412.563	422.949	372.581	412.359	407.354	379.598	353.333	377.349	402.831	346.167	381.102
108147	426.393	397.282	433.523	463.481	411.501	409.97	407.824	361.432	420.084	396.924	412.454	416.51
108148	1218.41	1390.49	1294.23	1407.28	1279.08	1321.5	1285.77	1024.56	1293.9	1170.69	1209.74	1209.46
108150	423.404	424.316	437.753	390.536	386.64	521.622	461.357	641.872	506.466	517.419	580.013	410.92
108151	948.426	915.63	631.252	941.551	814.43	900.19	585.943	449.513	590.119	619.013	488.868	631.754
108153	42.8386	43.4895	50.7539	42.6448	46.2939	57.5703	55.4797	30.3725	56.375	36.621	38.6676	36.3398
108154	73.7222	70.5235	54.9834	58.356	65.1544	66.2931	84.6795	72.8939	69.1048	81.5112	65.3666	84.793
108155	2253.51	2276.73	1768.99	1829.24	1832.04	1925.99	2315.55	2395.38	1840.37	2433.52	2380.82	2427.31
108156	474.213	546.557	506.482	515.104	492.087	518.133	457.464	423.19	450.091	393.38	452.042	414.647
108159	421.412	501.892	461.015	561.115	443.221	488.475	393.224	397.879	450.091	414.644	472.297	388.557
108160	252.05	256.235	246.368	282.802	253.759	275.64	283.238	268.29	281.875	282.336	266.99	280.469
108645	644.571	744.023	752.85	712.616	701.267	725.735	638.503	562.903	568.296	637.914	586.458	607.528
108652	173.347	182.186	164.95	177.312	139.739	170.966	179.092	126.552	158.214	134.671	165.718	172.381
108653	610.698	754.602	636.539	805.761	515.234	514.644	505.157	413.066	541.018	515.057	730.08	605.664
108654	1116.79	1247.09	1134.56	1146.92	1079.33	1118.26	1042.43	961.795	1022.02	1085.64	1112.15	1052.92
108655	969.347	957.944	807.833	980.829	830.718	872.278	1047.3	682.368	837.441	878.904	820.305	1047.33
108657	852.786	933.261	901.94	978.585	733.844	954.272	779.636	558.853	773.792	678.079	852.528	666.23
108660	1369.84	1317.61	1486.67	1455.53	1351.95	1420.07	1269.22	1451.8	1412.1	1301.82	1428.86	1323.14
108664	942.448	1093.11	897.71	1103.15	1059.62	983.929	937.315	1008.37	986.562	960.415	1027.45	887.065
108670	54.7935	62.2958	66.6145	71.8228	61.7252	65.4208	126.533	82.0057	82.7439	86.2365	79.1764	109.02
108671	260.02	253.885	218.876	251.38	248.615	234.643	263.772	288.538	274.601	258.71	289.086	263.697
108672	106.598	112.838	94.1063	117.834	126.022	93.3337	125.559	77.956	118.206	86.2365	98.5102	98.7698
108673	73.7222	112.838	103.623	114.468	113.163	98.5674	108.039	91.1174	110.931	95.6871	104.034	86.6565
108679	571.845	531.277	594.244	588.049	623.253	592.276	542.144	576.064	591.937	585.936	540.425	533.916
108682	306.844	297.374	386.999	306.369	336.059	323.615	306.598	218.682	294.605	213.819	223.719	282.333
108686	841.827	796.916	758.137	755.261	747.561	828.664	774.769	939.522	847.443	943.877	797.288	955.086
108687	298.874	295.023	303.466	306.369	316.342	331.465	364.998	361.432	380.076	339.04	294.61	378.307
108689	164.38	151.626	156.491	158.234	142.311	176.2	130.426	126.552	133.663	137.033	128.892	133.246
108699	384.551	219.798	255.884	173.946	342.918	246.855	352.345	536.58	346.433	383.93	513.726	219.903
108705	2098.09	2118.06	2207.8	2372.4	2135.52	2215.58	1860.03	1389.03	1895.84	1669.21	1586.29	1834.7
108707	250.058	206.869	245.311	292.902	261.475	283.49	232.625	239.943	279.147	243.352	224.64	226.425
108723	28.8911	24.6832	13.7459	10.1001	12.0021	31.402	56.453	53.658	40.9173	46.0716	41.4295	55.9074
108735	2647.02	3066.6	2863.37	3216.31	2658.47	2685.74	2346.69	1782.86	2515.05	2235.06	2734.35	2142.19
108737	791.019	713.463	821.579	686.805	750.99	687.355	686.196	711.728	665.588	678.079	662.872	768.727
108755	438.348	499.542	444.097	552.137	497.231	415.204	368.891	293.601	372.802	349.671	417.057	316.809
108760	211.204	43.4895	138.516	21.3224	198.035	39.2525	69.1063	164.011	103.657	134.671	65.3666	145.359
108767	891.64	742.848	855.415	766.483	717.555	840.003	833.169	1217.94	943.826	956.871	993.388	1045.47
108797	84.6809	59.945	71.9014	62.8449	67.7262	67.1654	101.226	139.713	123.661	115.77	116.923	122.996
108800	549.927	579.468	537.146	406.247	481.799	448.351	583.997	464.699	419.175	535.139	619.602	486.395
108802	46.8235	34.0864	48.6392	53.8671	34.2918	27.9129	36.0131	20.2483	31.8246	38.9836	41.4295	49.3849
108811	62.7635	85.8036	62.385	70.7005	56.5814	56.698	82.7329	43.5339	60.9213	55.5222	81.0177	68.0207
108829	1821.14	1626.74	1680.17	1568.88	1709.44	1682.62	1791.9	1960.04	1713.07	1852.31	1615.75	2004.28
108837	808.951	897.999	840.612	828.206	816.144	814.707	748.489	758.299	766.518	811.569	791.764	795.749
108841	174.343	200.992	196.671	182.924	204.036	225.92	222.892	211.595	194.585	197.281	190.576	168.654
108853	91.6546	122.241	107.852	115.59	105.447	103.801	87.5995	84.0305	89.1088	94.5058	89.3036	93.1791
108857	1550.16	1638.5	1445.43	1525.11	1530.27	1717.51	1501.84	1623.91	1524.85	1553.44	1434.38	1494.59
108888	196.26	236.254	217.819	199.757	183.461	219.814	240.412	251.079	207.314	183.105	232.005	232.016
108897	204.23	131.644	242.139	97.6341	137.167	101.184	72.0263	206.533	207.314	178.38	174.004	255.311
108899	431.374	406.686	466.302	505.004	394.355	477.136	329.958	364.47	390.078	360.303	386.676	359.671
108902	414.438	498.366	452.556	494.904	472.369	515.516	450.651	516.332	456.455	395.743	451.122	396.943
108903	613.687	607.678	649.227	580.193	595.819	646.358	586.917	605.425	597.393	571.76	562.521	598.21
108907	37.8573	35.2618	24.3196	24.6891	30.0053	35.7634	39.9064	39.4842	31.8246	40.165	36.8262	33.5445
108909	558.894	591.222	543.49	586.927	594.105	592.276	607.357	535.568	625.58	609.562	526.615	614.05
108911	1279.18	1378.73	1352.38	1550.92	1316.8	1429.66	1152.42	930.41	1160.23	1037.2	1108.47	1034.29
108927	637.597	505.419	546.662	516.226	624.11	558.258	645.316	663.132	753.788	620.194	523.853	739.842
108934	541.958	464.28	579.441	410.736	782.71	405.609	550.904	873.715	657.405	711.156	634.332	569.324
108937	485.172	451.351	452.556	456.748	475.798	520.75	478.877	504.183	459.183	480.798	431.788	453.782
108943	47.8198	61.1204	75.0735	61.7227	73.7273	54.9535	71.0529	59.7325	53.6472	55.5222	55.2394	58.7028
108946	1657.75	1704.32	1637.87	1728.23	1917.77	1753.28	1474.59	1952.95	1773.99	1681.02	1658.1	1474.09
108954	1258.26	1332.89	1464.46	1842.7	1458.26	1501.19	1151.45	1093.41	1177.51	1126.98	1098.34	1141.44
108958	367.615	423.141	451.499	420.836	374.638	424.799	442.864	370.544	392.806	361.485	429.946	382.034
108960	796.996	1030.82	965.382	1099.79	834.147	925.486	840.955	587.201	879.268	798.574	1018.25	694.184
108989	1890.87	1968.78	1819.74	1860.66	1911.77	2055.09	2061.51	1994.46	1966.76	2021.24	1758.45	2067.64
108995	29.8874	19.9817	26.4343	25.8113	24.0042	20.0624	48.6664	23.2856	23.6411	36.621	33.1436	39.1352
109006	266.994	331.461	287.606	387.17	297.481	294.83	289.078	296.638	261.871	262.254	339.722	254.379
109019	125.527	121.065	130.057	122.323	130.309	135.203	137.239	116.428	88.1996	132.308	95.7482	123.928
109032	42.8386	42.3141	43.3523	40.4003	36.8637	51.4644	92.4661	58.7201	63.6492	77.9673	61.684	81.0658
109042	355.66	345.565	392.286	411.859	335.202	397.759	339.691	239.943	345.524	278.792	276.197	340.104
109050	137.482	79.9267	118.426	61.7227	168.03	77.6327	171.306	294.613	186.401	216.182	266.99	116.474
109054	34.8686	58.7696	54.9834	42.6448	47.1512	48.8475	41.8531	45.5587	40.9173	53.1595	50.6361	38.2034
109065	50.8085	52.8926	63.4424	70.7005	66.0117	66.2931	53.533	62.7698	59.1028	62.6101	51.5567	51.2485
109075	122.538	164.555	213.589	222.202	154.313	211.091	156.706	147.813	191.857	167.748	189.655	139.769
109077	224.155	210.395	218.876	212.102	254.616	220.686	242.359	228.806	243.685	213.819	208.989	214.312
109079	588.781	708.761	674.604	668.849	586.389	599.255	580.103	554.804	596.484	565.853	650.904	623.368
109082	82.6884	77.5759	99.3931	80.8006	82.3002	74.1436	99.2794	70.8691	68.1955	93.3245	81.0177	96.9062
109093	184.305	200.992	198.786	195.268	211.752	187.54	188.826	236.905	209.133	223.27	231.085	188.222
109095	272.971	219.798	272.802	244.646	339.489	307.914	280.318	346.246	288.24	307.144	243.974	231.084
109108	1178.56	1113.1	1144.08	1108.76	1114.48	1060.69	1008.37	1354.61	1172.96	1119.89	1301.81	1117.22
109113	384.551	383.178	329.901	371.458	424.361	463.179	429.238	437.364	430.087	398.106	345.246	354.08
109115	117.557	104.61	116.311	98.7563	102.875	119.502	95.3861	123.515	115.478	115.77	116.923	104.361
109129	429.382	477.209	506.482	515.104	459.51	484.986	384.464	363.457	405.536	349.671	370.104	389.489
109135	495.134	457.227	474.761	452.259	486.086	492.837	446.757	481.91	434.633	484.342	413.375	467.759
109136	147.444	176.309	158.606	186.29	176.603	157.01	152.812	129.589	120.024	142.94	142.702	127.655
109145	197.257	171.607	235.794	226.691	216.895	196.262	169.359	149.838	193.675	159.479	183.211	151.882
109151	1688.64	1638.5	1595.58	1586.83	1692.3	1639.88	1762.7	2122.02	1826.73	1951.54	1646.13	2104.92
109154	2027.36	1992.29	2204.62	2218.65	2068.65	2238.26	2220.16	1602.65	2086.78	1969.26	1770.42	2066.71
109161	566.864	610.028	519.17	649.771	588.961	559.13	520.73	542.655	574.661	523.326	570.807	527.394
109168	2416.89	2736.31	2492.23	2816.8	2401.28	2353.4	2413.85	1871.96	2387.75	2290.58	2219.7	2684.49
109169	996.245	1084.89	900.882	971.852	1013.32	1024.93	807.862	964.832	894.725	972.228	824.908	927.132
109181	1289.14	1254.14	1231.84	1425.23	1219.93	1289.23	1199.14	1143.02	1161.14	1202.59	1151.74	1276.55
109198	28.8911	27.034	32.7786	47.1337	18.0032	27.9129	18.4932	18.2235	25.4597	21.2638	24.8577	35.408
109202	33.8723	17.6309	21.1475	19.0779	36.0064	15.701	36.0131	45.5587	33.6431	40.165	37.7469	32.6127
109205	349.682	292.673	338.36	310.858	329.201	311.403	309.518	386.743	330.976	341.402	383.914	303.764
109225	445.322	507.769	582.613	655.383	482.657	774.582	1125.17	710.716	1001.11	902.53	631.57	1065.04
109229	194.268	133.995	201.958	190.779	222.039	222.431	184.932	213.62	193.675	215.001	150.988	176.108
109232	690.398	803.968	723.244	889.929	653.258	730.096	621.956	578.089	710.143	606.018	790.844	617.777
109241	514.063	468.981	450.441	428.692	550.383	434.394	509.05	528.481	469.185	496.155	496.234	448.191
109242	41.8423	58.7696	49.6966	44.8892	38.5782	43.6139	43.7998	67.8318	36.371	67.3354	60.7633	60.5664
109245	46.8235	44.6649	70.844	21.3224	49.7231	27.0406	51.5864	55.6829	38.1895	42.5276	50.6361	58.7028
109246	1871.95	2072.22	1835.6	2133.36	1648.58	1712.28	1788.98	1328.29	1640.33	1586.52	2081.6	1640.88
109263	477.202	433.72	467.359	452.259	540.953	500.687	487.637	600.362	512.83	562.309	399.565	553.484
109264	441.337	510.12	441.982	525.204	450.079	286.979	349.425	267.278	346.433	303.6	403.247	431.419
109270	87.6696	44.6649	63.4424	62.8449	82.3002	87.2278	76.8929	88.0802	83.6532	76.786	48.7948	75.4751
109272	936.471	1214.18	1495.13	157.112	1054.47	206.73	761.142	437.364	312.79	747.777	736.525	1082.74
109275	68.7409	57.5942	77.1883	69.5783	73.7273	64.5485	101.226	106.304	90.9274	93.3245	106.796	87.5883
109284	391.524	439.597	467.359	384.925	411.501	398.631	393.224	391.805	409.173	400.468	440.074	384.83
109294	690.398	621.782	620.678	636.305	722.699	632.401	624.876	832.206	612.851	784.398	569.886	788.295
109299	655.529	601.801	694.694	698.027	631.826	636.763	610.277	502.158	590.119	551.678	638.935	532.053
109305	114.568	118.715	133.229	105.49	114.02	109.035	130.426	78.9684	127.298	108.682	127.051	104.361
109323	150.433	177.484	161.778	244.646	183.461	190.156	229.705	139.713	256.415	178.38	147.305	246.925
109331	776.075	872.141	798.317	836.062	822.145	755.392	805.915	781.585	842.897	693.436	833.194	788.295
109333	1345.93	1538.59	1436.97	1488.08	1369.96	1482	1195.25	1162.25	1313.9	1194.32	1218.95	1243.94
109346	107.595	106.961	103.623	108.856	87.444	100.312	98.3061	105.291	80.9254	79.1486	113.241	94.1109
109359	314.814	290.322	308.753	327.691	312.912	327.104	263.772	303.725	282.784	291.787	280.8	268.356
109552	969.347	981.452	1004.5	1062.75	900.159	1035.39	929.528	647.946	906.546	834.014	765.065	951.358
109594	157.407	228.026	182.926	209.857	148.312	185.795	137.239	113.391	170.034	118.132	198.862	121.133
109620	1523.26	1768.96	1692.86	1993.08	1278.23	1343.31	1345.14	971.919	1506.67	1275.83	1516.32	1824.45
109624	5023.07	5453.82	5145.18	6066.78	4823.14	5634.91	4691.44	3610.27	5431.09	4631.97	4204.64	5252.5
109648	4.98123	2.35078	3.17212	0	0	0.872278	52.5597	22.2731	35.4617	57.8848	46.9535	43.7942
109652	108.591	106.961	130.057	108.856	104.59	110.779	92.4661	103.266	104.566	85.0552	108.637	94.1109
109658	629.627	665.272	697.867	759.75	643.828	697.822	683.276	573.027	690.139	657.997	664.714	665.299
109672	1707.56	1803.05	1759.47	1832.6	1645.15	1873.65	1369.47	962.807	1435.74	1238.03	1195.01	1307.3
109674	655.529	698.183	695.752	718.228	646.4	689.099	670.623	591.251	625.58	622.557	687.73	608.459
109676	1829.11	1480.99	1694.97	1317.5	1919.48	1367.73	1646.87	2476.37	1892.2	2075.58	1638.77	2268.91
109685	21.9174	36.4372	51.8113	23.5668	21.4324	27.0406	36.0131	27.3352	24.5504	24.8078	41.4295	33.5445
109689	1834.09	1678.46	1651.62	1733.85	1712.87	1716.64	1872.68	1816.27	1838.55	1865.31	1754.77	1955.83
109700	314.814	236.254	227.335	282.802	278.621	259.939	329.958	200.458	249.141	330.77	211.751	336.376
109711	1462.49	1552.69	1544.82	1561.02	1656.29	1776.83	1740.31	1295.89	1806.73	1556.98	1471.21	1347.37
109731	295.885	344.39	243.196	316.469	234.041	259.939	292.972	197.421	254.597	258.71	324.992	275.81
109754	2141.93	2024.02	2007.95	2033.48	1919.48	2105.68	2489.77	1774.76	2328.65	2067.31	2001.51	2394.7
109778	126.523	126.942	156.491	159.357	151.741	136.948	158.652	145.788	169.125	132.308	151.908	147.223
109785	172.35	164.555	159.663	177.312	162.029	167.477	193.692	155.912	176.399	187.83	174.925	190.085
109801	1068.97	1138.95	1151.48	1146.92	1145.35	1081.62	937.315	1076.2	1050.21	1073.82	1104.79	978.38
109815	280.941	293.848	267.516	287.291	253.759	273.895	250.145	236.905	250.05	253.984	274.356	255.311
109828	73.7222	41.1387	19.0327	19.0779	35.1491	21.8069	86.6262	46.5711	38.1895	63.7914	80.0971	59.6346
109857	97.632	66.9973	105.737	115.59	80.5857	107.29	108.039	92.1298	117.296	98.0498	100.352	112.747
109880	1441.57	1499.8	1425.34	1443.19	1415.39	1482	1379.21	1478.13	1497.57	1520.36	1462.92	1474.09
109889	28.8911	24.6832	31.7212	17.9557	22.2896	27.9129	22.3865	31.3849	24.5504	31.8957	30.3817	25.1584
109900	207.219	265.639	222.048	276.069	217.753	253.833	296.865	200.458	228.228	239.808	282.641	212.448
109901	23.9099	19.9817	21.1475	8.97784	25.7188	15.701	25.3065	21.2607	28.1875	23.6264	16.5718	27.9537
109905	474.213	577.117	562.523	500.515	494.659	521.622	559.663	434.326	480.097	505.606	465.852	560.938
109910	1242.32	1182.44	1227.61	1148.04	1163.35	1175.83	1163.13	1171.36	1167.51	1178.96	1196.85	1201.08
109929	89.6621	92.856	87.762	78.5561	94.3024	80.2495	101.226	118.453	112.75	103.956	103.113	113.678
109934	2299.33	2880.89	2743.88	3737.03	3016.82	3120.14	2660.1	1623.91	2472.32	2232.7	2107.38	2054.6
109978	58.7785	49.3665	61.3277	50.5004	52.2949	62.804	62.293	24.298	38.1895	51.9782	31.3023	55.9074
109979	609.702	598.275	651.342	634.06	548.668	598.382	415.611	354.345	395.534	328.408	324.071	510.621
110006	543.95	546.557	614.334	666.605	612.108	657.697	839.009	597.325	814.709	705.249	559.759	826.498
110012	169.362	145.749	123.713	159.357	132.023	204.113	63.2663	157.937	121.843	173.654	127.971	95.9744
110033	34.8686	21.1571	46.5244	39.2781	36.0064	32.2743	41.8531	30.3725	33.6431	36.621	33.1436	40.067
110052	822.899	820.424	815.235	827.084	826.432	785.05	815.649	987.105	868.356	928.519	882.909	946.699
110058	50.8085	114.013	67.6719	99.8785	54.0095	49.7198	74.9462	31.3849	90.9274	54.3408	108.637	75.4751
110074	142.463	141.047	114.196	135.79	125.165	125.608	129.453	171.098	122.752	153.572	167.559	136.973
110078	1192.51	1148.36	1225.5	1149.16	1201.93	1109.54	1114.46	1116.69	1143.87	1080.91	1141.61	1128.4
110084	35.8648	29.3848	37.0081	29.178	28.2907	44.4862	37.9598	65.807	47.2822	46.0716	57.0807	34.4763
110094	266.994	278.568	287.606	245.768	336.917	251.216	303.678	345.234	260.052	307.144	257.784	300.037
110095	753.162	854.51	775.055	877.584	632.683	817.324	734.862	487.984	691.957	623.738	816.622	612.187
110109	203.234	218.623	187.155	191.901	210.037	201.496	212.185	197.421	208.224	210.275	212.672	189.154
110119	172.35	195.115	189.27	186.29	209.18	179.689	188.826	197.421	168.216	202.006	193.338	164.927
110147	1361.87	1379.91	1368.24	1574.49	1304.8	1436.64	1335.41	1376.89	1295.72	1402.23	1456.48	1336.19
110157	911.565	923.858	981.243	869.729	901.874	881	953.861	912.186	872.903	891.898	908.688	963.472
110172	390.528	358.495	339.417	352.38	336.917	330.593	358.185	314.861	330.976	318.957	344.325	369.921
110173	463.254	480.735	445.154	483.681	422.646	459.69	567.45	408.003	504.647	434.727	498.075	511.553
110175	27.8949	22.3324	21.1475	23.5668	32.5772	26.1683	23.3599	36.447	31.8246	30.7144	25.7784	23.2948
110196	190.283	204.518	190.327	225.568	240.042	263.428	260.852	248.042	221.863	229.177	197.02	187.29
110197	84.6809	54.068	60.2703	52.7448	66.8689	51.4644	66.1863	78.9684	73.6512	69.698	77.3351	73.6115
110198	121.542	163.379	127.942	169.457	139.739	153.521	113.879	128.577	120.933	119.314	126.13	109.951
110208	980.305	1082.54	1151.48	1192.93	1093.91	1266.55	1217.63	947.621	1252.98	1069.1	992.467	1082.74
110213	8804.82	10210.6	10173	11222.3	8942.44	9169.38	8354.07	7090.96	8886.33	7940.85	10287.4	7709.64
110253	618.668	620.607	628.08	614.982	601.821	629.784	528.517	514.307	570.115	572.941	563.442	530.189
110265	141.467	139.872	168.122	138.034	153.456	136.948	131.399	125.54	130.026	138.215	128.892	134.178
110279	1331.98	1338.77	1334.41	1473.49	1260.22	1313.65	1212.77	1172.38	1212.97	1187.23	1285.24	1255.12
110308	33.8723	34.0864	37.0081	0	0.857294	0.872278	920.768	88.0802	172.762	60.2474	11.0479	640.14
110323	1005.21	1220.06	1175.8	1017.86	1144.49	1091.22	999.608	895.988	1001.11	907.256	951.958	914.087
110333	64.756	25.8586	14.8032	1.12223	18.8605	0	33.0931	62.7698	37.2802	59.0661	105.875	43.7942
110350	847.805	887.421	817.35	745.161	811.858	816.452	952.888	1121.76	828.348	953.327	857.131	1090.2
110351	236.11	238.605	172.352	107.734	170.602	250.344	422.424	546.704	320.064	382.748	564.362	236.675
110355	834.854	734.62	838.497	823.717	897.587	942.06	948.995	841.317	890.179	904.893	722.715	847.93
110379	450.303	445.474	439.867	500.515	451.794	446.606	427.291	368.519	433.724	366.21	397.723	414.647
110380	708.33	678.201	728.53	714.861	725.271	702.183	647.263	739.063	675.59	643.821	631.57	703.502
110391	356.656	332.636	339.417	370.336	369.494	297.447	262.799	240.955	300.06	288.243	294.61	276.742
110417	207.219	262.112	209.36	246.891	210.037	199.752	174.226	157.937	230.046	197.281	210.83	212.448
110446	1112.81	1457.49	1167.34	1281.59	1068.19	1094.71	1180.65	813.982	1095.67	1051.38	1373.62	1019.38
110454	674.458	592.398	704.211	680.072	695.266	627.168	1250.73	739.063	807.435	832.832	738.366	1072.49
110460	170.358	184.537	151.204	212.102	156.028	199.752	141.133	152.875	156.395	168.929	167.559	143.496
110521	1461.49	1361.1	1380.93	1315.25	1273.94	1419.2	1336.38	1189.59	1332.09	1351.43	1283.39	1380.91
110524	217.181	251.534	233.68	278.313	238.328	239.004	233.599	229.818	205.496	240.99	251.339	211.516
110532	1215.42	953.243	1004.5	933.696	979.887	1009.23	1313.02	1540.9	1282.99	1334.89	1411.37	1385.57
110557	32.8761	17.6309	31.7212	37.0336	22.2896	28.7852	165.466	82.0057	47.2822	47.2529	92.9863	92.2473
110593	1278.18	1158.94	1146.19	1186.2	1296.23	1357.26	1239.05	1312.09	1208.42	1275.83	1082.69	1171.26
110595	52.801	17.6309	45.4671	13.4668	42.8647	17.4456	41.8531	65.807	68.1955	88.5992	57.0807	81.9976
110596	87.6696	78.7513	60.2703	58.356	54.0095	56.698	62.293	82.0057	47.2822	56.7035	73.6525	82.9294
110606	274.964	263.288	317.212	299.636	306.911	301.808	271.558	278.414	292.786	244.534	255.022	257.174
110611	4766.04	4996.59	4998.21	5158.89	4675.68	4644.01	4412.09	3815.79	4618.2	4321.28	4314.19	4828.54
110616	453.292	512.471	414.49	511.737	486.943	493.709	422.424	473.811	448.272	409.919	389.438	452.85
110639	942.448	1073.13	930.489	1121.11	919.877	1120	833.169	526.456	864.719	721.788	742.97	689.525
110651	529.006	510.12	487.449	516.226	535.809	552.152	512.944	471.786	503.738	558.766	436.391	521.803
110695	949.422	1093.11	1075.35	1162.63	950.739	998.758	967.488	840.305	1004.75	856.459	1091.9	918.746
110749	20.9212	21.1571	27.4917	21.3224	21.4324	23.5515	16.5466	16.1986	26.3689	29.5331	19.3338	25.1584
110750	745.192	813.371	797.26	729.45	856.437	755.392	753.356	844.355	818.346	757.228	762.303	751.955
110751	46.8235	85.8036	57.0982	61.7227	63.4398	53.2089	68.1329	65.807	60.9213	106.319	63.5253	93.1791
110784	392.521	419.615	342.589	328.814	383.211	337.571	416.584	470.773	395.534	435.908	466.773	414.647
110789	1049.05	926.209	979.128	678.949	1087.05	685.61	1092.07	1834.5	1097.49	1315.99	1380.98	1326.87
110796	706.338	713.463	679.891	689.05	666.118	696.077	726.103	609.474	671.953	648.546	642.618	713.752
110809	2368.08	2403.68	2353.71	2298.33	2240.97	2240.01	2214.32	2681.89	2259.55	2353.19	2473.8	2501.86
110816	140.471	162.204	172.352	157.112	174.888	156.138	178.119	189.322	158.214	168.929	174.925	154.677
110821	591.77	740.497	588.957	722.716	577.816	609.722	648.236	476.848	621.943	574.123	717.191	567.461
110826	1015.17	1275.3	1255.1	1370.24	1312.52	1091.22	818.569	608.462	909.274	776.129	838.718	733.319
110829	1506.32	1645.55	1480.32	1729.36	1478.83	1588.42	1277.98	1068.1	1459.38	1314.81	1178.44	1465.71
110842	520.04	618.256	604.818	632.938	549.526	550.407	556.743	443.438	503.738	510.331	557.918	523.666
110854	1254.27	1244.74	1327	1255.78	1201.93	1247.36	1197.19	1209.84	1097.49	1188.41	1191.33	1236.49
110855	171.354	153.976	185.04	130.179	212.609	143.926	163.519	394.842	221.863	222.089	317.626	145.359
110862	39.8498	7.05235	27.4917	1.12223	19.7178	5.23367	17.5199	48.5959	40.008	40.165	21.1751	63.3618
110876	133.497	88.1544	89.8768	50.5004	111.448	117.757	188.826	282.464	183.673	210.275	87.4623	290.719
110877	21.9174	23.5078	14.8032	30.3002	15.4313	18.3178	20.4399	19.2359	13.6391	22.4451	25.7784	21.4312
110880	229.136	157.503	445.154	34.7891	289.765	51.4644	214.132	177.173	98.2016	248.078	226.481	246.925
110891	115.564	99.9083	95.1636	115.59	86.5867	116.013	97.3328	144.775	127.298	95.6871	115.082	125.792
110893	279.945	255.06	298.179	230.057	404.643	239.004	330.931	438.376	366.437	349.671	273.435	350.353
110911	4529.93	4618.11	4777.21	4943.43	5070.04	5312.17	4843.28	5552.09	4785.51	4819.8	4905.26	4161.38
110920	730.248	783.986	719.014	768.728	774.137	736.202	680.356	605.425	755.607	695.799	689.571	660.64
110948	609.702	709.937	619.621	776.583	539.238	594.893	564.53	437.364	555.566	519.782	663.793	570.256
110954	2484.64	2390.75	2396.01	2440.85	2230.68	2243.5	2546.23	1830.45	2631.44	2179.54	2297.96	2645.35
110959	338.723	411.387	376.425	397.27	390.069	345.422	330.931	306.762	339.159	310.688	323.15	339.172
110960	366.618	372.599	359.507	393.903	426.075	352.4	373.758	422.177	432.814	386.292	376.548	397.875
110962	532.991	494.84	567.81	518.47	486.086	537.323	782.556	834.23	541.018	767.86	801.892	707.229
111173	612.691	555.96	577.326	563.36	535.809	512.027	591.783	514.307	461.911	575.304	568.045	605.664
111175	68.7409	66.9973	90.9341	83.0451	62.5825	72.399	83.7062	58.7201	70.0141	57.8848	79.1764	76.4068
111241	67.7447	56.4188	76.1309	58.356	65.1544	68.0376	63.2663	101.242	68.1955	82.6926	79.1764	70.8161
112403	126.523	96.3821	144.86	125.69	138.024	104.673	122.639	141.738	139.119	150.028	149.146	134.178
112405	1326	1448.08	1542.71	1471.24	1489.98	1327.61	1095.97	1152.13	1232.98	1160.06	1222.63	1152.63
112406	701.357	707.586	794.088	830.451	697.837	787.667	598.597	493.046	637.401	556.403	621.443	542.302
112407	101.617	101.084	158.606	95.3896	90.8732	99.4396	128.479	115.415	80.0161	88.5992	98.5102	141.632
112415	89.6621	50.5419	71.9014	74.0672	108.019	78.505	59.373	110.353	73.6512	88.5992	65.3666	56.8392
112422	78.7034	88.1544	70.844	87.534	75.4419	75.8881	60.3463	65.807	66.377	64.9727	67.2079	68.9525
11298	159.399	175.133	156.491	188.535	122.593	125.608	167.412	69.8567	158.214	165.385	167.559	200.335
11302	418.423	364.372	444.097	361.358	392.641	386.419	566.477	748.175	553.748	655.634	605.792	666.23
11303	3135.18	3622.56	3506.25	4152.25	3343.45	3251.85	3887.47	2657.59	4196.3	3715.26	3607.13	4171.63
11304	7059.39	8623.85	8652.49	8284.31	8434.06	7884.52	8255.77	11414	9489.18	8967.42	10881.2	8170.87
11305	1903.82	2082.79	2007.95	2013.28	1892.91	1997.52	1851.27	1587.47	1825.82	1775.53	1923.25	1685.61
11306	855.775	1056.68	971.726	976.341	885.585	845.237	824.409	843.342	790.159	883.629	981.419	873.088
11307	533.988	454.877	538.203	478.07	512.662	477.136	694.956	1006.34	811.981	835.195	820.305	860.043
11308	1216.42	1241.21	1193.77	1275.98	1170.21	1195.89	1155.34	1023.55	1219.34	1110.44	1129.65	1212.26
11350	1546.17	1614.99	1678.05	1701.3	1477.98	1578.82	1454.15	1293.87	1433.02	1404.59	1449.11	1530
11352	848.801	786.337	801.489	760.872	908.732	878.383	778.662	906.112	790.159	924.975	696.937	817.18
11363	1237.34	1416.35	1384.1	1517.26	1393.1	1195.02	1115.43	822.081	1066.58	1020.66	1222.63	928.064
11364	710.323	759.303	824.751	721.594	860.723	677.76	839.982	954.708	825.621	830.47	863.575	830.226
11370	1253.28	1455.14	1481.38	1464.51	1351.1	1247.36	1244.89	1109.61	1166.6	1072.64	1397.56	1103.24
113868	498.123	533.628	494.851	611.616	520.378	525.111	512.944	524.431	545.564	445.359	559.759	472.418
11409	250.058	338.513	295.007	331.058	314.627	313.148	309.518	222.731	275.51	223.27	260.546	226.425
114128	1517.28	1772.49	1878.95	1674.37	1905.77	2087.36	1784.11	2629.24	2052.23	2049.59	2292.43	1417.25
114142	502.108	553.61	548.777	672.216	500.66	601.871	548.957	390.792	549.201	447.721	440.994	551.62
114143	1565.1	1819.51	1814.45	2009.91	1773.74	1748.92	1694.56	1516.6	1697.61	1634.95	1791.6	1538.39
11416	718.293	792.214	715.842	801.273	647.257	650.719	616.116	573.027	666.498	607.2	722.715	710.025
11418	144.456	157.503	139.573	125.69	142.311	148.287	105.119	177.173	124.571	122.858	152.829	99.7016
11419	69.7372	70.5235	57.0982	57.2338	56.5814	74.1436	82.7329	87.0677	78.1975	94.5058	91.145	76.4068
11421	1036.1	979.101	953.751	939.307	1027.9	853.96	1367.53	894.975	1095.67	1131.71	1162.79	1150.76
114229	49.8123	49.3665	44.4097	70.7005	40.2928	42.7416	42.8264	28.3476	31.8246	40.165	61.684	33.5445
11423	79.6996	56.4188	82.4751	22.4446	90.8732	30.5297	120.693	237.918	122.752	138.215	150.988	150.018
114230	341.712	101.084	322.499	70.7005	517.806	105.546	337.745	1048.86	561.931	619.013	849.766	242.266
114249	306.844	371.424	330.958	354.625	347.204	335.827	300.758	215.645	270.054	263.435	265.149	252.515
114255	179.324	197.466	172.352	186.29	167.172	164.86	179.092	142.751	160.032	168.929	174.925	184.495
11426	9384.63	9615.88	8578.47	8688.31	9179.05	9290.63	9856.89	10327.7	8850.87	10689.8	8620.1	10929
11428	1628.86	1915.89	1758.41	2118.77	1809.75	1816.08	1316.91	1046.84	1453.93	1314.81	1451.87	1153.56
11429	3814.62	4492.35	4782.5	4391.29	4109.01	3660.08	3924.46	3102.04	3631.64	3399.85	4469.79	3443.9
11430	4126.45	4713.32	4612.26	5033.2	4947.44	3776.09	3506.9	2907.66	3889.87	3503.8	3488.37	3805.43
114301	334.738	523.049	319.327	408.492	309.483	319.254	375.705	189.322	280.966	257.528	464.931	234.811
11431	337.727	329.11	328.843	369.214	313.77	334.082	302.705	334.097	353.708	311.869	346.167	341.035
11432	1046.06	1165.99	1027.77	1199.66	1039.9	1137.45	1105.7	981.031	1216.61	1085.64	1061.52	1165.67
11433	154.418	157.503	121.598	132.423	115.735	184.051	284.212	176.16	254.597	220.907	196.1	252.515
114332	29.8874	19.9817	47.5818	10.1001	51.4377	14.8287	37.9598	35.4345	28.1875	54.3408	33.1436	30.7491
11438	19.9249	30.5602	15.8606	6.73338	15.4313	15.701	64.2396	93.1422	51.8286	76.786	86.5417	59.6346
11440	46.8235	21.1571	33.836	2.24446	37.7209	0.872278	126.533	260.191	134.573	138.215	202.544	137.905
11441	36.8611	37.6125	42.2949	35.9114	36.8637	61.0594	51.5864	67.8318	38.1895	49.6155	34.0643	46.5895
11443	119.549	133.995	71.9014	99.8785	93.4451	96.8228	123.613	112.378	86.381	111.044	142.702	96.9062
11444	59.7747	32.911	52.8687	15.7112	48.8658	24.4238	108.039	231.843	119.115	133.489	142.702	155.609
114479	233.121	369.073	326.728	377.069	250.33	232.026	259.879	180.21	247.322	207.913	368.262	239.47
114565	257.031	258.586	281.261	271.58	291.48	273.023	264.745	301.7	300.97	313.05	259.625	297.241
114584	611.695	604.151	580.498	660.994	620.681	645.485	729.996	585.176	723.782	602.474	568.966	712.82
114585	231.129	205.694	227.335	216.59	228.898	237.259	238.465	178.185	212.77	199.643	199.782	189.154
11459	3515.75	3269.94	7368.84	818.106	5111.19	924.614	3554.59	1818.3	1282.08	2711.14	2904.67	3368.42
114601	613.687	613.555	656.629	590.293	667.832	607.977	696.903	534.555	540.109	583.573	522.012	614.05
114604	139.474	156.327	157.549	142.523	155.17	154.393	131.399	152.875	113.659	140.577	121.527	131.382
114606	72.7259	59.945	59.2129	68.4561	58.296	71.5268	90.5195	75.9312	70.9234	82.6926	81.9384	81.0658
11461	18538.1	19343.4	23751.8	24953.9	20541.6	24239.7	20827.3	15598.3	21351.6	19431.6	17851.5	18927.5
114615	449.307	481.911	418.72	386.047	412.359	409.97	399.064	522.406	491.917	538.683	525.695	496.644
11464	91.6546	193.94	474.761	35.9114	268.333	13.0842	81.7595	70.8691	16.3669	50.7969	104.955	114.61
114641	1503.33	1495.1	1572.31	1552.04	1567.13	1604.12	1595.28	1388.02	1523.94	1584.15	1401.24	1528.14
114642	48.816	47.0157	53.9261	49.3781	54.8668	48.8475	47.6931	61.7574	51.8286	64.9727	50.6361	56.8392
114643	18.9287	37.6125	29.6065	31.4225	30.0053	22.6792	49.6397	29.3601	29.0968	35.4397	38.6676	39.1352
114644	1056.02	1457.49	1369.3	1583.47	1243.08	845.237	1090.13	611.499	1192.97	936.789	1493.3	995.153
11465	3825.58	4056.28	5500.46	5755.92	4291.61	5128.99	3973.12	3135.45	4308.14	3927.9	4419.15	3288.29
114663	188.29	243.306	186.098	279.435	211.752	143.054	164.492	104.279	176.399	145.303	220.037	150.95
114664	1689.63	1709.02	1600.86	1904.43	1606.57	1828.29	1422.03	873.715	1333	1186.05	1086.37	1302.64
114674	161.392	143.398	144.86	166.09	140.596	168.35	148.919	171.098	148.212	168.929	151.908	164.927
114679	526.018	625.309	551.949	557.749	524.664	625.423	583.023	544.68	632.855	525.688	562.521	560.006
114713	516.055	382.002	433.523	389.414	498.945	460.563	371.811	542.655	414.629	401.65	330.516	437.942
114714	20.9212	19.9817	24.3196	15.7112	25.7188	40.997	26.2799	49.6084	30.006	43.7089	34.0643	13.9769
114715	1126.75	946.191	872.333	906.762	974.744	1040.63	832.195	850.429	938.371	930.882	796.368	890.792
114716	497.126	456.052	421.892	455.626	458.652	478.88	387.384	323.973	445.544	399.287	378.39	373.648
11472	272.971	427.843	874.448	112.223	515.234	94.206	286.158	198.433	139.119	252.803	302.896	367.126
11474	1718.52	835.704	3094.93	527.448	2058.36	392.525	1598.2	646.934	550.111	1136.43	1302.73	1342.71
114741	845.812	838.054	801.489	852.895	855.58	792.9	867.235	1026.59	902	934.426	904.084	978.38
11475	1509.31	1865.35	1977.29	2329.75	2192.96	2416.21	1880.47	959.77	2558.7	1838.14	1336.79	1509.5
11477	422.408	451.351	433.523	445.526	432.934	459.69	480.824	375.606	457.365	445.359	397.723	464.964
114774	212.2	225.675	249.54	273.824	223.754	258.194	169.359	184.26	247.322	190.193	211.751	179.836
11479	385.547	363.196	370.081	327.691	432.076	389.036	426.318	516.332	434.633	424.095	487.027	315.877
11480	433.367	401.984	420.835	386.047	445.793	473.647	406.851	502.158	402.808	447.721	355.373	422.101
11481	89.6621	71.6989	89.8768	81.9228	96.8742	79.3773	80.7862	111.366	80.0161	85.0552	81.9384	82.9294
11482	1132.73	1093.11	1069	1225.48	1141.06	1102.56	1137.82	801.833	1075.67	1069.1	909.608	1135.85
11484	142.463	133.995	132.172	158.234	104.59	137.82	141.133	82.0057	111.841	115.77	115.082	148.155
11486	29.8874	23.5078	26.4343	31.4225	30.8626	30.5297	36.0131	28.3476	40.9173	27.1704	23.0164	37.2716
114863	693.387	791.039	781.399	891.051	770.707	785.922	583.997	535.568	723.782	574.123	650.904	555.347
11487	1515.29	1626.74	1479.27	1589.08	1486.55	1509.04	1338.33	1179.46	1406.65	1267.56	1240.12	1442.41
114873	156.411	90.5052	191.385	30.3002	306.054	45.3584	243.332	580.114	297.333	359.122	414.295	210.585
114874	962.373	860.387	920.972	864.117	921.591	844.365	955.808	1146.05	1022.02	1000.58	1022.85	1074.35
11488	185.302	153.976	159.663	103.245	172.316	130.842	247.225	350.296	236.411	270.523	332.357	222.698
114886	2637.06	2398.97	2441.48	2729.26	2807.64	3228.3	3034.84	2789.21	3145.18	2950.94	2320.97	2728.28
114889	19.9249	1.17539	11.6311	1.12223	0	0	17.5199	88.0802	14.5484	27.1704	57.0807	32.6127
11489	55.7897	41.1387	31.7212	38.1558	42.0074	34.8911	30.1732	26.3228	32.7339	28.3517	23.9371	38.2034
114893	514.063	546.557	500.138	470.215	504.946	547.79	476.931	495.071	530.107	490.249	460.328	495.713
114896	445.322	429.018	456.785	481.437	488.658	432.65	491.531	484.947	464.639	438.271	486.106	438.873
11490	1107.82	1116.62	1143.02	1225.48	1099.05	1133.09	1359.74	971.919	1202.06	1194.32	1113.07	1307.3
11491	621.657	695.832	708.44	709.25	684.978	690.844	794.235	649.971	829.258	757.228	684.968	816.249
11492	241.091	252.709	207.245	269.335	217.753	250.344	348.451	211.595	320.064	282.336	267.911	330.786
[truncated: 13,055 more rows]

## Sheet: LogFC_Padj
ID	Symbol	logFC	Padj	5m_1	5m_2	5m_3	5m_4	5m_5	5m_6	22m_1	22m_2	22m_3	22m_4	22m_5	22m_6
[truncated: 14,219 more rows]

[truncated: 1 more sheets: Age_DEGs Down vs. Up]
